# Supplementary material for: Does credit rating agency reputation matter in China’s local government bond market?
Source: PLoS One. 2022 Sep 20;17(9):e0274828. doi: 10.1371/journal.pone.0274828 (PMC9488777; doi:10.1371/journal.pone.0274828)
Supplement: S1 Data — (XLSX) [file pone.0274828.s001.xlsx]

## Sheet: Sheet1
Year	Issuer Name	Issuer	Region	Region(Name)	ProbitModel	Risk Premium 5	Risk Premium 0	Reputation_CRA	FiscalTransparency	RepFis	CRA Name	Reputation_CRA_MarketShare	Maturity	IssueSize	IssueFrequency	Bond Type	Sale Methods	GDPYear_1	GDPpercapita_1	GDPGrowthRateYear_1	GDPShareYear_1	FAIGrowthRate_1	DebtRatio	PublicRevenue_1	PublicRevenuepercapita_1	PublicRevenueGrowthRate_1	Tbill	central government bond rate	central government bond 5 days	Bond Full Name(Chinese)	Issuer(Chinese)	issue date	Bond Code
2015	Jiangsu	16	2	East	0	1.94	11.96	0	2.93226	0	CBR	49.6305	3	9.2535	3.85015	0	0	11.0795	11.3129	9.23531	10	15.9	83.4664	8.88642	9.07504	10.12	2.374	2.8204	2.9206	2015年江苏省政府一般债券(一期)	江苏省人民政府	2015-05-18	1551001.IB
2015	Jiangsu	16	2	East	0	2.278	3.8	0	2.93226	0	CBR	49.6305	5	9.65893	3.85015	0	0	11.0795	11.3129	9.23531	10	15.9	83.4664	8.88642	9.07504	10.12	2.374	3.082	3.09722	2015年江苏省政府一般债券(二期)	江苏省人民政府	2015-05-18	1551002.IB
2015	Jiangsu	16	2	East	0	2.31	5.14	0	2.93226	0	CBR	49.6305	7	9.65893	3.85015	0	0	11.0795	11.3129	9.23531	10	15.9	83.4664	8.88642	9.07504	10.12	2.374	3.3586	3.3869	2015年江苏省政府一般债券(三期)	江苏省人民政府	2015-05-18	1551003.IB
2015	Jiangsu	16	2	East	0	2.068	-0.09	0	2.93226	0	CBR	49.6305	10	9.2535	3.85015	0	0	11.0795	11.3129	9.23531	10	15.9	83.4664	8.88642	9.07504	10.12	2.374	3.4109	3.38932	2015年江苏省政府一般债券(四期)	江苏省人民政府	2015-05-18	1551004.IB
2015	Xinjiang	29	4	West	0	0.204	-0.46	0	4.08379	0	CBR	65.2976	3	7.07412	3.55535	0	0	9.13395	10.6127	10.3889	1.42904	23	158.233	7.15641	8.61528	13.63	2.4373	2.8446	2.83796	2015年新疆维吾尔自治区政府一般债券(一期)	新疆维吾尔自治区人民政府	2015-05-21	1576001.IB
2015	Xinjiang	29	4	West	0	0.198	-4.51	0	4.08379	0	CBR	65.2976	5	7.4793	3.55535	0	0	9.13395	10.6127	10.3889	1.42904	23	158.233	7.15641	8.61528	13.63	2.4373	3.1151	3.06802	2015年新疆维吾尔自治区政府一般债券(二期)	新疆维吾尔自治区人民政府	2015-05-21	1576002.IB
2015	Xinjiang	29	4	West	0	0.038	-1.74	0	4.08379	0	CBR	65.2976	7	7.4793	3.55535	0	0	9.13395	10.6127	10.3889	1.42904	23	158.233	7.15641	8.61528	13.63	2.4373	3.3874	3.36962	2015年新疆维吾尔自治区政府一般债券(三期)	新疆维吾尔自治区人民政府	2015-05-21	1576003.IB
2015	Xinjiang	29	4	West	0	0.176	-1.57	0	4.08379	0	CBR	65.2976	10	7.07412	3.55535	0	0	9.13395	10.6127	10.3889	1.42904	23	158.233	7.15641	8.61528	13.63	2.4373	3.4257	3.40824	2015年新疆维吾尔自治区政府一般债券(四期)	新疆维吾尔自治区人民政府	2015-05-21	1576004.IB
2015	Hubei	13	3	Central	0	-0.144	-2.66	0	3.51393	0	CBR	45.3366	3	7.6014	3.46574	0	0	10.2486	10.761	11.2858	4.3563	19.1	98.0476	7.85045	8.39243	17.14	1.8707	2.8766	2.85144	2015年湖北省政府一般债券(一期)	湖北省人民政府	2015-05-27	1561001.IB
2015	Hubei	13	3	Central	0	-0.18	-0.97	0	3.51393	0	CBR	45.3366	5	8.69968	3.46574	0	0	10.2486	10.761	11.2858	4.3563	19.1	98.0476	7.85045	8.39243	17.14	1.8707	3.1597	3.1518	2015年湖北省政府一般债券(二期)	湖北省人民政府	2015-05-27	1561002.IB
2015	Hubei	13	3	Central	0	0.028	-8.5	0	3.51393	0	CBR	45.3366	7	8.69968	3.46574	0	0	10.2486	10.761	11.2858	4.3563	19.1	98.0476	7.85045	8.39243	17.14	1.8707	3.485	3.39972	2015年湖北省政府一般债券(三期)	湖北省人民政府	2015-05-27	1561003.IB
2015	Hubei	13	3	Central	0	0.554	-5.55	0	3.51393	0	CBR	45.3366	10	8.69968	3.46574	0	0	10.2486	10.761	11.2858	4.3563	19.1	98.0476	7.85045	8.39243	17.14	1.8707	3.5055	3.44446	2015年湖北省政府一般债券(四期)	湖北省人民政府	2015-05-27	1561004.IB
2015	Guangxi	7	4	West	0	0.312	-4.29	0	3.8461	0	CBR	38.7162	3	8.2943	3.17805	0	0	9.51693	10.407	9.15298	2.0959	10.8	182.813	7.26003	8.00027	7.94	1.9369	2.9029	2.85688	2015年广西壮族自治区政府一般债券(一期)	广西壮族自治区人民政府	2015-05-28	1565001.IB
2015	Guangxi	7	4	West	0	0.02	-15.71	0	3.8461	0	CBR	38.7162	5	8.69968	3.17805	0	0	9.51693	10.407	9.15298	2.0959	10.8	182.813	7.26003	8.00027	7.94	1.9369	3.3171	3.1598	2015年广西壮族自治区政府一般债券(二期)	广西壮族自治区人民政府	2015-05-28	1565002.IB
2015	Guangxi	7	4	West	0	0.164	-16.74	0	3.8461	0	CBR	38.7162	7	8.69968	3.17805	0	0	9.51693	10.407	9.15298	2.0959	10.8	182.813	7.26003	8.00027	7.94	1.9369	3.5874	3.41836	2015年广西壮族自治区政府一般债券(三期)	广西壮族自治区人民政府	2015-05-28	1565003.IB
2015	Guangxi	7	4	West	0	1.008	-9.52	0	3.8461	0	CBR	38.7162	10	8.2943	3.17805	0	0	9.51693	10.407	9.15298	2.0959	10.8	182.813	7.26003	8.00027	7.94	1.9369	3.5652	3.45992	2015年广西壮族自治区政府一般债券(四期)	广西壮族自治区人民政府	2015-05-28	1565004.IB
2015	Shandong	23	2	East	1	0.146	-4.96	1	4.0282	4.0282	Brilliance	56.9271	3	8.88198	3.66356	0	0	10.8352	11.0166	7.24586	7.83194	14.9	106.475	8.52254	8.54193	10.24	1.9387	2.9196	2.86854	2015年山东省政府一般债券(一期)	山东省人民政府	2015-05-29	1558001.IB
2015	Shandong	23	2	East	1	-0.02	-9.24	1	4.0282	4.0282	Brilliance	56.9271	5	9.28739	3.66356	0	0	10.8352	11.0166	7.24586	7.83194	14.9	106.475	8.52254	8.54193	10.24	1.9387	3.2924	3.2002	2015年山东省政府一般债券(二期)	山东省人民政府	2015-05-29	1558002.IB
2015	Shandong	23	2	East	1	0.164	-12.31	1	4.0282	4.0282	Brilliance	56.9271	7	9.28739	3.66356	0	0	10.8352	11.0166	7.24586	7.83194	14.9	106.475	8.52254	8.54193	10.24	1.9387	3.5831	3.45836	2015年山东省政府一般债券(三期)	山东省人民政府	2015-05-29	1558003.IB
2015	Shandong	23	2	East	1	0.218	-10.54	1	4.0282	4.0282	Brilliance	56.9271	10	8.88198	3.66356	0	0	10.8352	11.0166	7.24586	7.83194	14.9	106.475	8.52254	8.54193	10.24	1.9387	3.5954	3.48782	2015年山东省政府一般债券(四期)	山东省人民政府	2015-05-29	1558004.IB
2015	Jiangsu	16	2	East	0	43.34	39.6	0	2.93226	0	CBR	49.6305	3	7.6897	3.85015	1	1	11.0795	11.3129	9.23531	10	15.9	83.4664	8.88642	9.07504	10.12	1.9947	2.924	2.8866	2015年江苏省政府定向置换专项债券(一期)	江苏省人民政府	2015-06-01	1551009.IB
2015	Jiangsu	16	2	East	0	43.34	39.6	0	2.93226	0	CBR	49.6305	3	8.82331	3.85015	0	1	11.0795	11.3129	9.23531	10	15.9	83.4664	8.88642	9.07504	10.12	1.9947	2.924	2.8866	2015年江苏省政府定向置换一般债券(一期)	江苏省人民政府	2015-06-01	1551005.IB
2015	Jiangsu	16	2	East	0	48.208	36.66	0	2.93226	0	CBR	49.6305	5	8.09501	3.85015	1	1	11.0795	11.3129	9.23531	10	15.9	83.4664	8.88642	9.07504	10.12	1.9947	3.3434	3.22792	2015年江苏省政府定向置换专项债券(二期)	江苏省人民政府	2015-06-01	1551010.IB
2015	Jiangsu	16	2	East	0	48.208	36.66	0	2.93226	0	CBR	49.6305	5	9.22873	3.85015	0	1	11.0795	11.3129	9.23531	10	15.9	83.4664	8.88642	9.07504	10.12	1.9947	3.3434	3.22792	2015年江苏省政府定向置换一般债券(二期)	江苏省人民政府	2015-06-01	1551006.IB
2015	Jiangsu	16	2	East	0	52.948	40.57	0	2.93226	0	CBR	49.6305	7	8.09501	3.85015	1	1	11.0795	11.3129	9.23531	10	15.9	83.4664	8.88642	9.07504	10.12	1.9947	3.6243	3.50052	2015年江苏省政府定向置换专项债券(三期)	江苏省人民政府	2015-06-01	1551011.IB
2015	Jiangsu	16	2	East	0	52.948	40.57	0	2.93226	0	CBR	49.6305	7	9.22873	3.85015	0	1	11.0795	11.3129	9.23531	10	15.9	83.4664	8.88642	9.07504	10.12	1.9947	3.6243	3.50052	2015年江苏省政府定向置换一般债券(三期)	江苏省人民政府	2015-06-01	1551007.IB
2015	Jiangsu	16	2	East	0	52.63	40.96	0	2.93226	0	CBR	49.6305	10	7.6897	3.85015	1	1	11.0795	11.3129	9.23531	10	15.9	83.4664	8.88642	9.07504	10.12	1.9947	3.6404	3.5237	2015年江苏省政府定向置换专项债券(四期)	江苏省人民政府	2015-06-01	1551012.IB
2015	Jiangsu	16	2	East	0	52.63	40.96	0	2.93226	0	CBR	49.6305	10	8.82331	3.85015	0	1	11.0795	11.3129	9.23531	10	15.9	83.4664	8.88642	9.07504	10.12	1.9947	3.6404	3.5237	2015年江苏省政府定向置换一般债券(四期)	江苏省人民政府	2015-06-01	1551008.IB
2015	Chongqing	3	4	West	0	-0.362	0.43	0	3.4959	0	CBR	56.4842	3	8.2943	2.63906	0	0	9.59041	10.7758	12.2524	2.2557	12.7	88.5048	7.56112	8.75086	13.51	1.9651	2.8957	2.90362	2015年重庆市政府一般债券(一期)	重庆市人民政府	2015-06-02	1567001.IB
2015	Chongqing	3	4	West	0	-0.246	-2.09	0	3.4959	0	CBR	56.4842	5	8.97474	2.63906	0	0	9.59041	10.7758	12.2524	2.2557	12.7	88.5048	7.56112	8.75086	13.51	1.9651	3.2809	3.26246	2015年重庆市政府一般债券(二期)	重庆市人民政府	2015-06-02	1567002.IB
2015	Chongqing	3	4	West	0	0.21	-1.6	0	3.4959	0	CBR	56.4842	7	8.98732	2.63906	0	0	9.59041	10.7758	12.2524	2.2557	12.7	88.5048	7.56112	8.75086	13.51	1.9651	3.566	3.5479	2015年重庆市政府一般债券(三期)	重庆市人民政府	2015-06-02	1567003.IB
2015	Chongqing	3	4	West	0	0.442	-1.8	0	3.4959	0	CBR	56.4842	10	8.79498	2.63906	0	0	9.59041	10.7758	12.2524	2.2557	12.7	88.5048	7.56112	8.75086	13.51	1.9651	3.588	3.56558	2015年重庆市政府一般债券(四期)	重庆市人民政府	2015-06-02	1567004.IB
2015	Hebei	10	2	East	1	-0.362	0.43	1	3.38065	3.38065	Brilliance	44.2629	3	6.2186	3.29584	1	1	10.135	10.5962	3.91309	3.88844	11.7	132.389	7.80245	8.11402	6.58	1.9651	2.8957	2.90362	2015年河北省政府定向置换专项债券(一期)	河北省人民政府	2015-06-02	1543005.IB
2015	Hebei	10	2	East	1	4.638	5.43	1	3.38065	3.38065	Brilliance	44.2629	3	7.71646	3.29584	0	1	10.135	10.5962	3.91309	3.88844	11.7	132.389	7.80245	8.11402	6.58	1.9651	2.8957	2.90362	2015年河北省政府定向置换一般债券(一期)	河北省人民政府	2015-06-02	1543001.IB
2015	Hebei	10	2	East	1	-0.246	-2.09	1	3.38065	3.38065	Brilliance	44.2629	5	6.20456	3.29584	1	1	10.135	10.5962	3.91309	3.88844	11.7	132.389	7.80245	8.11402	6.58	1.9651	3.2809	3.26246	2015年河北省政府定向置换专项债券(二期)	河北省人民政府	2015-06-02	1543006.IB
2015	Hebei	10	2	East	1	4.754	2.91	1	3.38065	3.38065	Brilliance	44.2629	5	8.11343	3.29584	0	1	10.135	10.5962	3.91309	3.88844	11.7	132.389	7.80245	8.11402	6.58	1.9651	3.2809	3.26246	2015年河北省政府定向置换一般债券(二期)	河北省人民政府	2015-06-02	1543002.IB
2015	Hebei	10	2	East	1	0.21	-1.6	1	3.38065	3.38065	Brilliance	44.2629	7	6.49072	3.29584	1	1	10.135	10.5962	3.91309	3.88844	11.7	132.389	7.80245	8.11402	6.58	1.9651	3.566	3.5479	2015年河北省政府定向置换专项债券(三期)	河北省人民政府	2015-06-02	1543007.IB
2015	Hebei	10	2	East	1	5.21	3.4	1	3.38065	3.38065	Brilliance	44.2629	7	8.11343	3.29584	0	1	10.135	10.5962	3.91309	3.88844	11.7	132.389	7.80245	8.11402	6.58	1.9651	3.566	3.5479	2015年河北省政府定向置换一般债券(三期)	河北省人民政府	2015-06-02	1543003.IB
2015	Hebei	10	2	East	1	5.442	3.2	1	3.38065	3.38065	Brilliance	44.2629	10	7.70796	3.29584	0	1	10.135	10.5962	3.91309	3.88844	11.7	132.389	7.80245	8.11402	6.58	1.9651	3.588	3.56558	2015年河北省政府定向置换一般债券(四期)	河北省人民政府	2015-06-02	1543004.IB
2015	Guizhou	8	4	West	1	0.42	3.18	1	3.37245	3.37245	Brilliance	41.5643	3	8.82482	3.68888	0	0	9.12403	10.1825	15.0506	1.41494	23.4	404.342	7.22015	8.22064	13.28	1.8813	2.8782	2.9058	2015年贵州省政府一般债券(一期)	贵州省人民政府	2015-06-04	1569001.IB
2015	Guizhou	8	4	West	1	0.03	4.88	1	3.37245	3.37245	Brilliance	41.5643	5	9.21044	3.68888	0	0	9.12403	10.1825	15.0506	1.41494	23.4	404.342	7.22015	8.22064	13.28	1.8813	3.2512	3.2997	2015年贵州省政府一般债券(二期)	贵州省人民政府	2015-06-04	1569002.IB
2015	Guizhou	8	4	West	1	-0.456	3.81	1	3.37245	3.37245	Brilliance	41.5643	7	9.21044	3.68888	0	0	9.12403	10.1825	15.0506	1.41494	23.4	404.342	7.22015	8.22064	13.28	1.8813	3.5419	3.58456	2015年贵州省政府一般债券(三期)	贵州省人民政府	2015-06-04	1569003.IB
2015	Guizhou	8	4	West	1	-0.002	0.88	1	3.37245	3.37245	Brilliance	41.5643	10	8.82482	3.68888	0	0	9.12403	10.1825	15.0506	1.41494	23.4	404.342	7.22015	8.22064	13.28	1.8813	3.5912	3.60002	2015年贵州省政府一般债券(四期)	贵州省人民政府	2015-06-04	1569004.IB
2015	Anhui	1	3	Central	0	-0.086	3.28	0	3.17178	0	Dongfang	53.6097	3	8.74846	3.46574	0	0	10.0221	10.4465	9.40391	3.47363	14.8	121.746	7.70454	8.21587	6.91	1.8763	2.8672	2.90086	2015年安徽省政府一般债券(一期)	安徽省人民政府	2015-06-05	1554001.IB
2015	Anhui	1	3	Central	0	0.348	4.82	0	3.17178	0	Dongfang	53.6097	5	9.13788	3.46574	0	0	10.0221	10.4465	9.40391	3.47363	14.8	121.746	7.70454	8.21587	6.91	1.8763	3.2418	3.28652	2015年安徽省政府一般债券(二期)	安徽省人民政府	2015-06-05	1554002.IB
2015	Anhui	1	3	Central	0	0.454	5.27	0	3.17178	0	Dongfang	53.6097	7	9.13788	3.46574	0	0	10.0221	10.4465	9.40391	3.47363	14.8	121.746	7.70454	8.21587	6.91	1.8763	3.5273	3.57546	2015年安徽省政府一般债券(三期)	安徽省人民政府	2015-06-05	1554003.IB
2015	Anhui	1	3	Central	0	0.478	2.86	0	3.17178	0	Dongfang	53.6097	10	8.74846	3.46574	0	0	10.0221	10.4465	9.40391	3.47363	14.8	121.746	7.70454	8.21587	6.91	1.8763	3.5814	3.60522	2015年安徽省政府一般债券(四期)	安徽省人民政府	2015-06-05	1554004.IB
2015	Tianjin	27	2	East	0	-0.038	2.97	0	3.19171	0	Dagong	49.3144	3	7.31389	3.63759	0	0	9.27243	11.5639	6.99017	1.6413	3.1	66.3527	7.77922	9.72483	14.97	1.8576	2.8603	2.89038	2015年天津市政府一般债券(一期)	天津市人民政府	2015-06-08	1542001.IB
2015	Tianjin	27	2	East	0	0.36	3.41	0	3.19171	0	Dagong	49.3144	5	8.26899	3.63759	0	0	9.27243	11.5639	6.99017	1.6413	3.1	66.3527	7.77922	9.72483	14.97	1.8576	3.2459	3.2764	2015年天津市政府一般债券(二期)	天津市人民政府	2015-06-08	1542002.IB
2015	Tianjin	27	2	East	0	-0.43	4.84	0	3.19171	0	Dagong	49.3144	7	8.26899	3.63759	0	0	9.27243	11.5639	6.99017	1.6413	3.1	66.3527	7.77922	9.72483	14.97	1.8576	3.5116	3.5643	2015年天津市政府一般债券(三期)	天津市人民政府	2015-06-08	1542003.IB
2015	Tianjin	27	2	East	0	-0.242	3.87	0	3.19171	0	Dagong	49.3144	10	8.26899	3.63759	0	0	9.27243	11.5639	6.99017	1.6413	3.1	66.3527	7.77922	9.72483	14.97	1.8576	3.5613	3.60242	2015年天津市政府一般债券(四期)	天津市人民政府	2015-06-08	1542004.IB
2015	Hubei	13	3	Central	0	0.236	2.28	0	3.51393	0	CBR	45.3366	3	8.20001	3.46574	0	0	10.2486	10.761	11.2858	4.3563	19.1	98.0476	7.85045	8.39243	17.14	1.7786	2.8572	2.87764	2015年湖北省政府一般债券(五期)	湖北省人民政府	2015-06-09	1561005.IB
2015	Hubei	13	3	Central	0	0.31	1.47	0	3.51393	0	CBR	45.3366	5	9.29844	3.46574	0	0	10.2486	10.761	11.2858	4.3563	19.1	98.0476	7.85045	8.39243	17.14	1.7786	3.2453	3.2569	2015年湖北省政府一般债券(六期)	湖北省人民政府	2015-06-09	1561006.IB
2015	Hubei	13	3	Central	0	-0.176	3.86	0	3.51393	0	CBR	45.3366	7	9.29844	3.46574	0	0	10.2486	10.761	11.2858	4.3563	19.1	98.0476	7.85045	8.39243	17.14	1.7786	3.5014	3.54176	2015年湖北省政府一般债券(七期)	湖北省人民政府	2015-06-09	1561007.IB
2015	Hubei	13	3	Central	0	1.34	4.35	0	3.51393	0	CBR	45.3366	10	9.29844	3.46574	0	0	10.2486	10.761	11.2858	4.3563	19.1	98.0476	7.85045	8.39243	17.14	1.7786	3.5565	3.5866	2015年湖北省政府一般债券(八期)	湖北省人民政府	2015-06-09	1561008.IB
2015	Zhejiang	31	2	East	0	0.236	2.28	0	3.39115	0	CBR	54.6921	3	8.2943	3.68888	0	0	10.5972	11.1982	7.20217	6.17357	13.5	107.38	8.32409	8.85342	8.56	1.7786	2.8572	2.87764	2015年浙江省政府一般债券(一期)	浙江省人民政府	2015-06-09	1552001.IB
2015	Zhejiang	31	2	East	0	0.31	1.47	0	3.39115	0	CBR	54.6921	5	9.39275	3.68888	0	0	10.5972	11.1982	7.20217	6.17357	13.5	107.38	8.32409	8.85342	8.56	1.7786	3.2453	3.2569	2015年浙江省政府一般债券(二期)	浙江省人民政府	2015-06-09	1552002.IB
2015	Zhejiang	31	2	East	0	-0.176	3.86	0	3.39115	0	CBR	54.6921	7	9.39275	3.68888	0	0	10.5972	11.1982	7.20217	6.17357	13.5	107.38	8.32409	8.85342	8.56	1.7786	3.5014	3.54176	2015年浙江省政府一般债券(三期)	浙江省人民政府	2015-06-09	1552003.IB
2015	Zhejiang	31	2	East	0	0.34	3.35	0	3.39115	0	CBR	54.6921	10	9.39275	3.68888	0	0	10.5972	11.1982	7.20217	6.17357	13.5	107.38	8.32409	8.85342	8.56	1.7786	3.5565	3.5866	2015年浙江省政府一般债券(四期)	浙江省人民政府	2015-06-09	1552004.IB
2015	Hebei	10	2	East	1	0.006	-1	1	3.38065	3.38065	Brilliance	44.2629	3	9.14857	3.29584	0	0	10.135	10.5962	3.91309	3.88844	11.7	132.389	7.80245	8.11402	6.58	1.7097	2.88	2.86994	2015年河北省政府一般债券(一期)	河北省人民政府	2015-06-10	1543008.IB
2015	Hebei	10	2	East	1	0.022	-0.27	1	3.38065	3.38065	Brilliance	44.2629	5	9.554	3.29584	0	0	10.135	10.5962	3.91309	3.88844	11.7	132.389	7.80245	8.11402	6.58	1.7097	3.2527	3.24978	2015年河北省政府一般债券(二期)	河北省人民政府	2015-06-10	1543009.IB
2015	Hebei	10	2	East	1	0.116	1.19	1	3.38065	3.38065	Brilliance	44.2629	7	9.554	3.29584	0	0	10.135	10.5962	3.91309	3.88844	11.7	132.389	7.80245	8.11402	6.58	1.7097	3.5181	3.52884	2015年河北省政府一般债券(三期)	河北省人民政府	2015-06-10	1543010.IB
2015	Hebei	10	2	East	1	-0.03	-1.12	1	3.38065	3.38065	Brilliance	44.2629	10	9.14857	3.29584	0	0	10.135	10.5962	3.91309	3.88844	11.7	132.389	7.80245	8.11402	6.58	1.7097	3.5912	3.5803	2015年河北省政府一般债券(四期)	河北省人民政府	2015-06-10	1543011.IB
2015	Hebei	10	2	East	1	0.142	-3.23	1	3.38065	3.38065	Brilliance	44.2629	3	6.17587	3.29584	1	0	10.135	10.5962	3.91309	3.88844	11.7	132.389	7.80245	8.11402	6.58	1.7103	2.9023	2.86858	2015年河北省政府专项债券(一期)	河北省人民政府	2015-06-11	1543012.IB
2015	Hebei	10	2	East	1	0.262	-2.33	1	3.38065	3.38065	Brilliance	44.2629	5	6.17587	3.29584	1	0	10.135	10.5962	3.91309	3.88844	11.7	132.389	7.80245	8.11402	6.58	1.7103	3.2733	3.24738	2015年河北省政府专项债券(二期)	河北省人民政府	2015-06-11	1543013.IB
2015	Hebei	10	2	East	1	-0.006	-2.62	1	3.38065	3.38065	Brilliance	44.2629	7	6.46303	3.29584	1	0	10.135	10.5962	3.91309	3.88844	11.7	132.389	7.80245	8.11402	6.58	1.7103	3.5462	3.52006	2015年河北省政府专项债券(三期)	河北省人民政府	2015-06-11	1543014.IB
2015	Jilin	18	1	Northeast	1	0.142	-3.23	1	3.56161	3.56161	Lianhe_Fitch	41.0219	3	7.73674	3.4012	0	0	9.20698	10.823	5.71283	1.53732	7	172.431	7.09291	8.42396	4.01	1.7103	2.9023	2.86858	2015年吉林省政府一般债券(一期)	吉林省人民政府	2015-06-11	1548001.IB
2015	Jilin	18	1	Northeast	1	0.262	-2.33	1	3.56161	3.56161	Lianhe_Fitch	41.0219	5	8.83506	3.4012	0	0	9.20698	10.823	5.71283	1.53732	7	172.431	7.09291	8.42396	4.01	1.7103	3.2733	3.24738	2015年吉林省政府一般债券(二期)	吉林省人民政府	2015-06-11	1548002.IB
2015	Jilin	18	1	Northeast	1	-0.006	-2.62	1	3.56161	3.56161	Lianhe_Fitch	41.0219	7	8.83506	3.4012	0	0	9.20698	10.823	5.71283	1.53732	7	172.431	7.09291	8.42396	4.01	1.7103	3.5462	3.52006	2015年吉林省政府一般债券(三期)	吉林省人民政府	2015-06-11	1548003.IB
2015	Jilin	18	1	Northeast	1	0.368	-3.97	1	3.56161	3.56161	Lianhe_Fitch	41.0219	10	8.83506	3.4012	0	0	9.20698	10.823	5.71283	1.53732	7	172.431	7.09291	8.42396	4.01	1.7103	3.6197	3.57632	2015年吉林省政府一般债券(四期)	吉林省人民政府	2015-06-11	1548004.IB
2015	Guangdong	6	2	East	1	-0.34	-3.18	1	3.42914	3.42914	Brilliance	65.376	3	8.03948	3.68888	0	0	11.1298	11.0583	9.07087	10.5156	14.4	63.355	8.9953	8.8565	13.89	1.687	2.9018	2.8734	2015年广东省政府一般债券(一期)	广东省人民政府	2015-06-12	1563001.IB
2015	Guangdong	6	2	East	1	-0.18	-0.18	1	3.42914	3.42914	Brilliance	65.376	5	9.13788	3.68888	0	0	11.1298	11.0583	9.07087	10.5156	14.4	63.355	8.9953	8.8565	13.89	1.687	3.2518	3.2518	2015年广东省政府一般债券(二期)	广东省人民政府	2015-06-12	1563002.IB
2015	Guangdong	6	2	East	1	-0.092	-2.04	1	3.42914	3.42914	Brilliance	65.376	7	9.13788	3.68888	0	0	11.1298	11.0583	9.07087	10.5156	14.4	63.355	8.9953	8.8565	13.89	1.687	3.5404	3.52092	2015年广东省政府一般债券(三期)	广东省人民政府	2015-06-12	1563003.IB
2015	Guangdong	6	2	East	1	-0.202	-4.26	1	3.42914	3.42914	Brilliance	65.376	10	9.13788	3.68888	0	0	11.1298	11.0583	9.07087	10.5156	14.4	63.355	8.9953	8.8565	13.89	1.687	3.6226	3.58202	2015年广东省政府一般债券(四期)	广东省人民政府	2015-06-12	1563004.IB
2015	Shanxi	25	3	Central	0	-0.34	-3.18	0	3.78691	0	Dongfang	32.08	3	7.7411	2.99573	0	0	9.40052	10.4651	0.89679	1.86559	5.1	93.5826	7.50692	8.54878	6.99	1.687	2.9018	2.8734	2015年山西省政府一般债券(一期)	山西省人民政府	2015-06-12	1544001.IB
2015	Shanxi	25	3	Central	0	-0.18	-0.18	0	3.78691	0	Dongfang	32.08	5	8.47658	2.99573	0	0	9.40052	10.4651	0.89679	1.86559	5.1	93.5826	7.50692	8.54878	6.99	1.687	3.2518	3.2518	2015年山西省政府一般债券(二期)	山西省人民政府	2015-06-12	1544002.IB
2015	Shanxi	25	3	Central	0	-0.092	-2.04	0	3.78691	0	Dongfang	32.08	7	8.47658	2.99573	0	0	9.40052	10.4651	0.89679	1.86559	5.1	93.5826	7.50692	8.54878	6.99	1.687	3.5404	3.52092	2015年山西省政府一般债券(三期)	山西省人民政府	2015-06-12	1544003.IB
2015	Shanxi	25	3	Central	0	-0.202	-4.26	0	3.78691	0	Dongfang	32.08	10	8.47658	2.99573	0	0	9.40052	10.4651	0.89679	1.86559	5.1	93.5826	7.50692	8.54878	6.99	1.687	3.6226	3.58202	2015年山西省政府一般债券(四期)	山西省人民政府	2015-06-12	1544004.IB
2015	Jiangxi	17	3	Central	1	-0.032	-4.82	1	2.73177	2.73177	Brilliance	17.7989	3	8.33591	2.99573	0	0	9.65936	10.4537	9.5635	2.41674	14.4	113.376	7.53998	8.34295	16.07	1.6482	2.9282	2.88032	2015年江西省政府一般债券(一期)	江西省人民政府	2015-06-15	1557001.IB
2015	Jiangxi	17	3	Central	1	-0.38	-3.33	1	2.73177	2.73177	Brilliance	17.7989	5	9.43436	2.99573	0	0	9.65936	10.4537	9.5635	2.41674	14.4	113.376	7.53998	8.34295	16.07	1.6482	3.2833	3.2538	2015年江西省政府一般债券(二期)	江西省人民政府	2015-06-15	1557002.IB
2015	Jiangxi	17	3	Central	1	-0.354	-5.69	1	2.73177	2.73177	Brilliance	17.7989	7	9.43436	2.99573	0	0	9.65936	10.4537	9.5635	2.41674	14.4	113.376	7.53998	8.34295	16.07	1.6482	3.5769	3.52354	2015年江西省政府一般债券(三期)	江西省人民政府	2015-06-15	1557003.IB
2015	Jiangxi	17	3	Central	1	-0.026	-7.81	1	2.73177	2.73177	Brilliance	17.7989	10	9.43436	2.99573	0	0	9.65936	10.4537	9.5635	2.41674	14.4	113.376	7.53998	8.34295	16.07	1.6482	3.6681	3.59026	2015年江西省政府一般债券(四期)	江西省人民政府	2015-06-15	1557004.IB
2015	Ningxia	20	4	West	0	0.968	-3.82	0	3.08603	0	Dagong	68.9013	3	6.55251	3.3322	0	0	7.81355	10.6415	6.28088	0.381596	18.5	202.885	5.82865	8.51984	10.22	1.6482	2.9282	2.88032	2015年宁夏回族自治区政府一般债券(一期)	宁夏回族自治区人民政府	2015-06-15	1575001.IB
2015	Ningxia	20	4	West	0	-0.38	-3.33	0	3.08603	0	Dagong	68.9013	5	7.65017	3.3322	0	0	7.81355	10.6415	6.28088	0.381596	18.5	202.885	5.82865	8.51984	10.22	1.6482	3.2833	3.2538	2015年宁夏回族自治区政府一般债券(二期)	宁夏回族自治区人民政府	2015-06-15	1575002.IB
2015	Ningxia	20	4	West	0	-0.354	-5.69	0	3.08603	0	Dagong	68.9013	7	7.65017	3.3322	0	0	7.81355	10.6415	6.28088	0.381596	18.5	202.885	5.82865	8.51984	10.22	1.6482	3.5769	3.52354	2015年宁夏回族自治区政府一般债券(三期)	宁夏回族自治区人民政府	2015-06-15	1575003.IB
2015	Ningxia	20	4	West	0	-0.026	-7.81	0	3.08603	0	Dagong	68.9013	10	7.65017	3.3322	0	0	7.81355	10.6415	6.28088	0.381596	18.5	202.885	5.82865	8.51984	10.22	1.6482	3.6681	3.59026	2015年宁夏回族自治区政府一般债券(四期)	宁夏回族自治区人民政府	2015-06-15	1575004.IB
2015	Sichuan	26	4	West	0	-0.39	-4.42	0	3.21286	0	CBR	48.5997	3	9.51052	2.94444	0	0	10.2713	10.4668	8.94977	4.45644	14.7	145.915	8.02653	8.23245	9.95	1.6407	2.9342	2.8939	2015年四川省政府一般债券(一期)	四川省人民政府	2015-06-16	1568001.IB
2015	Sichuan	26	4	West	0	-0.128	-1.56	0	3.21286	0	CBR	48.5997	5	9.51052	2.94444	0	0	10.2713	10.4668	8.94977	4.45644	14.7	145.915	8.02653	8.23245	9.95	1.6407	3.2756	3.26128	2015年四川省政府一般债券(二期)	四川省人民政府	2015-06-16	1568002.IB
2015	Sichuan	26	4	West	0	0.34	0.06	0	3.21286	0	CBR	48.5997	7	9.51052	2.94444	0	0	10.2713	10.4668	8.94977	4.45644	14.7	145.915	8.02653	8.23245	9.95	1.6407	3.5394	3.5366	2015年四川省政府一般债券(三期)	四川省人民政府	2015-06-16	1568003.IB
2015	Sichuan	26	4	West	0	0.838	1.01	0	3.21286	0	CBR	48.5997	10	8.41205	2.94444	0	0	10.2713	10.4668	8.94977	4.45644	14.7	145.915	8.02653	8.23245	9.95	1.6407	3.6099	3.61162	2015年四川省政府一般债券(四期)	四川省人民政府	2015-06-16	1568004.IB
2015	Xinjiang	29	4	West	0	-0.39	-4.42	0	4.08379	0	CBR	65.2976	3	8.52138	3.55535	0	0	9.13395	10.6127	10.3889	1.42904	23	158.233	7.15641	8.61528	13.63	1.6407	2.9342	2.8939	2015年新疆维吾尔自治区政府一般债券(五期)	新疆维吾尔自治区人民政府	2015-06-16	1576005.IB
2015	Xinjiang	29	4	West	0	-0.128	-1.56	0	4.08379	0	CBR	65.2976	5	8.92678	3.55535	0	0	9.13395	10.6127	10.3889	1.42904	23	158.233	7.15641	8.61528	13.63	1.6407	3.2756	3.26128	2015年新疆维吾尔自治区政府一般债券(六期)	新疆维吾尔自治区人民政府	2015-06-16	1576006.IB
2015	Xinjiang	29	4	West	0	0.34	0.06	0	4.08379	0	CBR	65.2976	7	8.92678	3.55535	0	0	9.13395	10.6127	10.3889	1.42904	23	158.233	7.15641	8.61528	13.63	1.6407	3.5394	3.5366	2015年新疆维吾尔自治区政府一般债券(七期)	新疆维吾尔自治区人民政府	2015-06-16	1576007.IB
2015	Xinjiang	29	4	West	0	-0.162	0.01	0	4.08379	0	CBR	65.2976	10	8.52138	3.55535	0	0	9.13395	10.6127	10.3889	1.42904	23	158.233	7.15641	8.61528	13.63	1.6407	3.6099	3.61162	2015年新疆维吾尔自治区政府一般债券(八期)	新疆维吾尔自治区人民政府	2015-06-16	1576008.IB
2015	Guangxi	7	4	West	0	46.734	49.02	0	3.8461	0	CBR	38.7162	3	7.1844	3.17805	0	1	9.51693	10.407	9.15298	2.0959	10.8	182.813	7.26003	8.00027	7.94	1.7044	2.8998	2.92266	2015年广西壮族自治区政府定向置换一般债券(一期)	广西壮族自治区人民政府	2015-06-18	1565005.IB
2015	Guangxi	7	4	West	0	51.846	58.56	0	3.8461	0	CBR	38.7162	5	7.52777	3.17805	0	1	9.51693	10.407	9.15298	2.0959	10.8	182.813	7.26003	8.00027	7.94	1.7044	3.2044	3.27154	2015年广西壮族自治区政府定向置换一般债券(二期)	广西壮族自治区人民政府	2015-06-18	1565006.IB
2015	Guangxi	7	4	West	0	56.35	61.74	0	3.8461	0	CBR	38.7162	7	7.52777	3.17805	0	1	9.51693	10.407	9.15298	2.0959	10.8	182.813	7.26003	8.00027	7.94	1.7044	3.4926	3.5465	2015年广西壮族自治区政府定向置换一般债券(三期)	广西壮族自治区人民政府	2015-06-18	1565007.IB
2015	Guangxi	7	4	West	0	58.49	63.7	0	3.8461	0	CBR	38.7162	10	7.12258	3.17805	0	1	9.51693	10.407	9.15298	2.0959	10.8	182.813	7.26003	8.00027	7.94	1.7044	3.573	3.6251	2015年广西壮族自治区政府定向置换一般债券(四期)	广西壮族自治区人民政府	2015-06-18	1565008.IB
2015	Henan	12	3	Central	0	-0.266	2.02	0	3.01504	0	Dagong	29.7198	3	8.3666	3.21888	0	0	10.4509	10.5206	9.30151	5.33311	16	122.579	7.91546	7.9516	13.41	1.7044	2.8998	2.92266	2015年河南省政府一般债券(一期)	河南省人民政府	2015-06-18	1560001.IB
2015	Henan	12	3	Central	0	-0.154	6.56	0	3.01504	0	Dagong	29.7198	5	9.44944	3.21888	0	0	10.4509	10.5206	9.30151	5.33311	16	122.579	7.91546	7.9516	13.41	1.7044	3.2044	3.27154	2015年河南省政府一般债券(二期)	河南省人民政府	2015-06-18	1560002.IB
2015	Henan	12	3	Central	0	0.35	5.74	0	3.01504	0	Dagong	29.7198	7	9.44944	3.21888	0	0	10.4509	10.5206	9.30151	5.33311	16	122.579	7.91546	7.9516	13.41	1.7044	3.4926	3.5465	2015年河南省政府一般债券(三期)	河南省人民政府	2015-06-18	1560003.IB
2015	Henan	12	3	Central	0	0.49	5.7	0	3.01504	0	Dagong	29.7198	10	9.44944	3.21888	0	0	10.4509	10.5206	9.30151	5.33311	16	122.579	7.91546	7.9516	13.41	1.7044	3.573	3.6251	2015年河南省政府一般债券(四期)	河南省人民政府	2015-06-18	1560004.IB
2015	Liaoning	19	1	Northeast	0	-0.216	5.38	0	3.68838	0	Dagong	44.1734	3	8.89577	3.4012	0	0	9.90477	11.0852	4.25274	3.08894	5.6	283.004	8.06865	8.89923	-4.52	1.7494	2.8662	2.92216	2015年辽宁省政府一般债券(一期)	辽宁省人民政府	2015-06-19	1546001.IB
2015	Liaoning	19	1	Northeast	0	0.224	7.47	0	3.68838	0	Dagong	44.1734	5	9.29661	3.4012	0	0	9.90477	11.0852	4.25274	3.08894	5.6	283.004	8.06865	8.89923	-4.52	1.7494	3.1853	3.25776	2015年辽宁省政府一般债券(二期)	辽宁省人民政府	2015-06-19	1546002.IB
2015	Liaoning	19	1	Northeast	0	0.422	2.85	0	3.68838	0	Dagong	44.1734	7	9.29661	3.4012	0	0	9.90477	11.0852	4.25274	3.08894	5.6	283.004	8.06865	8.89923	-4.52	1.7494	3.5115	3.53578	2015年辽宁省政府一般债券(三期)	辽宁省人民政府	2015-06-19	1546003.IB
2015	Liaoning	19	1	Northeast	0	0.424	3.75	0	3.68838	0	Dagong	44.1734	10	8.89577	3.4012	0	0	9.90477	11.0852	4.25274	3.08894	5.6	283.004	8.06865	8.89923	-4.52	1.7494	3.5825	3.61576	2015年辽宁省政府一般债券(四期)	辽宁省人民政府	2015-06-19	1546004.IB
2015	Yunnan	30	4	West	1	-0.216	5.38	1	3.48093	3.48093	Brilliance	39.6475	3	8.43403	3.8712	0	0	9.54979	10.2133	9.48267	2.16591	15.1	281.855	7.43727	8.20234	5.38	1.7494	2.8662	2.92216	2015年云南省政府一般债券(一期)	云南省人民政府	2015-06-19	1570001.IB
2015	Yunnan	30	4	West	1	0.224	7.47	1	3.48093	3.48093	Brilliance	39.6475	5	8.98732	3.8712	0	0	9.54979	10.2133	9.48267	2.16591	15.1	281.855	7.43727	8.20234	5.38	1.7494	3.1853	3.25776	2015年云南省政府一般债券(二期)	云南省人民政府	2015-06-19	1570002.IB
2015	Yunnan	30	4	West	1	0.422	2.85	1	3.48093	3.48093	Brilliance	39.6475	7	8.98732	3.8712	0	0	9.54979	10.2133	9.48267	2.16591	15.1	281.855	7.43727	8.20234	5.38	1.7494	3.5115	3.53578	2015年云南省政府一般债券(三期)	云南省人民政府	2015-06-19	1570003.IB
2015	Yunnan	30	4	West	1	0.424	3.75	1	3.48093	3.48093	Brilliance	39.6475	10	8.98732	3.8712	0	0	9.54979	10.2133	9.48267	2.16591	15.1	281.855	7.43727	8.20234	5.38	1.7494	3.5825	3.61576	2015年云南省政府一般债券(四期)	云南省人民政府	2015-06-19	1570004.IB
2015	Hainan	9	2	East	0	0.496	6.3	0	3.34286	0	Dagong	62.4781	3	6.69827	2.89037	0	0	8.14584	10.5694	10.6903	0.532003	15.8	147.158	6.31951	8.68823	15.45	1.7159	2.857	2.91504	2015年海南省政府一般债券(一期)	海南省人民政府	2015-06-23	1566001.IB
2015	Hainan	9	2	East	0	-0.446	4.77	0	3.34286	0	Dagong	62.4781	5	7.79606	2.89037	0	0	8.14584	10.5694	10.6903	0.532003	15.8	147.158	6.31951	8.68823	15.45	1.7159	3.1923	3.24446	2015年海南省政府一般债券(二期)	海南省人民政府	2015-06-23	1566002.IB
2015	Hainan	9	2	East	0	0	0.2	0	3.34286	0	Dagong	62.4781	7	7.79606	2.89037	0	0	8.14584	10.5694	10.6903	0.532003	15.8	147.158	6.31951	8.68823	15.45	1.7159	3.528	3.53	2015年海南省政府一般债券(三期)	海南省人民政府	2015-06-23	1566003.IB
2015	Hainan	9	2	East	0	0.226	0.46	0	3.34286	0	Dagong	62.4781	10	7.79606	2.89037	0	0	8.14584	10.5694	10.6903	0.532003	15.8	147.158	6.31951	8.68823	15.45	1.7159	3.6054	3.60774	2015年海南省政府一般债券(四期)	海南省人民政府	2015-06-23	1566004.IB
2015	Hubei	13	3	Central	0	43.92	47.13	0	3.51393	0	CBR	45.3366	3	7.98084	3.46574	1	1	10.2486	10.761	11.2858	4.3563	19.1	98.0476	7.85045	8.39243	17.14	1.7165	2.8687	2.9008	2015年湖北省政府定向置换专项债券(一期)	湖北省人民政府	2015-06-24	1561013.IB
2015	Hubei	13	3	Central	0	43.92	47.13	0	3.51393	0	CBR	45.3366	3	7.99551	3.46574	0	1	10.2486	10.761	11.2858	4.3563	19.1	98.0476	7.85045	8.39243	17.14	1.7165	2.8687	2.9008	2015年湖北省政府定向置换一般债券(一期)	湖北省人民政府	2015-06-24	1561009.IB
2015	Hubei	13	3	Central	0	48.374	49.73	0	3.51393	0	CBR	45.3366	5	9.36688	3.46574	1	1	10.2486	10.761	11.2858	4.3563	19.1	98.0476	7.85045	8.39243	17.14	1.7165	3.2127	3.22626	2015年湖北省政府定向置换专项债券(二期)	湖北省人民政府	2015-06-24	1561014.IB
2015	Hubei	13	3	Central	0	48.374	49.73	0	3.51393	0	CBR	45.3366	5	9.0939	3.46574	0	1	10.2486	10.761	11.2858	4.3563	19.1	98.0476	7.85045	8.39243	17.14	1.7165	3.2127	3.22626	2015年湖北省政府定向置换一般债券(二期)	湖北省人民政府	2015-06-24	1561010.IB
2015	Hubei	13	3	Central	0	52.978	51.82	0	3.51393	0	CBR	45.3366	7	8.67382	3.46574	1	1	10.2486	10.761	11.2858	4.3563	19.1	98.0476	7.85045	8.39243	17.14	1.7165	3.5318	3.52022	2015年湖北省政府定向置换专项债券(三期)	湖北省人民政府	2015-06-24	1561015.IB
2015	Hubei	13	3	Central	0	52.978	51.82	0	3.51393	0	CBR	45.3366	7	9.0939	3.46574	0	1	10.2486	10.761	11.2858	4.3563	19.1	98.0476	7.85045	8.39243	17.14	1.7165	3.5318	3.52022	2015年湖北省政府定向置换一般债券(三期)	湖北省人民政府	2015-06-24	1561011.IB
2015	Hubei	13	3	Central	0	53.48	52.21	0	3.51393	0	CBR	45.3366	10	9.07923	3.46574	1	1	10.2486	10.761	11.2858	4.3563	19.1	98.0476	7.85045	8.39243	17.14	1.7165	3.6079	3.5952	2015年湖北省政府定向置换专项债券(四期)	湖北省人民政府	2015-06-24	1561016.IB
2015	Hubei	13	3	Central	0	53.48	52.21	0	3.51393	0	CBR	45.3366	10	9.0939	3.46574	0	1	10.2486	10.761	11.2858	4.3563	19.1	98.0476	7.85045	8.39243	17.14	1.7165	3.6079	3.5952	2015年湖北省政府定向置换一般债券(四期)	湖北省人民政府	2015-06-24	1561012.IB
2015	Jiangsu	16	2	East	0	-0.368	-0.29	0	2.93226	0	CBR	49.6305	5	8.34969	3.85015	1	0	11.0795	11.3129	9.23531	10	15.9	83.4664	8.88642	9.07504	10.12	1.7128	3.2129	3.21368	2015年江苏省政府专项债券(一期)	江苏省人民政府	2015-06-25	1551013.IB
2015	Jiangsu	16	2	East	0	0.13	-1.17	0	2.93226	0	CBR	49.6305	7	7.42714	3.85015	1	0	11.0795	11.3129	9.23531	10	15.9	83.4664	8.88642	9.07504	10.12	1.7128	3.5317	3.5187	2015年江苏省政府专项债券(二期)	江苏省人民政府	2015-06-25	1551014.IB
2015	Jiangsu	16	2	East	0	-0.48	-1.28	0	2.93226	0	CBR	49.6305	10	7.83241	3.85015	1	0	11.0795	11.3129	9.23531	10	15.9	83.4664	8.88642	9.07504	10.12	1.7128	3.6028	3.5948	2015年江苏省政府专项债券(三期)	江苏省人民政府	2015-06-25	1551015.IB
2015	Shandong	23	2	East	1	-0.232	0.38	1	4.0282	4.0282	Brilliance	56.9271	3	8.88358	3.66356	0	0	10.8352	11.0166	7.24586	7.83194	14.9	106.475	8.52254	8.54193	10.24	1.7628	2.8662	2.87232	2015年山东省政府一般债券(五期)	山东省人民政府	2015-06-26	1558005.IB
2015	Shandong	23	2	East	1	42.768	43.38	1	4.0282	4.0282	Brilliance	56.9271	3	6.13094	3.66356	1	1	10.8352	11.0166	7.24586	7.83194	14.9	106.475	8.52254	8.54193	10.24	1.7628	2.8662	2.87232	2015年山东省政府定向置换专项债券(一期)	山东省人民政府	2015-06-26	1558013.IB
2015	Shandong	23	2	East	1	42.768	43.38	1	4.0282	4.0282	Brilliance	56.9271	3	7.60024	3.66356	0	1	10.8352	11.0166	7.24586	7.83194	14.9	106.475	8.52254	8.54193	10.24	1.7628	2.8662	2.87232	2015年山东省政府定向置换一般债券(一期)	山东省人民政府	2015-06-26	1558009.IB
2015	Shandong	23	2	East	1	-0.152	-1.34	1	4.0282	4.0282	Brilliance	56.9271	5	9.27809	3.66356	0	0	10.8352	11.0166	7.24586	7.83194	14.9	106.475	8.52254	8.54193	10.24	1.7628	3.2134	3.20152	2015年山东省政府一般债券(六期)	山东省人民政府	2015-06-26	1558006.IB
2015	Shandong	23	2	East	1	47.848	46.66	1	4.0282	4.0282	Brilliance	56.9271	5	6.53569	3.66356	1	1	10.8352	11.0166	7.24586	7.83194	14.9	106.475	8.52254	8.54193	10.24	1.7628	3.2134	3.20152	2015年山东省政府定向置换专项债券(二期)	山东省人民政府	2015-06-26	1558014.IB
2015	Shandong	23	2	East	1	47.848	46.66	1	4.0282	4.0282	Brilliance	56.9271	5	8.00554	3.66356	0	1	10.8352	11.0166	7.24586	7.83194	14.9	106.475	8.52254	8.54193	10.24	1.7628	3.2134	3.20152	2015年山东省政府定向置换一般债券(二期)	山东省人民政府	2015-06-26	1558010.IB
2015	Shandong	23	2	East	1	0.088	-1.22	1	4.0282	4.0282	Brilliance	56.9271	7	9.27809	3.66356	0	0	10.8352	11.0166	7.24586	7.83194	14.9	106.475	8.52254	8.54193	10.24	1.7628	3.5322	3.51912	2015年山东省政府一般债券(七期)	山东省人民政府	2015-06-26	1558007.IB
2015	Shandong	23	2	East	1	53.088	51.78	1	4.0282	4.0282	Brilliance	56.9271	7	6.53569	3.66356	1	1	10.8352	11.0166	7.24586	7.83194	14.9	106.475	8.52254	8.54193	10.24	1.7628	3.5322	3.51912	2015年山东省政府定向置换专项债券(三期)	山东省人民政府	2015-06-26	1558015.IB
2015	Shandong	23	2	East	1	53.088	51.78	1	4.0282	4.0282	Brilliance	56.9271	7	8.00554	3.66356	0	1	10.8352	11.0166	7.24586	7.83194	14.9	106.475	8.52254	8.54193	10.24	1.7628	3.5322	3.51912	2015年山东省政府定向置换一般债券(三期)	山东省人民政府	2015-06-26	1558011.IB
2015	Shandong	23	2	East	1	-0.432	-1.8	1	4.0282	4.0282	Brilliance	56.9271	10	8.86799	3.66356	0	0	10.8352	11.0166	7.24586	7.83194	14.9	106.475	8.52254	8.54193	10.24	1.7628	3.608	3.59432	2015年山东省政府一般债券(八期)	山东省人民政府	2015-06-26	1558008.IB
2015	Shandong	23	2	East	1	53.568	52.2	1	4.0282	4.0282	Brilliance	56.9271	10	6.13094	3.66356	1	1	10.8352	11.0166	7.24586	7.83194	14.9	106.475	8.52254	8.54193	10.24	1.7628	3.608	3.59432	2015年山东省政府定向置换专项债券(四期)	山东省人民政府	2015-06-26	1558016.IB
2015	Shandong	23	2	East	1	53.568	52.2	1	4.0282	4.0282	Brilliance	56.9271	10	7.60024	3.66356	0	1	10.8352	11.0166	7.24586	7.83194	14.9	106.475	8.52254	8.54193	10.24	1.7628	3.608	3.59432	2015年山东省政府定向置换一般债券(四期)	山东省人民政府	2015-06-26	1558012.IB
2015	Shaanxi	22	4	West	0	0.44	-1.59	0	2.95647	0	CBR	66.2183	3	7.4961	3.68888	0	0	9.76437	10.7564	9.41253	2.68431	15.8	171.463	7.54454	8.50505	8.13	1.7528	2.8859	2.8656	2015年陕西省政府一般债券(一期)	陕西省人民政府	2015-06-29	1572001.IB
2015	Shaanxi	22	4	West	0	-0.332	-2.78	0	2.95647	0	CBR	66.2183	5	8.57565	3.68888	0	0	9.76437	10.7564	9.41253	2.68431	15.8	171.463	7.54454	8.50505	8.13	1.7528	3.2278	3.20332	2015年陕西省政府一般债券(二期)	陕西省人民政府	2015-06-29	1572002.IB
2015	Shaanxi	22	4	West	0	0.296	-0.07	0	2.95647	0	CBR	66.2183	7	8.57565	3.68888	0	0	9.76437	10.7564	9.41253	2.68431	15.8	171.463	7.54454	8.50505	8.13	1.7528	3.5307	3.52704	2015年陕西省政府一般债券(三期)	陕西省人民政府	2015-06-29	1572003.IB
2015	Shaanxi	22	4	West	0	-0.132	-0.3	0	2.95647	0	CBR	66.2183	10	8.57565	3.68888	0	0	9.76437	10.7564	9.41253	2.68431	15.8	171.463	7.54454	8.50505	8.13	1.7528	3.603	3.60132	2015年陕西省政府一般债券(四期)	陕西省人民政府	2015-06-29	1572004.IB
2015	Guizhou	8	4	West	1	-0.392	-0.43	1	3.37245	3.37245	Brilliance	41.5643	3	8.98732	3.68888	0	0	9.12403	10.1825	15.0506	1.41494	23.4	404.342	7.22015	8.22064	13.28	1.774	2.8843	2.88392	2015年贵州省政府一般债券(五期)	贵州省人民政府	2015-07-03	1569005.IB
2015	Guizhou	8	4	West	1	0.008	4.13	1	3.37245	3.37245	Brilliance	41.5643	5	9.39275	3.68888	0	0	9.12403	10.1825	15.0506	1.41494	23.4	404.342	7.22015	8.22064	13.28	1.774	3.1587	3.19992	2015年贵州省政府一般债券(六期)	贵州省人民政府	2015-07-03	1569006.IB
2015	Guizhou	8	4	West	1	-0.14	1.48	1	3.37245	3.37245	Brilliance	41.5643	7	9.39275	3.68888	0	0	9.12403	10.1825	15.0506	1.41494	23.4	404.342	7.22015	8.22064	13.28	1.774	3.5252	3.5414	2015年贵州省政府一般债券(七期)	贵州省人民政府	2015-07-03	1569007.IB
2015	Guizhou	8	4	West	1	0.128	3.81	1	3.37245	3.37245	Brilliance	41.5643	10	8.98732	3.68888	0	0	9.12403	10.1825	15.0506	1.41494	23.4	404.342	7.22015	8.22064	13.28	1.774	3.5719	3.60872	2015年贵州省政府一般债券(八期)	贵州省人民政府	2015-07-03	1569008.IB
2015	Inner Mongolia	15	4	West	0	-0.392	-0.43	0	3.49438	0	CBR	27.0093	3	8.38959	3.68888	0	0	9.40576	11.1711	6.72203	1.87539	9.9	246.387	7.51953	8.92644	7.13	1.774	2.8843	2.88392	2015年内蒙古自治区政府一般债券(一期)	内蒙古自治区人民政府	2015-07-03	1545001.IB
2015	Inner Mongolia	15	4	West	0	0.008	4.13	0	3.49438	0	CBR	27.0093	5	9.08262	3.68888	0	0	9.40576	11.1711	6.72203	1.87539	9.9	246.387	7.51953	8.92644	7.13	1.774	3.1587	3.19992	2015年内蒙古自治区政府一般债券(二期)	内蒙古自治区人民政府	2015-07-03	1545002.IB
2015	Inner Mongolia	15	4	West	0	-0.14	1.48	0	3.49438	0	CBR	27.0093	7	9.08262	3.68888	0	0	9.40576	11.1711	6.72203	1.87539	9.9	246.387	7.51953	8.92644	7.13	1.774	3.5252	3.5414	2015年内蒙古自治区政府一般债券(三期)	内蒙古自治区人民政府	2015-07-03	1545003.IB
2015	Inner Mongolia	15	4	West	0	0.128	3.81	0	3.49438	0	CBR	27.0093	10	8.90937	3.68888	0	0	9.40576	11.1711	6.72203	1.87539	9.9	246.387	7.51953	8.92644	7.13	1.774	3.5719	3.60872	2015年内蒙古自治区政府一般债券(四期)	内蒙古自治区人民政府	2015-07-03	1545004.IB
2015	Xinjiang	29	4	West	0	0.246	5.72	0	4.08379	0	CBR	65.2976	3	6.49375	3.55535	1	0	9.13395	10.6127	10.3889	1.42904	23	158.233	7.15641	8.61528	13.63	1.7455	2.8328	2.88754	2015年新疆维吾尔自治区政府专项债券(一期)	新疆维吾尔自治区人民政府	2015-07-06	1576009.IB
2015	Xinjiang	29	4	West	0	43.246	48.72	0	4.08379	0	CBR	65.2976	3	6.86797	3.55535	0	1	9.13395	10.6127	10.3889	1.42904	23	158.233	7.15641	8.61528	13.63	1.7455	2.8328	2.88754	2015年新疆维吾尔自治区政府定向承销一般债券(一期)	新疆维吾尔自治区人民政府	2015-07-06	1576013.IB
2015	Xinjiang	29	4	West	0	0.102	7.75	0	4.08379	0	CBR	65.2976	5	6.89871	3.55535	1	0	9.13395	10.6127	10.3889	1.42904	23	158.233	7.15641	8.61528	13.63	1.7455	3.1125	3.18898	2015年新疆维吾尔自治区政府专项债券(二期)	新疆维吾尔自治区人民政府	2015-07-06	1576010.IB
2015	Xinjiang	29	4	West	0	48.102	55.75	0	4.08379	0	CBR	65.2976	5	6.21661	3.55535	1	1	9.13395	10.6127	10.3889	1.42904	23	158.233	7.15641	8.61528	13.63	1.7455	3.1125	3.18898	2015年新疆维吾尔自治区政府定向承销专项债券(一期)	新疆维吾尔自治区人民政府	2015-07-06	1576017.IB
2015	Xinjiang	29	4	West	0	48.102	55.75	0	4.08379	0	CBR	65.2976	5	7.27309	3.55535	0	1	9.13395	10.6127	10.3889	1.42904	23	158.233	7.15641	8.61528	13.63	1.7455	3.1125	3.18898	2015年新疆维吾尔自治区政府定向承销一般债券(二期)	新疆维吾尔自治区人民政府	2015-07-06	1576014.IB
2015	Xinjiang	29	4	West	0	-4.44089e-14	8.73	0	4.08379	0	CBR	65.2976	7	6.89871	3.55535	1	0	9.13395	10.6127	10.3889	1.42904	23	158.233	7.15641	8.61528	13.63	1.7455	3.4527	3.54	2015年新疆维吾尔自治区政府专项债券(三期)	新疆维吾尔自治区人民政府	2015-07-06	1576011.IB
2015	Xinjiang	29	4	West	0	53	61.73	0	4.08379	0	CBR	65.2976	7	5.3033	3.55535	1	1	9.13395	10.6127	10.3889	1.42904	23	158.233	7.15641	8.61528	13.63	1.7455	3.4527	3.54	2015年新疆维吾尔自治区政府定向承销专项债券(二期)	新疆维吾尔自治区人民政府	2015-07-06	1576018.IB
2015	Xinjiang	29	4	West	0	53	61.73	0	4.08379	0	CBR	65.2976	7	7.27309	3.55535	0	1	9.13395	10.6127	10.3889	1.42904	23	158.233	7.15641	8.61528	13.63	1.7455	3.4527	3.54	2015年新疆维吾尔自治区政府定向承销一般债券(三期)	新疆维吾尔自治区人民政府	2015-07-06	1576015.IB
2015	Xinjiang	29	4	West	0	-0.15	10.83	0	4.08379	0	CBR	65.2976	10	6.49375	3.55535	1	0	9.13395	10.6127	10.3889	1.42904	23	158.233	7.15641	8.61528	13.63	1.7455	3.4917	3.6015	2015年新疆维吾尔自治区政府专项债券(四期)	新疆维吾尔自治区人民政府	2015-07-06	1576012.IB
2015	Xinjiang	29	4	West	0	53.85	64.83	0	4.08379	0	CBR	65.2976	10	5.70711	3.55535	1	1	9.13395	10.6127	10.3889	1.42904	23	158.233	7.15641	8.61528	13.63	1.7455	3.4917	3.6015	2015年新疆维吾尔自治区政府定向承销专项债券(三期)	新疆维吾尔自治区人民政府	2015-07-06	1576019.IB
2015	Xinjiang	29	4	West	0	53.85	64.83	0	4.08379	0	CBR	65.2976	10	6.86797	3.55535	0	1	9.13395	10.6127	10.3889	1.42904	23	158.233	7.15641	8.61528	13.63	1.7455	3.4917	3.6015	2015年新疆维吾尔自治区政府定向承销一般债券(四期)	新疆维吾尔自治区人民政府	2015-07-06	1576016.IB
2015	Beijing	2	2	East	0	0.308	5.48	0	3.65092	0	CBR	68.5336	3	7.93773	3.46574	0	0	10.04	11.5129	8.47615	3.5363	1.1	84.8637	8.30083	9.82822	10	1.9155	2.8252	2.87692	2015年北京市政府一般债券(一期)	北京市人民政府	2015-07-07	1541001.IB
2015	Beijing	2	2	East	0	0.408	3.79	0	3.65092	0	CBR	68.5336	5	9.03611	3.46574	0	0	10.04	11.5129	8.47615	3.5363	1.1	84.8637	8.30083	9.82822	10	1.9155	3.1321	3.16592	2015年北京市政府一般债券(二期)	北京市人民政府	2015-07-07	1541002.IB
2015	Beijing	2	2	East	0	-0.44	10.49	0	3.65092	0	CBR	68.5336	7	9.03611	3.46574	0	0	10.04	11.5129	8.47615	3.5363	1.1	84.8637	8.30083	9.82822	10	1.9155	3.4151	3.5244	2015年北京市政府一般债券(三期)	北京市人民政府	2015-07-07	1541003.IB
2015	Beijing	2	2	East	0	0.076	14.39	0	3.65092	0	CBR	68.5336	10	9.03611	3.46574	0	0	10.04	11.5129	8.47615	3.5363	1.1	84.8637	8.30083	9.82822	10	1.9155	3.4361	3.57924	2015年北京市政府一般债券(四期)	北京市人民政府	2015-07-07	1541004.IB
2015	Sichuan	26	4	West	0	1.308	6.48	0	3.21286	0	CBR	48.5997	3	9.61587	2.94444	0	0	10.2713	10.4668	8.94977	4.45644	14.7	145.915	8.02653	8.23245	9.95	1.9155	2.8252	2.87692	2015年四川省政府一般债券(五期)	四川省人民政府	2015-07-07	1568005.IB
2015	Sichuan	26	4	West	0	1.408	4.79	0	3.21286	0	CBR	48.5997	5	9.61587	2.94444	0	0	10.2713	10.4668	8.94977	4.45644	14.7	145.915	8.02653	8.23245	9.95	1.9155	3.1321	3.16592	2015年四川省政府一般债券(六期)	四川省人民政府	2015-07-07	1568006.IB
2015	Sichuan	26	4	West	0	0.56	11.49	0	3.21286	0	CBR	48.5997	7	9.61587	2.94444	0	0	10.2713	10.4668	8.94977	4.45644	14.7	145.915	8.02653	8.23245	9.95	1.9155	3.4151	3.5244	2015年四川省政府一般债券(七期)	四川省人民政府	2015-07-07	1568007.IB
2015	Sichuan	26	4	West	0	2.076	16.39	0	3.21286	0	CBR	48.5997	10	8.51739	2.94444	0	0	10.2713	10.4668	8.94977	4.45644	14.7	145.915	8.02653	8.23245	9.95	1.9155	3.4361	3.57924	2015年四川省政府一般债券(八期)	四川省人民政府	2015-07-07	1568008.IB
2015	Gansu	5	4	West	0	-0.22	3.52	0	3.75091	0	Dongfang	23.7192	3	7.6014	3.3322	0	0	8.78238	10.1824	8.37809	1.00545	18.2	144.667	6.5113	7.88527	10.77	2.2655	2.8148	2.8522	2015年甘肃省政府一般债券(一期)	甘肃省人民政府	2015-07-09	1573001.IB
2015	Gansu	5	4	West	0	-0.208	3.39	0	3.75091	0	Dongfang	23.7192	5	8.69968	3.3322	0	0	8.78238	10.1824	8.37809	1.00545	18.2	144.667	6.5113	7.88527	10.77	2.2655	3.1061	3.14208	2015年甘肃省政府一般债券(二期)	甘肃省人民政府	2015-07-09	1573002.IB
2015	Gansu	5	4	West	0	-0.1	4.01	0	3.75091	0	Dongfang	23.7192	7	8.69968	3.3322	0	0	8.78238	10.1824	8.37809	1.00545	18.2	144.667	6.5113	7.88527	10.77	2.2655	3.4399	3.481	2015年甘肃省政府一般债券(三期)	甘肃省人民政府	2015-07-09	1573003.IB
2015	Gansu	5	4	West	0	-0.054	7.42	0	3.75091	0	Dongfang	23.7192	10	8.69968	3.3322	0	0	8.78238	10.1824	8.37809	1.00545	18.2	144.667	6.5113	7.88527	10.77	2.2655	3.4358	3.51054	2015年甘肃省政府一般债券(四期)	甘肃省人民政府	2015-07-09	1573004.IB
2015	Ningxia	20	4	West	0	42.78	46.52	0	3.08603	0	Dagong	68.9013	3	4.86198	3.3322	0	1	7.81355	10.6415	6.28088	0.381596	18.5	202.885	5.82865	8.51984	10.22	2.2655	2.8148	2.8522	2015年宁夏回族自治区政府定向置换一般债券(一期)	宁夏回族自治区人民政府	2015-07-09	1575005.IB
2015	Ningxia	20	4	West	0	46.792	50.39	0	3.08603	0	Dagong	68.9013	5	4.42004	3.3322	1	1	7.81355	10.6415	6.28088	0.381596	18.5	202.885	5.82865	8.51984	10.22	2.2655	3.1061	3.14208	2015年宁夏回族自治区政府定向置换专项债券(一期)	宁夏回族自治区人民政府	2015-07-09	1575009.IB
2015	Ningxia	20	4	West	0	46.792	50.39	0	3.08603	0	Dagong	68.9013	5	5.89825	3.3322	0	1	7.81355	10.6415	6.28088	0.381596	18.5	202.885	5.82865	8.51984	10.22	2.2655	3.1061	3.14208	2015年宁夏回族自治区政府定向置换一般债券(二期)	宁夏回族自治区人民政府	2015-07-09	1575006.IB
2015	Ningxia	20	4	West	0	51.9	56.01	0	3.08603	0	Dagong	68.9013	7	4.40794	3.3322	1	1	7.81355	10.6415	6.28088	0.381596	18.5	202.885	5.82865	8.51984	10.22	2.2655	3.4399	3.481	2015年宁夏回族自治区政府定向置换专项债券(二期)	宁夏回族自治区人民政府	2015-07-09	1575010.IB
2015	Ningxia	20	4	West	0	51.9	56.01	0	3.08603	0	Dagong	68.9013	7	5.89825	3.3322	0	1	7.81355	10.6415	6.28088	0.381596	18.5	202.885	5.82865	8.51984	10.22	2.2655	3.4399	3.481	2015年宁夏回族自治区政府定向置换一般债券(三期)	宁夏回族自治区人民政府	2015-07-09	1575007.IB
2015	Ningxia	20	4	West	0	52.946	60.42	0	3.08603	0	Dagong	68.9013	10	5.89825	3.3322	0	1	7.81355	10.6415	6.28088	0.381596	18.5	202.885	5.82865	8.51984	10.22	2.2655	3.4358	3.51054	2015年宁夏回族自治区政府定向置换一般债券(四期)	宁夏回族自治区人民政府	2015-07-09	1575008.IB
2015	Qinghai	21	4	West	0	0.054	1.74	0	3.15103	0	Dagong	22.1185	3	7.93773	2.99573	0	0	7.5217	10.5884	7.84451	0.285005	17.1	356.936	5.52824	8.38247	12.43	2.3555	2.8226	2.83946	2015年青海省政府一般债券(一期)	青海省人民政府	2015-07-10	1574001.IB
2015	Qinghai	21	4	West	0	0.314	0.74	0	3.15103	0	Dagong	22.1185	5	8.2943	2.99573	0	0	7.5217	10.5884	7.84451	0.285005	17.1	356.936	5.52824	8.38247	12.43	2.3555	3.1226	3.12686	2015年青海省政府一般债券(二期)	青海省人民政府	2015-07-10	1574002.IB
2015	Qinghai	21	4	West	0	0.38	-0.98	0	3.15103	0	Dagong	22.1185	7	8.2943	2.99573	0	0	7.5217	10.5884	7.84451	0.285005	17.1	356.936	5.52824	8.38247	12.43	2.3555	3.4698	3.4562	2015年青海省政府一般债券(三期)	青海省人民政府	2015-07-10	1574003.IB
2015	Qinghai	21	4	West	0	-0.324	-1.85	0	3.15103	0	Dagong	22.1185	10	8.41205	2.99573	0	0	7.5217	10.5884	7.84451	0.285005	17.1	356.936	5.52824	8.38247	12.43	2.3555	3.4885	3.47324	2015年青海省政府一般债券(四期)	青海省人民政府	2015-07-10	1574004.IB
2015	Guangdong	6	2	East	1	0.036	-2.48	1	3.42914	3.42914	Brilliance	65.376	5	7.91972	3.68888	1	0	11.1298	11.0583	9.07087	10.5156	14.4	63.355	8.9953	8.8565	13.89	2.4455	3.1448	3.11964	2015年广东省政府专项债券(一期)	广东省人民政府	2015-07-13	1563005.IB
2015	Guangdong	6	2	East	1	0.488	-2.41	1	3.42914	3.42914	Brilliance	65.376	7	7.00397	3.68888	1	0	11.1298	11.0583	9.07087	10.5156	14.4	63.355	8.9953	8.8565	13.89	2.4455	3.4741	3.44512	2015年广东省政府专项债券(二期)	广东省人民政府	2015-07-13	1563006.IB
2015	Guangdong	6	2	East	1	0.344	-4.14	1	3.42914	3.42914	Brilliance	65.376	10	7.40914	3.68888	1	0	11.1298	11.0583	9.07087	10.5156	14.4	63.355	8.9953	8.8565	13.89	2.4455	3.5014	3.45656	2015年广东省政府专项债券(三期)	广东省人民政府	2015-07-13	1563007.IB
2015	Jiangxi	17	3	Central	1	42.288	41.09	1	2.73177	2.73177	Brilliance	17.7989	3	6.64318	2.99573	0	1	9.65936	10.4537	9.5635	2.41674	14.4	113.376	7.53998	8.34295	16.07	2.4455	2.8391	2.82712	2015年江西省政府定向承销一般债券(一期)	江西省人民政府	2015-07-13	1557005.IB
2015	Jiangxi	17	3	Central	1	47.036	44.52	1	2.73177	2.73177	Brilliance	17.7989	5	7.7408	2.99573	0	1	9.65936	10.4537	9.5635	2.41674	14.4	113.376	7.53998	8.34295	16.07	2.4455	3.1448	3.11964	2015年江西省政府定向承销一般债券(二期)	江西省人民政府	2015-07-13	1557006.IB
2015	Jiangxi	17	3	Central	1	52.488	49.59	1	2.73177	2.73177	Brilliance	17.7989	7	7.7408	2.99573	0	1	9.65936	10.4537	9.5635	2.41674	14.4	113.376	7.53998	8.34295	16.07	2.4455	3.4741	3.44512	2015年江西省政府定向承销一般债券(三期)	江西省人民政府	2015-07-13	1557007.IB
2015	Jiangxi	17	3	Central	1	52.344	47.86	1	2.73177	2.73177	Brilliance	17.7989	10	7.7408	2.99573	0	1	9.65936	10.4537	9.5635	2.41674	14.4	113.376	7.53998	8.34295	16.07	2.4455	3.5014	3.45656	2015年江西省政府定向承销一般债券(四期)	江西省人民政府	2015-07-13	1557008.IB
2015	Chongqing	3	4	West	0	42.162	40.25	0	3.4959	0	CBR	56.4842	3	7.95963	2.63906	1	1	9.59041	10.7758	12.2524	2.2557	12.7	88.5048	7.56112	8.75086	13.51	2.4486	2.8475	2.82838	2015年重庆市政府定向置换专项债券(一期)	重庆市人民政府	2015-07-14	1567005.IB
2015	Chongqing	3	4	West	0	47.39	42.89	0	3.4959	0	CBR	56.4842	5	8.36334	2.63906	1	1	9.59041	10.7758	12.2524	2.2557	12.7	88.5048	7.56112	8.75086	13.51	2.4486	3.1711	3.1261	2015年重庆市政府定向置换专项债券(二期)	重庆市人民政府	2015-07-14	1567006.IB
2015	Chongqing	3	4	West	0	52.06	46.84	0	3.4959	0	CBR	56.4842	7	8.36054	2.63906	1	1	9.59041	10.7758	12.2524	2.2557	12.7	88.5048	7.56112	8.75086	13.51	2.4486	3.5016	3.4494	2015年重庆市政府定向置换专项债券(三期)	重庆市人民政府	2015-07-14	1567007.IB
2015	Chongqing	3	4	West	0	52.15	44.59	0	3.4959	0	CBR	56.4842	10	7.95507	2.63906	1	1	9.59041	10.7758	12.2524	2.2557	12.7	88.5048	7.56112	8.75086	13.51	2.4486	3.5341	3.4585	2015年重庆市政府定向置换专项债券(四期)	重庆市人民政府	2015-07-14	1567008.IB
2015	Fujian	4	2	East	0	0.162	-1.75	0	4.02106	0	CBR	68.6844	3	7.05704	3.8712	0	0	10.1243	11.0584	10.8351	3.84728	16.3	119.304	7.76735	8.69748	11.45	2.4486	2.8475	2.82838	2015年福建省政府一般债券(一期)	福建省人民政府	2015-07-14	1555001.IB
2015	Fujian	4	2	East	0	0.39	-4.11	0	4.02106	0	CBR	68.6844	5	8.15507	3.8712	0	0	10.1243	11.0584	10.8351	3.84728	16.3	119.304	7.76735	8.69748	11.45	2.4486	3.1711	3.1261	2015年福建省政府一般债券(二期)	福建省人民政府	2015-07-14	1555002.IB
2015	Fujian	4	2	East	0	0.06	-5.16	0	4.02106	0	CBR	68.6844	7	8.15507	3.8712	0	0	10.1243	11.0584	10.8351	3.84728	16.3	119.304	7.76735	8.69748	11.45	2.4486	3.5016	3.4494	2015年福建省政府一般债券(三期)	福建省人民政府	2015-07-14	1555003.IB
2015	Fujian	4	2	East	0	0.15	-7.41	0	4.02106	0	CBR	68.6844	10	8.15507	3.8712	0	0	10.1243	11.0584	10.8351	3.84728	16.3	119.304	7.76735	8.69748	11.45	2.4486	3.5341	3.4585	2015年福建省政府一般债券(四期)	福建省人民政府	2015-07-14	1555004.IB
2015	Hunan	14	3	Central	1	-0.452	-1.85	1	3.31091	3.31091	Lianhe_Fitch	45.0421	3	8.38959	2.77259	0	0	10.1613	10.6034	9.92177	3.99215	19.2	166.811	7.72436	8.13821	11.42	2.4471	2.8485	2.83452	2015年湖南省政府一般债券(一期)	湖南省人民政府	2015-07-16	1562001.IB
2015	Hunan	14	3	Central	1	-0.322	-1.69	1	3.31091	3.31091	Lianhe_Fitch	45.0421	5	9.44153	2.77259	0	0	10.1613	10.6034	9.92177	3.99215	19.2	166.811	7.72436	8.13821	11.42	2.4471	3.1569	3.14322	2015年湖南省政府一般债券(二期)	湖南省人民政府	2015-07-16	1562002.IB
2015	Hunan	14	3	Central	1	0.096	-1.62	1	3.31091	3.31091	Lianhe_Fitch	45.0421	7	9.44153	2.77259	0	0	10.1613	10.6034	9.92177	3.99215	19.2	166.811	7.72436	8.13821	11.42	2.4471	3.4962	3.47904	2015年湖南省政府一般债券(三期)	湖南省人民政府	2015-07-16	1562003.IB
2015	Hunan	14	3	Central	1	-0.186	-2.08	1	3.31091	3.31091	Lianhe_Fitch	45.0421	10	9.44153	2.77259	0	0	10.1613	10.6034	9.92177	3.99215	19.2	166.811	7.72436	8.13821	11.42	2.4471	3.5208	3.50186	2015年湖南省政府一般债券(四期)	湖南省人民政府	2015-07-16	1562004.IB
2015	Guangxi	7	4	West	0	-0.126	-0.87	0	3.8461	0	CBR	38.7162	3	8.67056	3.17805	0	0	9.51693	10.407	9.15298	2.0959	10.8	182.813	7.26003	8.00027	7.94	2.4501	2.8487	2.84126	2015年广西壮族自治区政府一般债券(五期)	广西壮族自治区人民政府	2015-07-17	1565009.IB
2015	Guangxi	7	4	West	0	-0.338	-0.63	0	3.8461	0	CBR	38.7162	5	6.47851	3.17805	1	0	9.51693	10.407	9.15298	2.0959	10.8	182.813	7.26003	8.00027	7.94	2.4501	3.1563	3.15338	2015年广西壮族自治区政府专项债券(一期)	广西壮族自治区人民政府	2015-07-17	1565013.IB
2015	Guangxi	7	4	West	0	-0.338	-0.63	0	3.8461	0	CBR	38.7162	5	9.04794	3.17805	0	0	9.51693	10.407	9.15298	2.0959	10.8	182.813	7.26003	8.00027	7.94	2.4501	3.1563	3.15338	2015年广西壮族自治区政府一般债券(六期)	广西壮族自治区人民政府	2015-07-17	1565010.IB
2015	Guangxi	7	4	West	0	-0.03	1.94	0	3.8461	0	CBR	38.7162	7	6.47851	3.17805	1	0	9.51693	10.407	9.15298	2.0959	10.8	182.813	7.26003	8.00027	7.94	2.4501	3.4706	3.4903	2015年广西壮族自治区政府专项债券(二期)	广西壮族自治区人民政府	2015-07-17	1565014.IB
2015	Guangxi	7	4	West	0	-0.03	1.94	0	3.8461	0	CBR	38.7162	7	9.04794	3.17805	0	0	9.51693	10.407	9.15298	2.0959	10.8	182.813	7.26003	8.00027	7.94	2.4501	3.4706	3.4903	2015年广西壮族自治区政府一般债券(七期)	广西壮族自治区人民政府	2015-07-17	1565011.IB
2015	Guangxi	7	4	West	0	0.114	0.77	0	3.8461	0	CBR	38.7162	10	8.6307	3.17805	0	0	9.51693	10.407	9.15298	2.0959	10.8	182.813	7.26003	8.00027	7.94	2.4501	3.5123	3.51886	2015年广西壮族自治区政府一般债券(八期)	广西壮族自治区人民政府	2015-07-17	1565012.IB
2015	Hubei	13	3	Central	0	-0.126	-0.87	0	3.51393	0	CBR	45.3366	3	5.44242	3.46574	1	0	10.2486	10.761	11.2858	4.3563	19.1	98.0476	7.85045	8.39243	17.14	2.4501	2.8487	2.84126	2015年湖北省政府专项债券(一期)	湖北省人民政府	2015-07-17	1561021.IB
2015	Hubei	13	3	Central	0	-0.126	-0.87	0	3.51393	0	CBR	45.3366	3	7.65492	3.46574	0	0	10.2486	10.761	11.2858	4.3563	19.1	98.0476	7.85045	8.39243	17.14	2.4501	2.8487	2.84126	2015年湖北省政府一般债券(九期)	湖北省人民政府	2015-07-17	1561017.IB
2015	Hubei	13	3	Central	0	-0.338	-0.63	0	3.51393	0	CBR	45.3366	5	8.75321	3.46574	0	0	10.2486	10.761	11.2858	4.3563	19.1	98.0476	7.85045	8.39243	17.14	2.4501	3.1563	3.15338	2015年湖北省政府一般债券(十期)	湖北省人民政府	2015-07-17	1561018.IB
2015	Hubei	13	3	Central	0	1.662	1.37	0	3.51393	0	CBR	45.3366	5	6.82546	3.46574	1	0	10.2486	10.761	11.2858	4.3563	19.1	98.0476	7.85045	8.39243	17.14	2.4501	3.1563	3.15338	2015年湖北省政府专项债券(二期)	湖北省人民政府	2015-07-17	1561022.IB
2015	Hubei	13	3	Central	0	-0.03	1.94	0	3.51393	0	CBR	45.3366	7	8.75321	3.46574	0	0	10.2486	10.761	11.2858	4.3563	19.1	98.0476	7.85045	8.39243	17.14	2.4501	3.4706	3.4903	2015年湖北省政府一般债券(十一期)	湖北省人民政府	2015-07-17	1561019.IB
2015	Hubei	13	3	Central	0	9.97	11.94	0	3.51393	0	CBR	45.3366	7	6.1334	3.46574	1	0	10.2486	10.761	11.2858	4.3563	19.1	98.0476	7.85045	8.39243	17.14	2.4501	3.4706	3.4903	2015年湖北省政府专项债券(三期)	湖北省人民政府	2015-07-17	1561023.IB
2015	Hubei	13	3	Central	0	0.114	0.77	0	3.51393	0	CBR	45.3366	10	8.75321	3.46574	0	0	10.2486	10.761	11.2858	4.3563	19.1	98.0476	7.85045	8.39243	17.14	2.4501	3.5123	3.51886	2015年湖北省政府一般债券(十二期)	湖北省人民政府	2015-07-17	1561020.IB
2015	Hubei	13	3	Central	0	10.114	10.77	0	3.51393	0	CBR	45.3366	10	6.53814	3.46574	1	0	10.2486	10.761	11.2858	4.3563	19.1	98.0476	7.85045	8.39243	17.14	2.4501	3.5123	3.51886	2015年湖北省政府专项债券(四期)	湖北省人民政府	2015-07-17	1561024.IB
2015	Heilongjiang	11	1	Northeast	0	42.352	41.97	0	3.99526	0	Dagong	41.2442	3	4.79579	3.21888	1	1	9.40679	10.5771	2.71497	1.87733	0.2	208.288	7.17112	8.19055	1.87	2.4583	2.8503	2.84648	2015年黑龙江省政府定向置换专项债券(一期)	黑龙江省人民政府	2015-07-20	1549005.IB
2015	Heilongjiang	11	1	Northeast	0	42.352	41.97	0	3.99526	0	Dagong	41.2442	3	5.88502	3.21888	0	1	9.40679	10.5771	2.71497	1.87733	0.2	208.288	7.17112	8.19055	1.87	2.4583	2.8503	2.84648	2015年黑龙江省政府定向置换一般债券(一期)	黑龙江省人民政府	2015-07-20	1549001.IB
2015	Heilongjiang	11	1	Northeast	0	46.988	47.27	0	3.99526	0	Dagong	41.2442	5	5.35904	3.21888	1	1	9.40679	10.5771	2.71497	1.87733	0.2	208.288	7.17112	8.19055	1.87	2.4583	3.1573	3.16012	2015年黑龙江省政府定向置换专项债券(二期)	黑龙江省人民政府	2015-07-20	1549006.IB
2015	Heilongjiang	11	1	Northeast	0	46.988	47.27	0	3.99526	0	Dagong	41.2442	5	6.32712	3.21888	0	1	9.40679	10.5771	2.71497	1.87733	0.2	208.288	7.17112	8.19055	1.87	2.4583	3.1573	3.16012	2015年黑龙江省政府定向置换一般债券(二期)	黑龙江省人民政府	2015-07-20	1549002.IB
2015	Heilongjiang	11	1	Northeast	0	51.954	54.77	0	3.99526	0	Dagong	41.2442	7	4.61512	3.21888	1	1	9.40679	10.5771	2.71497	1.87733	0.2	208.288	7.17112	8.19055	1.87	2.4583	3.4623	3.49046	2015年黑龙江省政府定向置换专项债券(三期)	黑龙江省人民政府	2015-07-20	1549007.IB
2015	Heilongjiang	11	1	Northeast	0	51.954	54.77	0	3.99526	0	Dagong	41.2442	7	6.21661	3.21888	0	1	9.40679	10.5771	2.71497	1.87733	0.2	208.288	7.17112	8.19055	1.87	2.4583	3.4623	3.49046	2015年黑龙江省政府定向置换一般债券(三期)	黑龙江省人民政府	2015-07-20	1549003.IB
2015	Heilongjiang	11	1	Northeast	0	52.638	54.91	0	3.99526	0	Dagong	41.2442	10	4.61512	3.21888	1	1	9.40679	10.5771	2.71497	1.87733	0.2	208.288	7.17112	8.19055	1.87	2.4583	3.5009	3.52362	2015年黑龙江省政府定向置换专项债券(四期)	黑龙江省人民政府	2015-07-20	1549008.IB
2015	Heilongjiang	11	1	Northeast	0	52.638	54.91	0	3.99526	0	Dagong	41.2442	10	6.35089	3.21888	0	1	9.40679	10.5771	2.71497	1.87733	0.2	208.288	7.17112	8.19055	1.87	2.4583	3.5009	3.52362	2015年黑龙江省政府定向置换一般债券(四期)	黑龙江省人民政府	2015-07-20	1549004.IB
2015	Guangdong	6	2	East	1	0.128	2.99	1	3.42914	3.42914	Brilliance	65.376	3	7.8598	3.68888	0	0	11.1298	11.0583	9.07087	10.5156	14.4	63.355	8.9953	8.8565	13.89	2.4417	2.8201	2.84872	2015年广东省政府一般债券(五期)	广东省人民政府	2015-07-21	1563008.IB
2015	Guangdong	6	2	East	1	-0.262	-1.65	1	3.42914	3.42914	Brilliance	65.376	5	8.95815	3.68888	0	0	11.1298	11.0583	9.07087	10.5156	14.4	63.355	8.9953	8.8565	13.89	2.4417	3.1765	3.16262	2015年广东省政府一般债券(六期)	广东省人民政府	2015-07-21	1563009.IB
2015	Guangdong	6	2	East	1	0.19	1.27	1	3.42914	3.42914	Brilliance	65.376	7	8.95815	3.68888	0	0	11.1298	11.0583	9.07087	10.5156	14.4	63.355	8.9953	8.8565	13.89	2.4417	3.4773	3.4881	2015年广东省政府一般债券(七期)	广东省人民政府	2015-07-21	1563010.IB
2015	Guangdong	6	2	East	1	0.648	0.86	1	3.42914	3.42914	Brilliance	65.376	10	8.95815	3.68888	0	0	11.1298	11.0583	9.07087	10.5156	14.4	63.355	8.9953	8.8565	13.89	2.4417	3.5214	3.52352	2015年广东省政府一般债券(八期)	广东省人民政府	2015-07-21	1563011.IB
2015	Anhui	1	3	Central	0	36.914	47.65	0	3.17178	0	Dongfang	53.6097	1	6.58392	3.46574	0	1	10.0221	10.4465	9.40391	3.47363	14.8	121.746	7.70454	8.21587	6.91	2.3335	2.3335	2.44086	2015年安徽省政府定向置换一般债券(一期)	安徽省人民政府	2015-07-23	1554005.IB
2015	Anhui	1	3	Central	0	42.678	43.27	0	3.17178	0	Dongfang	53.6097	3	6.4843	3.46574	1	1	10.0221	10.4465	9.40391	3.47363	14.8	121.746	7.70454	8.21587	6.91	2.3335	2.8373	2.84322	2015年安徽省政府定向置换专项债券(一期)	安徽省人民政府	2015-07-23	1554010.IB
2015	Anhui	1	3	Central	0	42.678	43.27	0	3.17178	0	Dongfang	53.6097	3	6.66188	3.46574	0	1	10.0221	10.4465	9.40391	3.47363	14.8	121.746	7.70454	8.21587	6.91	2.3335	2.8373	2.84322	2015年安徽省政府定向置换一般债券(二期)	安徽省人民政府	2015-07-23	1554006.IB
2015	Anhui	1	3	Central	0	47.888	47.42	0	3.17178	0	Dongfang	53.6097	5	6.88918	3.46574	1	1	10.0221	10.4465	9.40391	3.47363	14.8	121.746	7.70454	8.21587	6.91	2.3335	3.1658	3.16112	2015年安徽省政府定向置换专项债券(二期)	安徽省人民政府	2015-07-23	1554011.IB
2015	Anhui	1	3	Central	0	47.888	47.42	0	3.17178	0	Dongfang	53.6097	5	7.56359	3.46574	0	1	10.0221	10.4465	9.40391	3.47363	14.8	121.746	7.70454	8.21587	6.91	2.3335	3.1658	3.16112	2015年安徽省政府定向置换一般债券(三期)	安徽省人民政府	2015-07-23	1554007.IB
2015	Anhui	1	3	Central	0	52.222	57.16	0	3.17178	0	Dongfang	53.6097	7	6.88918	3.46574	1	1	10.0221	10.4465	9.40391	3.47363	14.8	121.746	7.70454	8.21587	6.91	2.3335	3.4284	3.47778	2015年安徽省政府定向置换专项债券(三期)	安徽省人民政府	2015-07-23	1554012.IB
2015	Anhui	1	3	Central	0	52.222	57.16	0	3.17178	0	Dongfang	53.6097	7	7.56359	3.46574	0	1	10.0221	10.4465	9.40391	3.47363	14.8	121.746	7.70454	8.21587	6.91	2.3335	3.4284	3.47778	2015年安徽省政府定向置换一般债券(四期)	安徽省人民政府	2015-07-23	1554008.IB
2015	Anhui	1	3	Central	0	52.602	56.49	0	3.17178	0	Dongfang	53.6097	10	6.4843	3.46574	1	1	10.0221	10.4465	9.40391	3.47363	14.8	121.746	7.70454	8.21587	6.91	2.3335	3.4751	3.51398	2015年安徽省政府定向置换专项债券(四期)	安徽省人民政府	2015-07-23	1554013.IB
2015	Anhui	1	3	Central	0	52.602	56.49	0	3.17178	0	Dongfang	53.6097	10	7.28172	3.46574	0	1	10.0221	10.4465	9.40391	3.47363	14.8	121.746	7.70454	8.21587	6.91	2.3335	3.4751	3.51398	2015年安徽省政府定向置换一般债券(五期)	安徽省人民政府	2015-07-23	1554009.IB
2015	Fujian	4	2	East	0	-0.098	0.22	0	4.02106	0	CBR	68.6844	3	6.68586	3.8712	0	0	10.1243	11.0584	10.8351	3.84728	16.3	119.304	7.76735	8.69748	11.45	2.336	2.8378	2.84098	2015年福建省政府一般债券(五期)	福建省人民政府	2015-07-24	1555007.IB
2015	Fujian	4	2	East	0	-0.29	0.24	0	4.02106	0	CBR	68.6844	5	9.0538	3.8712	1	0	10.1243	11.0584	10.8351	3.84728	16.3	119.304	7.76735	8.69748	11.45	2.336	3.1576	3.1629	2015年福建省政府专项债券(一期)	福建省人民政府	2015-07-24	1555005.IB
2015	Fujian	4	2	East	0	-0.29	0.24	0	4.02106	0	CBR	68.6844	5	7.78364	3.8712	0	0	10.1243	11.0584	10.8351	3.84728	16.3	119.304	7.76735	8.69748	11.45	2.336	3.1576	3.1629	2015年福建省政府一般债券(六期)	福建省人民政府	2015-07-24	1555008.IB
2015	Fujian	4	2	East	0	-0.422	6.14	0	4.02106	0	CBR	68.6844	7	7.78364	3.8712	0	0	10.1243	11.0584	10.8351	3.84728	16.3	119.304	7.76735	8.69748	11.45	2.336	3.3986	3.46422	2015年福建省政府一般债券(七期)	福建省人民政府	2015-07-24	1555009.IB
2015	Fujian	4	2	East	0	-0.484	3.98	0	4.02106	0	CBR	68.6844	10	9.0538	3.8712	1	0	10.1243	11.0584	10.8351	3.84728	16.3	119.304	7.76735	8.69748	11.45	2.336	3.4602	3.50484	2015年福建省政府专项债券(二期)	福建省人民政府	2015-07-24	1555006.IB
2015	Fujian	4	2	East	0	-0.484	3.98	0	4.02106	0	CBR	68.6844	10	7.78364	3.8712	0	0	10.1243	11.0584	10.8351	3.84728	16.3	119.304	7.76735	8.69748	11.45	2.336	3.4602	3.50484	2015年福建省政府一般债券(八期)	福建省人民政府	2015-07-24	1555010.IB
2015	Shandong	23	2	East	1	-0.29	0.24	1	4.0282	4.0282	Brilliance	56.9271	5	9.10572	3.66356	1	0	10.8352	11.0166	7.24586	7.83194	14.9	106.475	8.52254	8.54193	10.24	2.336	3.1576	3.1629	2015年山东省政府专项债券(一期)	山东省人民政府	2015-07-24	1558017.IB
2015	Shandong	23	2	East	1	-0.422	6.14	1	4.0282	4.0282	Brilliance	56.9271	7	8.18897	3.66356	1	0	10.8352	11.0166	7.24586	7.83194	14.9	106.475	8.52254	8.54193	10.24	2.336	3.3986	3.46422	2015年山东省政府专项债券(二期)	山东省人民政府	2015-07-24	1558018.IB
2015	Shandong	23	2	East	1	-0.484	3.98	1	4.0282	4.0282	Brilliance	56.9271	10	8.59434	3.66356	1	0	10.8352	11.0166	7.24586	7.83194	14.9	106.475	8.52254	8.54193	10.24	2.336	3.4602	3.50484	2015年山东省政府专项债券(三期)	山东省人民政府	2015-07-24	1558019.IB
2015	Heilongjiang	11	1	Northeast	0	1.12	1.91	0	3.99526	0	Dagong	41.2442	3	8.4231	3.21888	0	0	9.40679	10.5771	2.71497	1.87733	0.2	208.288	7.17112	8.19055	1.87	2.3113	2.8309	2.8388	2015年黑龙江省政府一般债券(一期)	黑龙江省人民政府	2015-07-27	1549009.IB
2015	Heilongjiang	11	1	Northeast	0	-0.316	0.04	0	3.99526	0	Dagong	41.2442	5	7.49053	3.21888	1	0	9.40679	10.5771	2.71497	1.87733	0.2	208.288	7.17112	8.19055	1.87	2.3113	3.1596	3.16316	2015年黑龙江省政府专项债券(一期)	黑龙江省人民政府	2015-07-27	1549013.IB
2015	Heilongjiang	11	1	Northeast	0	0.684	1.04	0	3.99526	0	Dagong	41.2442	5	8.60539	3.21888	0	0	9.40679	10.5771	2.71497	1.87733	0.2	208.288	7.17112	8.19055	1.87	2.3113	3.1596	3.16316	2015年黑龙江省政府一般债券(二期)	黑龙江省人民政府	2015-07-27	1549010.IB
2015	Heilongjiang	11	1	Northeast	0	0.018	4.07	0	3.99526	0	Dagong	41.2442	7	6.52356	3.21888	1	0	9.40679	10.5771	2.71497	1.87733	0.2	208.288	7.17112	8.19055	1.87	2.3113	3.4093	3.44982	2015年黑龙江省政府专项债券(二期)	黑龙江省人民政府	2015-07-27	1549014.IB
2015	Heilongjiang	11	1	Northeast	0	0.018	4.07	0	3.99526	0	Dagong	41.2442	7	7.93773	3.21888	0	0	9.40679	10.5771	2.71497	1.87733	0.2	208.288	7.17112	8.19055	1.87	2.3113	3.4093	3.44982	2015年黑龙江省政府一般债券(三期)	黑龙江省人民政府	2015-07-27	1549011.IB
2015	Heilongjiang	11	1	Northeast	0	-0.442	2.98	0	3.99526	0	Dagong	41.2442	10	7.00397	3.21888	1	0	9.40679	10.5771	2.71497	1.87733	0.2	208.288	7.17112	8.19055	1.87	2.3113	3.4602	3.49442	2015年黑龙江省政府专项债券(三期)	黑龙江省人民政府	2015-07-27	1549015.IB
2015	Heilongjiang	11	1	Northeast	0	0.558	3.98	0	3.99526	0	Dagong	41.2442	10	8.59434	3.21888	0	0	9.40679	10.5771	2.71497	1.87733	0.2	208.288	7.17112	8.19055	1.87	2.3113	3.4602	3.49442	2015年黑龙江省政府一般债券(四期)	黑龙江省人民政府	2015-07-27	1549012.IB
2015	Yunnan	30	4	West	1	0.12	0.91	1	3.48093	3.48093	Brilliance	39.6475	3	7.17089	3.8712	1	0	9.54979	10.2133	9.48267	2.16591	15.1	281.855	7.43727	8.20234	5.38	2.3113	2.8309	2.8388	2015年云南省政府专项债券(一期)	云南省人民政府	2015-07-27	1570005.IB
2015	Yunnan	30	4	West	1	-0.316	0.04	1	3.48093	3.48093	Brilliance	39.6475	5	7.17089	3.8712	1	0	9.54979	10.2133	9.48267	2.16591	15.1	281.855	7.43727	8.20234	5.38	2.3113	3.1596	3.16316	2015年云南省政府专项债券(二期)	云南省人民政府	2015-07-27	1570006.IB
2015	Yunnan	30	4	West	1	0.018	4.07	1	3.48093	3.48093	Brilliance	39.6475	7	7.17089	3.8712	1	0	9.54979	10.2133	9.48267	2.16591	15.1	281.855	7.43727	8.20234	5.38	2.3113	3.4093	3.44982	2015年云南省政府专项债券(三期)	云南省人民政府	2015-07-27	1570007.IB
2015	Yunnan	30	4	West	1	-0.442	2.98	1	3.48093	3.48093	Brilliance	39.6475	10	6.68586	3.8712	1	0	9.54979	10.2133	9.48267	2.16591	15.1	281.855	7.43727	8.20234	5.38	2.3113	3.4602	3.49442	2015年云南省政府专项债券(四期)	云南省人民政府	2015-07-27	1570008.IB
2015	Beijing	2	2	East	0	42.508	39.46	0	3.65092	0	CBR	68.5336	3	6.10987	3.46574	1	1	10.04	11.5129	8.47615	3.5363	1.1	84.8637	8.30083	9.82822	10	2.2617	2.8654	2.83492	2015年北京市政府定向置换专项债券(一期)	北京市人民政府	2015-07-28	1541009.IB
2015	Beijing	2	2	East	0	42.508	39.46	0	3.65092	0	CBR	68.5336	3	7.66903	3.46574	0	1	10.04	11.5129	8.47615	3.5363	1.1	84.8637	8.30083	9.82822	10	2.2617	2.8654	2.83492	2015年北京市政府定向置换一般债券(一期)	北京市人民政府	2015-07-28	1541005.IB
2015	Beijing	2	2	East	0	47.638	48.99	0	3.65092	0	CBR	68.5336	5	6.98167	3.46574	1	1	10.04	11.5129	8.47615	3.5363	1.1	84.8637	8.30083	9.82822	10	2.2617	3.1501	3.16362	2015年北京市政府定向置换专项债券(二期)	北京市人民政府	2015-07-28	1541010.IB
2015	Beijing	2	2	East	0	47.638	48.99	0	3.65092	0	CBR	68.5336	5	8.76733	3.46574	0	1	10.04	11.5129	8.47615	3.5363	1.1	84.8637	8.30083	9.82822	10	2.2617	3.1501	3.16362	2015年北京市政府定向置换一般债券(二期)	北京市人民政府	2015-07-28	1541006.IB
2015	Beijing	2	2	East	0	52.078	55.22	0	3.65092	0	CBR	68.5336	7	6.65415	3.46574	1	1	10.04	11.5129	8.47615	3.5363	1.1	84.8637	8.30083	9.82822	10	2.2617	3.4078	3.43922	2015年北京市政府定向置换专项债券(三期)	北京市人民政府	2015-07-28	1541011.IB
2015	Beijing	2	2	East	0	52.078	55.22	0	3.65092	0	CBR	68.5336	7	8.76733	3.46574	0	1	10.04	11.5129	8.47615	3.5363	1.1	84.8637	8.30083	9.82822	10	2.2617	3.4078	3.43922	2015年北京市政府定向置换一般债券(三期)	北京市人民政府	2015-07-28	1541007.IB
2015	Beijing	2	2	East	0	52.372	56.99	0	3.65092	0	CBR	68.5336	10	8.76733	3.46574	0	1	10.04	11.5129	8.47615	3.5363	1.1	84.8637	8.30083	9.82822	10	2.2617	3.4401	3.48628	2015年北京市政府定向置换一般债券(四期)	北京市人民政府	2015-07-28	1541008.IB
2015	Yunnan	30	4	West	1	42.508	39.46	1	3.48093	3.48093	Brilliance	39.6475	3	6.90875	3.8712	1	1	9.54979	10.2133	9.48267	2.16591	15.1	281.855	7.43727	8.20234	5.38	2.2617	2.8654	2.83492	2015年云南省政府定向置换专项债券(一期)	云南省人民政府	2015-07-28	1570013.IB
2015	Yunnan	30	4	West	1	42.508	39.46	1	3.48093	3.48093	Brilliance	39.6475	3	7.31389	3.8712	0	1	9.54979	10.2133	9.48267	2.16591	15.1	281.855	7.43727	8.20234	5.38	2.2617	2.8654	2.83492	2015年云南省政府定向置换一般债券(一期)	云南省人民政府	2015-07-28	1570009.IB
2015	Yunnan	30	4	West	1	47.638	48.99	1	3.48093	3.48093	Brilliance	39.6475	5	6.90875	3.8712	1	1	9.54979	10.2133	9.48267	2.16591	15.1	281.855	7.43727	8.20234	5.38	2.2617	3.1501	3.16362	2015年云南省政府定向置换专项债券(二期)	云南省人民政府	2015-07-28	1570014.IB
2015	Yunnan	30	4	West	1	47.638	48.99	1	3.48093	3.48093	Brilliance	39.6475	5	7.82445	3.8712	0	1	9.54979	10.2133	9.48267	2.16591	15.1	281.855	7.43727	8.20234	5.38	2.2617	3.1501	3.16362	2015年云南省政府定向置换一般债券(二期)	云南省人民政府	2015-07-28	1570010.IB
2015	Yunnan	30	4	West	1	52.078	55.22	1	3.48093	3.48093	Brilliance	39.6475	7	6.68586	3.8712	1	1	9.54979	10.2133	9.48267	2.16591	15.1	281.855	7.43727	8.20234	5.38	2.2617	3.4078	3.43922	2015年云南省政府定向置换专项债券(三期)	云南省人民政府	2015-07-28	1570015.IB
2015	Yunnan	30	4	West	1	52.078	55.22	1	3.48093	3.48093	Brilliance	39.6475	7	7.82445	3.8712	0	1	9.54979	10.2133	9.48267	2.16591	15.1	281.855	7.43727	8.20234	5.38	2.2617	3.4078	3.43922	2015年云南省政府定向置换一般债券(三期)	云南省人民政府	2015-07-28	1570011.IB
2015	Yunnan	30	4	West	1	52.372	56.99	1	3.48093	3.48093	Brilliance	39.6475	10	6.55251	3.8712	1	1	9.54979	10.2133	9.48267	2.16591	15.1	281.855	7.43727	8.20234	5.38	2.2617	3.4401	3.48628	2015年云南省政府定向置换专项债券(四期)	云南省人民政府	2015-07-28	1570016.IB
2015	Yunnan	30	4	West	1	52.372	56.99	1	3.48093	3.48093	Brilliance	39.6475	10	7.82445	3.8712	0	1	9.54979	10.2133	9.48267	2.16591	15.1	281.855	7.43727	8.20234	5.38	2.2617	3.4401	3.48628	2015年云南省政府定向置换一般债券(四期)	云南省人民政府	2015-07-28	1570012.IB
2015	Shanghai	24	2	East	1	25.168	22.18	1	3.4032	3.4032	CCXI_Moody	65.1052	3	6.81454	3.3673	0	1	10.1374	11.4863	8.90231	3.89783	6.5	62.3212	8.43068	9.83026	11.58	2.2318	2.8682	2.83832	2015年上海市政府定向置换一般债券(一期)	上海市人民政府	2015-07-30	1550001.IB
2015	Shanghai	24	2	East	1	26.232	25.83	1	3.4032	3.4032	CCXI_Moody	65.1052	5	8.18897	3.3673	1	1	10.1374	11.4863	8.90231	3.89783	6.5	62.3212	8.43068	9.83026	11.58	2.2318	3.1617	3.15768	2015年上海市政府定向置换专项债券(一期)	上海市人民政府	2015-07-30	1550005.IB
2015	Shanghai	24	2	East	1	26.232	25.83	1	3.4032	3.4032	CCXI_Moody	65.1052	5	7.89021	3.3673	0	1	10.1374	11.4863	8.90231	3.89783	6.5	62.3212	8.43068	9.83026	11.58	2.2318	3.1617	3.15768	2015年上海市政府定向置换一般债券(二期)	上海市人民政府	2015-07-30	1550002.IB
2015	Shanghai	24	2	East	1	31.242	32.55	1	3.4032	3.4032	CCXI_Moody	65.1052	7	7.89021	3.3673	0	1	10.1374	11.4863	8.90231	3.89783	6.5	62.3212	8.43068	9.83026	11.58	2.2318	3.3945	3.40758	2015年上海市政府定向置换一般债券(三期)	上海市人民政府	2015-07-30	1550003.IB
2015	Shanghai	24	2	East	1	32.684	33.98	1	3.4032	3.4032	CCXI_Moody	65.1052	10	8.18897	3.3673	1	1	10.1374	11.4863	8.90231	3.89783	6.5	62.3212	8.43068	9.83026	11.58	2.2318	3.4402	3.45316	2015年上海市政府定向置换专项债券(二期)	上海市人民政府	2015-07-30	1550006.IB
2015	Shanghai	24	2	East	1	32.684	33.98	1	3.4032	3.4032	CCXI_Moody	65.1052	10	7.89021	3.3673	0	1	10.1374	11.4863	8.90231	3.89783	6.5	62.3212	8.43068	9.83026	11.58	2.2318	3.4402	3.45316	2015年上海市政府定向置换一般债券(四期)	上海市人民政府	2015-07-30	1550004.IB
2015	Jilin	18	1	Northeast	1	42.55	39.88	1	3.56161	3.56161	Lianhe_Fitch	41.0219	3	5.94191	3.4012	0	1	9.20698	10.823	5.71283	1.53732	7	172.431	7.09291	8.42396	4.01	2.253	2.8712	2.8445	2015年吉林省政府定向承销发行的置换一般债券(一期)	吉林省人民政府	2015-07-31	1548005.IB
2015	Jilin	18	1	Northeast	1	47.314	45.02	1	3.56161	3.56161	Lianhe_Fitch	41.0219	5	7.42739	3.4012	1	1	9.20698	10.823	5.71283	1.53732	7	172.431	7.09291	8.42396	4.01	2.253	3.1798	3.15686	2015年吉林省政府定向承销发行的置换专项债券(一期)	吉林省人民政府	2015-07-31	1548009.IB
2015	Jilin	18	1	Northeast	1	47.314	45.02	1	3.56161	3.56161	Lianhe_Fitch	41.0219	5	7.03877	3.4012	0	1	9.20698	10.823	5.71283	1.53732	7	172.431	7.09291	8.42396	4.01	2.253	3.1798	3.15686	2015年吉林省政府定向承销发行的置换一般债券(二期)	吉林省人民政府	2015-07-31	1548006.IB
2015	Jilin	18	1	Northeast	1	50.92	46.32	1	3.56161	3.56161	Lianhe_Fitch	41.0219	7	7.03877	3.4012	0	1	9.20698	10.823	5.71283	1.53732	7	172.431	7.09291	8.42396	4.01	2.253	3.4468	3.4008	2015年吉林省政府定向承销发行的置换一般债券(三期)	吉林省人民政府	2015-07-31	1548007.IB
2015	Jilin	18	1	Northeast	1	51.382	48.48	1	3.56161	3.56161	Lianhe_Fitch	41.0219	10	7.42739	3.4012	1	1	9.20698	10.823	5.71283	1.53732	7	172.431	7.09291	8.42396	4.01	2.253	3.4752	3.44618	2015年吉林省政府定向承销发行的置换专项债券(二期)	吉林省人民政府	2015-07-31	1548010.IB
2015	Jilin	18	1	Northeast	1	51.382	48.48	1	3.56161	3.56161	Lianhe_Fitch	41.0219	10	7.03877	3.4012	0	1	9.20698	10.823	5.71283	1.53732	7	172.431	7.09291	8.42396	4.01	2.253	3.4752	3.44618	2015年吉林省政府定向承销发行的置换一般债券(四期)	吉林省人民政府	2015-07-31	1548008.IB
2015	Tianjin	27	2	East	0	42.55	39.88	0	3.19171	0	Dagong	49.3144	3	5.50126	3.63759	0	1	9.27243	11.5639	6.99017	1.6413	3.1	66.3527	7.77922	9.72483	14.97	2.253	2.8712	2.8445	2015年天津市政府定向置换一般债券(一期)	天津市人民政府	2015-07-31	1542005.IB
2015	Tianjin	27	2	East	0	47.314	45.02	0	3.19171	0	Dagong	49.3144	5	8.40223	3.63759	1	1	9.27243	11.5639	6.99017	1.6413	3.1	66.3527	7.77922	9.72483	14.97	2.253	3.1798	3.15686	2015年天津市政府定向置换专项债券(一期)	天津市人民政府	2015-07-31	1542009.IB
2015	Tianjin	27	2	East	0	47.314	45.02	0	3.19171	0	Dagong	49.3144	5	6.55251	3.63759	0	1	9.27243	11.5639	6.99017	1.6413	3.1	66.3527	7.77922	9.72483	14.97	2.253	3.1798	3.15686	2015年天津市政府定向置换一般债券(二期)	天津市人民政府	2015-07-31	1542006.IB
2015	Tianjin	27	2	East	0	50.92	46.32	0	3.19171	0	Dagong	49.3144	7	8.10198	3.63759	1	1	9.27243	11.5639	6.99017	1.6413	3.1	66.3527	7.77922	9.72483	14.97	2.253	3.4468	3.4008	2015年天津市政府定向置换专项债券(二期)	天津市人民政府	2015-07-31	1542010.IB
2015	Tianjin	27	2	East	0	50.92	46.32	0	3.19171	0	Dagong	49.3144	7	6.55251	3.63759	0	1	9.27243	11.5639	6.99017	1.6413	3.1	66.3527	7.77922	9.72483	14.97	2.253	3.4468	3.4008	2015年天津市政府定向置换一般债券(三期)	天津市人民政府	2015-07-31	1542007.IB
2015	Tianjin	27	2	East	0	51.382	48.48	0	3.19171	0	Dagong	49.3144	10	7.00397	3.63759	1	1	9.27243	11.5639	6.99017	1.6413	3.1	66.3527	7.77922	9.72483	14.97	2.253	3.4752	3.44618	2015年天津市政府定向置换专项债券(三期)	天津市人民政府	2015-07-31	1542011.IB
2015	Tianjin	27	2	East	0	51.382	48.48	0	3.19171	0	Dagong	49.3144	10	6.55251	3.63759	0	1	9.27243	11.5639	6.99017	1.6413	3.1	66.3527	7.77922	9.72483	14.97	2.253	3.4752	3.44618	2015年天津市政府定向置换一般债券(四期)	天津市人民政府	2015-07-31	1542008.IB
2015	Chongqing	3	4	West	0	1.724	0.23	0	3.4959	0	CBR	56.4842	3	8.73713	2.63906	0	0	9.59041	10.7758	12.2524	2.2557	12.7	88.5048	7.56112	8.75086	13.51	2.3254	2.8777	2.86276	2015年重庆市政府一般债券(五期)	重庆市人民政府	2015-08-04	1567009.IB
2015	Chongqing	3	4	West	0	1.966	-0.81	0	3.4959	0	CBR	56.4842	5	7.17089	2.63906	1	0	9.59041	10.7758	12.2524	2.2557	12.7	88.5048	7.56112	8.75086	13.51	2.3254	3.1981	3.17034	2015年重庆市政府专项债券(一期)	重庆市人民政府	2015-08-04	1567013.IB
2015	Chongqing	3	4	West	0	1.966	-0.81	0	3.4959	0	CBR	56.4842	5	9.35885	2.63906	0	0	9.59041	10.7758	12.2524	2.2557	12.7	88.5048	7.56112	8.75086	13.51	2.3254	3.1981	3.17034	2015年重庆市政府一般债券(六期)	重庆市人民政府	2015-08-04	1567010.IB
2015	Chongqing	3	4	West	0	1.916	-2.13	0	3.4959	0	CBR	56.4842	7	9.35885	2.63906	0	0	9.59041	10.7758	12.2524	2.2557	12.7	88.5048	7.56112	8.75086	13.51	2.3254	3.4613	3.42084	2015年重庆市政府一般债券(七期)	重庆市人民政府	2015-08-04	1567011.IB
2015	Chongqing	3	4	West	0	1.886	0	0	3.4959	0	CBR	56.4842	10	7.09091	2.63906	1	0	9.59041	10.7758	12.2524	2.2557	12.7	88.5048	7.56112	8.75086	13.51	2.3254	3.47	3.45114	2015年重庆市政府专项债券(二期)	重庆市人民政府	2015-08-04	1567014.IB
2015	Chongqing	3	4	West	0	1.886	0	0	3.4959	0	CBR	56.4842	10	9.17998	2.63906	0	0	9.59041	10.7758	12.2524	2.2557	12.7	88.5048	7.56112	8.75086	13.51	2.3254	3.47	3.45114	2015年重庆市政府一般债券(八期)	重庆市人民政府	2015-08-04	1567012.IB
2015	Jiangsu	16	2	East	0	42.724	41.23	0	2.93226	0	CBR	49.6305	3	6.69908	3.85015	1	1	11.0795	11.3129	9.23531	10	15.9	83.4664	8.88642	9.07504	10.12	2.3254	2.8777	2.86276	2015年江苏省政府定向置换专项债券(五期)	江苏省人民政府	2015-08-04	1551020.IB
2015	Jiangsu	16	2	East	0	42.724	41.23	0	2.93226	0	CBR	49.6305	3	6.62138	3.85015	0	1	11.0795	11.3129	9.23531	10	15.9	83.4664	8.88642	9.07504	10.12	2.3254	2.8777	2.86276	2015年江苏省政府定向置换一般债券(五期)	江苏省人民政府	2015-08-04	1551016.IB
2015	Jiangsu	16	2	East	0	47.966	45.19	0	2.93226	0	CBR	49.6305	5	7.10413	3.85015	1	1	11.0795	11.3129	9.23531	10	15.9	83.4664	8.88642	9.07504	10.12	2.3254	3.1981	3.17034	2015年江苏省政府定向置换专项债券(六期)	江苏省人民政府	2015-08-04	1551021.IB
2015	Jiangsu	16	2	East	0	47.966	45.19	0	2.93226	0	CBR	49.6305	5	7.02638	3.85015	0	1	11.0795	11.3129	9.23531	10	15.9	83.4664	8.88642	9.07504	10.12	2.3254	3.1981	3.17034	2015年江苏省政府定向置换一般债券(六期)	江苏省人民政府	2015-08-04	1551017.IB
2015	Jiangsu	16	2	East	0	50.916	46.87	0	2.93226	0	CBR	49.6305	7	7.10413	3.85015	1	1	11.0795	11.3129	9.23531	10	15.9	83.4664	8.88642	9.07504	10.12	2.3254	3.4613	3.42084	2015年江苏省政府定向置换专项债券(七期)	江苏省人民政府	2015-08-04	1551022.IB
2015	Jiangsu	16	2	East	0	50.916	46.87	0	2.93226	0	CBR	49.6305	7	7.02638	3.85015	0	1	11.0795	11.3129	9.23531	10	15.9	83.4664	8.88642	9.07504	10.12	2.3254	3.4613	3.42084	2015年江苏省政府定向置换一般债券(七期)	江苏省人民政府	2015-08-04	1551018.IB
2015	Jiangsu	16	2	East	0	51.886	50	0	2.93226	0	CBR	49.6305	10	6.69907	3.85015	1	1	11.0795	11.3129	9.23531	10	15.9	83.4664	8.88642	9.07504	10.12	2.3254	3.47	3.45114	2015年江苏省政府定向置换专项债券(八期)	江苏省人民政府	2015-08-04	1551023.IB
2015	Jiangsu	16	2	East	0	51.886	50	0	2.93226	0	CBR	49.6305	10	6.62137	3.85015	0	1	11.0795	11.3129	9.23531	10	15.9	83.4664	8.88642	9.07504	10.12	2.3254	3.47	3.45114	2015年江苏省政府定向置换一般债券(八期)	江苏省人民政府	2015-08-04	1551019.IB
2015	Shanghai	24	2	East	1	0.178	-0.67	1	3.4032	3.4032	CCXI_Moody	65.1052	3	8.25609	3.3673	0	0	10.1374	11.4863	8.90231	3.89783	6.5	62.3212	8.43068	9.83026	11.58	2.2073	2.8867	2.87822	2015年上海市政府一般债券(一期)	上海市人民政府	2015-08-06	1550007.IB
2015	Shanghai	24	2	East	1	0.052	2.54	1	3.4032	3.4032	CCXI_Moody	65.1052	5	8.45553	3.3673	1	0	10.1374	11.4863	8.90231	3.89783	6.5	62.3212	8.43068	9.83026	11.58	2.2073	3.1646	3.18948	2015年上海市政府专项债券(一期)	上海市人民政府	2015-08-06	1550011.IB
2015	Shanghai	24	2	East	1	0.052	2.54	1	3.4032	3.4032	CCXI_Moody	65.1052	5	9.35971	3.3673	0	0	10.1374	11.4863	8.90231	3.89783	6.5	62.3212	8.43068	9.83026	11.58	2.2073	3.1646	3.18948	2015年上海市政府一般债券(二期)	上海市人民政府	2015-08-06	1550008.IB
2015	Shanghai	24	2	East	1	0.494	-0.99	1	3.4032	3.4032	CCXI_Moody	65.1052	7	9.35971	3.3673	0	0	10.1374	11.4863	8.90231	3.89783	6.5	62.3212	8.43068	9.83026	11.58	2.2073	3.4599	3.44506	2015年上海市政府一般债券(三期)	上海市人民政府	2015-08-06	1550009.IB
2015	Shanghai	24	2	East	1	0.49	1	1	3.4032	3.4032	CCXI_Moody	65.1052	10	8.45553	3.3673	1	0	10.1374	11.4863	8.90231	3.89783	6.5	62.3212	8.43068	9.83026	11.58	2.2073	3.46	3.4651	2015年上海市政府专项债券(二期)	上海市人民政府	2015-08-06	1550012.IB
2015	Shanghai	24	2	East	1	0.49	1	1	3.4032	3.4032	CCXI_Moody	65.1052	10	9.35971	3.3673	0	0	10.1374	11.4863	8.90231	3.89783	6.5	62.3212	8.43068	9.83026	11.58	2.2073	3.46	3.4651	2015年上海市政府一般债券(四期)	上海市人民政府	2015-08-06	1550010.IB
2015	Xinjiang	29	4	West	0	0.178	-0.67	0	4.08379	0	CBR	65.2976	3	5.4848	3.55535	1	0	9.13395	10.6127	10.3889	1.42904	23	158.233	7.15641	8.61528	13.63	2.2073	2.8867	2.87822	2015年新疆维吾尔自治区政府专项债券(五期)	新疆维吾尔自治区人民政府	2015-08-06	1576024.IB
2015	Xinjiang	29	4	West	0	0.178	-0.67	0	4.08379	0	CBR	65.2976	3	6.608	3.55535	0	0	9.13395	10.6127	10.3889	1.42904	23	158.233	7.15641	8.61528	13.63	2.2073	2.8867	2.87822	2015年新疆维吾尔自治区政府一般债券(九期)	新疆维吾尔自治区人民政府	2015-08-06	1576020.IB
2015	Xinjiang	29	4	West	0	0.052	2.54	0	4.08379	0	CBR	65.2976	5	5.88888	3.55535	1	0	9.13395	10.6127	10.3889	1.42904	23	158.233	7.15641	8.61528	13.63	2.2073	3.1646	3.18948	2015年新疆维吾尔自治区政府专项债券(六期)	新疆维吾尔自治区人民政府	2015-08-06	1576025.IB
2015	Xinjiang	29	4	West	0	0.052	2.54	0	4.08379	0	CBR	65.2976	5	7.01302	3.55535	0	0	9.13395	10.6127	10.3889	1.42904	23	158.233	7.15641	8.61528	13.63	2.2073	3.1646	3.18948	2015年新疆维吾尔自治区政府一般债券(十期)	新疆维吾尔自治区人民政府	2015-08-06	1576021.IB
2015	Xinjiang	29	4	West	0	0.494	-0.99	0	4.08379	0	CBR	65.2976	7	5.88888	3.55535	1	0	9.13395	10.6127	10.3889	1.42904	23	158.233	7.15641	8.61528	13.63	2.2073	3.4599	3.44506	2015年新疆维吾尔自治区政府专项债券(七期)	新疆维吾尔自治区人民政府	2015-08-06	1576026.IB
2015	Xinjiang	29	4	West	0	0.494	-0.99	0	4.08379	0	CBR	65.2976	7	7.01302	3.55535	0	0	9.13395	10.6127	10.3889	1.42904	23	158.233	7.15641	8.61528	13.63	2.2073	3.4599	3.44506	2015年新疆维吾尔自治区政府一般债券(十一期)	新疆维吾尔自治区人民政府	2015-08-06	1576022.IB
2015	Xinjiang	29	4	West	0	0.49	1	0	4.08379	0	CBR	65.2976	10	5.4848	3.55535	1	0	9.13395	10.6127	10.3889	1.42904	23	158.233	7.15641	8.61528	13.63	2.2073	3.46	3.4651	2015年新疆维吾尔自治区政府专项债券(八期)	新疆维吾尔自治区人民政府	2015-08-06	1576027.IB
2015	Xinjiang	29	4	West	0	0.49	1	0	4.08379	0	CBR	65.2976	10	6.608	3.55535	0	0	9.13395	10.6127	10.3889	1.42904	23	158.233	7.15641	8.61528	13.63	2.2073	3.46	3.4651	2015年新疆维吾尔自治区政府一般债券(十二期)	新疆维吾尔自治区人民政府	2015-08-06	1576023.IB
2015	Liaoning	19	1	Northeast	0	28.808	28.09	0	3.68838	0	Dagong	44.1734	3	8.82482	3.4012	0	0	9.90477	11.0852	4.25274	3.08894	5.6	283.004	8.06865	8.89923	-4.52	2.1753	2.8891	2.88192	2015年辽宁省政府一般债券(五期)	辽宁省人民政府	2015-08-07	1546005.IB
2015	Liaoning	19	1	Northeast	0	42.808	42.09	0	3.68838	0	Dagong	44.1734	3	5.79639	3.4012	1	1	9.90477	11.0852	4.25274	3.08894	5.6	283.004	8.06865	8.89923	-4.52	2.1753	2.8891	2.88192	2015年辽宁省政府定向置换专项债券(一期)	辽宁省人民政府	2015-08-07	1546015.IB
2015	Liaoning	19	1	Northeast	0	42.808	42.09	0	3.68838	0	Dagong	44.1734	3	7.13352	3.4012	0	1	9.90477	11.0852	4.25274	3.08894	5.6	283.004	8.06865	8.89923	-4.52	2.1753	2.8891	2.88192	2015年辽宁省政府定向置换一般债券(一期)	辽宁省人民政府	2015-08-07	1546011.IB
2015	Liaoning	19	1	Northeast	0	28.994	31.67	0	3.68838	0	Dagong	44.1734	5	6.31173	3.4012	1	0	9.90477	11.0852	4.25274	3.08894	5.6	283.004	8.06865	8.89923	-4.52	2.1753	3.1633	3.19006	2015年辽宁省政府专项债券(一期)	辽宁省人民政府	2015-08-07	1546009.IB
2015	Liaoning	19	1	Northeast	0	28.994	31.67	0	3.68838	0	Dagong	44.1734	5	8.82482	3.4012	0	0	9.90477	11.0852	4.25274	3.08894	5.6	283.004	8.06865	8.89923	-4.52	2.1753	3.1633	3.19006	2015年辽宁省政府一般债券(六期)	辽宁省人民政府	2015-08-07	1546006.IB
2015	Liaoning	19	1	Northeast	0	47.994	50.67	0	3.68838	0	Dagong	44.1734	5	6.34265	3.4012	1	1	9.90477	11.0852	4.25274	3.08894	5.6	283.004	8.06865	8.89923	-4.52	2.1753	3.1633	3.19006	2015年辽宁省政府定向置换专项债券(二期)	辽宁省人民政府	2015-08-07	1546016.IB
2015	Liaoning	19	1	Northeast	0	47.994	50.67	0	3.68838	0	Dagong	44.1734	5	7.17694	3.4012	0	1	9.90477	11.0852	4.25274	3.08894	5.6	283.004	8.06865	8.89923	-4.52	2.1753	3.1633	3.19006	2015年辽宁省政府定向置换一般债券(二期)	辽宁省人民政府	2015-08-07	1546012.IB
2015	Liaoning	19	1	Northeast	0	29.186	32.96	0	3.68838	0	Dagong	44.1734	7	8.82482	3.4012	0	0	9.90477	11.0852	4.25274	3.08894	5.6	283.004	8.06865	8.89923	-4.52	2.1753	3.4204	3.45814	2015年辽宁省政府一般债券(七期)	辽宁省人民政府	2015-08-07	1546007.IB
2015	Liaoning	19	1	Northeast	0	52.186	55.96	0	3.68838	0	Dagong	44.1734	7	6.19665	3.4012	1	1	9.90477	11.0852	4.25274	3.08894	5.6	283.004	8.06865	8.89923	-4.52	2.1753	3.4204	3.45814	2015年辽宁省政府定向置换专项债券(三期)	辽宁省人民政府	2015-08-07	1546017.IB
2015	Liaoning	19	1	Northeast	0	52.186	55.96	0	3.68838	0	Dagong	44.1734	7	7.17694	3.4012	0	1	9.90477	11.0852	4.25274	3.08894	5.6	283.004	8.06865	8.89923	-4.52	2.1753	3.4204	3.45814	2015年辽宁省政府定向置换一般债券(三期)	辽宁省人民政府	2015-08-07	1546013.IB
2015	Liaoning	19	1	Northeast	0	20.094	21.47	0	3.68838	0	Dagong	44.1734	10	7.81303	3.4012	0	0	9.90477	11.0852	4.25274	3.08894	5.6	283.004	8.06865	8.89923	-4.52	2.1753	3.4553	3.46906	2015年辽宁省政府一般债券(八期)	辽宁省人民政府	2015-08-07	1546008.IB
2015	Liaoning	19	1	Northeast	0	52.094	53.47	0	3.68838	0	Dagong	44.1734	10	5.99396	3.4012	1	0	9.90477	11.0852	4.25274	3.08894	5.6	283.004	8.06865	8.89923	-4.52	2.1753	3.4553	3.46906	2015年辽宁省政府专项债券(二期)	辽宁省人民政府	2015-08-07	1546010.IB
2015	Liaoning	19	1	Northeast	0	52.094	53.47	0	3.68838	0	Dagong	44.1734	10	5.95116	3.4012	1	1	9.90477	11.0852	4.25274	3.08894	5.6	283.004	8.06865	8.89923	-4.52	2.1753	3.4553	3.46906	2015年辽宁省政府定向置换专项债券(四期)	辽宁省人民政府	2015-08-07	1546018.IB
2015	Liaoning	19	1	Northeast	0	52.094	53.47	0	3.68838	0	Dagong	44.1734	10	6.1997	3.4012	0	1	9.90477	11.0852	4.25274	3.08894	5.6	283.004	8.06865	8.89923	-4.52	2.1753	3.4553	3.46906	2015年辽宁省政府定向置换一般债券(四期)	辽宁省人民政府	2015-08-07	1546014.IB
2015	Shaanxi	22	4	West	0	43.45	43.24	0	2.95647	0	CBR	66.2183	3	7.52079	3.68888	1	1	9.76437	10.7564	9.41253	2.68431	15.8	171.463	7.54454	8.50505	8.13	2.1843	2.8876	2.8855	2015年陕西省政府定向置换专项债券(一期)	陕西省人民政府	2015-08-10	1572009.IB
2015	Shaanxi	22	4	West	0	43.45	43.24	0	2.95647	0	CBR	66.2183	3	7.69765	3.68888	0	1	9.76437	10.7564	9.41253	2.68431	15.8	171.463	7.54454	8.50505	8.13	2.1843	2.8876	2.8855	2015年陕西省政府定向置换一般债券(一期)	陕西省人民政府	2015-08-10	1572005.IB
2015	Shaanxi	22	4	West	0	47.324	48.01	0	2.95647	0	CBR	66.2183	5	7.92604	3.68888	1	1	9.76437	10.7564	9.41253	2.68431	15.8	171.463	7.54454	8.50505	8.13	2.1843	3.1799	3.18676	2015年陕西省政府定向置换专项债券(二期)	陕西省人民政府	2015-08-10	1572010.IB
2015	Shaanxi	22	4	West	0	47.324	48.01	0	2.95647	0	CBR	66.2183	5	8.10293	3.68888	0	1	9.76437	10.7564	9.41253	2.68431	15.8	171.463	7.54454	8.50505	8.13	2.1843	3.1799	3.18676	2015年陕西省政府定向置换一般债券(二期)	陕西省人民政府	2015-08-10	1572006.IB
2015	Shaanxi	22	4	West	0	51.714	54.76	0	2.95647	0	CBR	66.2183	7	7.92604	3.68888	1	1	9.76437	10.7564	9.41253	2.68431	15.8	171.463	7.54454	8.50505	8.13	2.1843	3.4224	3.45286	2015年陕西省政府定向置换专项债券(三期)	陕西省人民政府	2015-08-10	1572011.IB
2015	Shaanxi	22	4	West	0	51.714	54.76	0	2.95647	0	CBR	66.2183	7	8.10293	3.68888	0	1	9.76437	10.7564	9.41253	2.68431	15.8	171.463	7.54454	8.50505	8.13	2.1843	3.4224	3.45286	2015年陕西省政府定向置换一般债券(三期)	陕西省人民政府	2015-08-10	1572007.IB
2015	Shaanxi	22	4	West	0	51.492	50.45	0	2.95647	0	CBR	66.2183	10	7.52075	3.68888	1	1	9.76437	10.7564	9.41253	2.68431	15.8	171.463	7.54454	8.50505	8.13	2.1843	3.4755	3.46508	2015年陕西省政府定向置换专项债券(四期)	陕西省人民政府	2015-08-10	1572012.IB
2015	Shaanxi	22	4	West	0	51.492	50.45	0	2.95647	0	CBR	66.2183	10	7.69763	3.68888	0	1	9.76437	10.7564	9.41253	2.68431	15.8	171.463	7.54454	8.50505	8.13	2.1843	3.4755	3.46508	2015年陕西省政府定向置换一般债券(四期)	陕西省人民政府	2015-08-10	1572008.IB
2015	Guangdong	6	2	East	1	43.474	36.06	1	3.42914	3.42914	Brilliance	65.376	3	7.28309	3.68888	0	1	11.1298	11.0583	9.07087	10.5156	14.4	63.355	8.9953	8.8565	13.89	2.2433	2.9594	2.88526	2015年广东省政府定向置换一般债券(一期)	广东省人民政府	2015-08-11	1563012.IB
2015	Guangdong	6	2	East	1	47.822	40.84	1	3.42914	3.42914	Brilliance	65.376	5	7.57134	3.68888	1	1	11.1298	11.0583	9.07087	10.5156	14.4	63.355	8.9953	8.8565	13.89	2.2433	3.2516	3.18178	2015年广东省政府定向置换专项债券(一期)	广东省人民政府	2015-08-11	1563016.IB
2015	Guangdong	6	2	East	1	47.822	40.84	1	3.42914	3.42914	Brilliance	65.376	5	8.38125	3.68888	0	1	11.1298	11.0583	9.07087	10.5156	14.4	63.355	8.9953	8.8565	13.89	2.2433	3.2516	3.18178	2015年广东省政府定向置换一般债券(二期)	广东省人民政府	2015-08-11	1563013.IB
2015	Guangdong	6	2	East	1	51.492	45.6	1	3.42914	3.42914	Brilliance	65.376	7	6.65583	3.68888	1	1	11.1298	11.0583	9.07087	10.5156	14.4	63.355	8.9953	8.8565	13.89	2.2433	3.504	3.44508	2015年广东省政府定向置换专项债券(二期)	广东省人民政府	2015-08-11	1563017.IB
2015	Guangdong	6	2	East	1	51.492	45.6	1	3.42914	3.42914	Brilliance	65.376	7	8.38125	3.68888	0	1	11.1298	11.0583	9.07087	10.5156	14.4	63.355	8.9953	8.8565	13.89	2.2433	3.504	3.44508	2015年广东省政府定向置换一般债券(三期)	广东省人民政府	2015-08-11	1563014.IB
2015	Guangdong	6	2	East	1	52.382	46.44	1	3.42914	3.42914	Brilliance	65.376	10	7.06086	3.68888	1	1	11.1298	11.0583	9.07087	10.5156	14.4	63.355	8.9953	8.8565	13.89	2.2433	3.5256	3.46618	2015年广东省政府定向置换专项债券(三期)	广东省人民政府	2015-08-11	1563018.IB
2015	Guangdong	6	2	East	1	52.382	46.44	1	3.42914	3.42914	Brilliance	65.376	10	8.38125	3.68888	0	1	11.1298	11.0583	9.07087	10.5156	14.4	63.355	8.9953	8.8565	13.89	2.2433	3.5256	3.46618	2015年广东省政府定向置换一般债券(四期)	广东省人民政府	2015-08-11	1563015.IB
2015	Sichuan	26	4	West	0	46.752	39.39	0	3.21286	0	CBR	48.5997	5	7.77486	2.94444	1	1	10.2713	10.4668	8.94977	4.45644	14.7	145.915	8.02653	8.23245	9.95	2.3181	3.2661	3.19248	2015年四川省政府定向置换专项债券(一期)	四川省人民政府	2015-08-12	1568009.IB
2015	Sichuan	26	4	West	0	52.638	46.09	0	3.21286	0	CBR	48.5997	7	6.85961	2.94444	1	1	10.2713	10.4668	8.94977	4.45644	14.7	145.915	8.02653	8.23245	9.95	2.3181	3.5191	3.45362	2015年四川省政府定向置换专项债券(二期)	四川省人民政府	2015-08-12	1568010.IB
2015	Sichuan	26	4	West	0	53.27	46.98	0	3.21286	0	CBR	48.5997	10	7.26403	2.94444	1	1	10.2713	10.4668	8.94977	4.45644	14.7	145.915	8.02653	8.23245	9.95	2.3181	3.5402	3.4773	2015年四川省政府定向置换专项债券(三期)	四川省人民政府	2015-08-12	1568011.IB
2015	Guizhou	8	4	West	1	48.49	42.51	1	3.37245	3.37245	Brilliance	41.5643	5	8.01151	3.68888	1	1	9.12403	10.1825	15.0506	1.41494	23.4	404.342	7.22015	8.22064	13.28	2.2883	3.2649	3.2051	2015年贵州省政府定向置换专项债券(一期)	贵州省人民政府	2015-08-13	1569009.IB
2015	Guizhou	8	4	West	1	51.484	49.44	1	3.37245	3.37245	Brilliance	41.5643	7	7.09903	3.68888	1	1	9.12403	10.1825	15.0506	1.41494	23.4	404.342	7.22015	8.22064	13.28	2.2883	3.4856	3.46516	2015年贵州省政府定向置换专项债券(二期)	贵州省人民政府	2015-08-13	1569010.IB
2015	Guizhou	8	4	West	1	52.868	50.47	1	3.37245	3.37245	Brilliance	41.5643	10	7.50422	3.68888	1	1	9.12403	10.1825	15.0506	1.41494	23.4	404.342	7.22015	8.22064	13.28	2.2883	3.5153	3.49132	2015年贵州省政府定向置换专项债券(三期)	贵州省人民政府	2015-08-13	1569011.IB
2015	Gansu	5	4	West	0	43.762	43.76	0	3.75091	0	Dongfang	23.7192	3	5.33629	3.3322	1	1	8.78238	10.1824	8.37809	1.00545	18.2	144.667	6.5113	7.88527	10.77	2.2466	2.9324	2.93238	2015年甘肃省政府定向置换专项债券(一期)	甘肃省人民政府	2015-08-17	1573015.IB
2015	Gansu	5	4	West	0	43.762	43.76	0	3.75091	0	Dongfang	23.7192	3	5.01496	3.3322	0	1	8.78238	10.1824	8.37809	1.00545	18.2	144.667	6.5113	7.88527	10.77	2.2466	2.9324	2.93238	2015年甘肃省政府定向置换一般债券(一期)	甘肃省人民政府	2015-08-17	1573011.IB
2015	Gansu	5	4	West	0	48.634	47.79	0	3.75091	0	Dongfang	23.7192	5	5.74018	3.3322	1	1	8.78238	10.1824	8.37809	1.00545	18.2	144.667	6.5113	7.88527	10.77	2.2466	3.2521	3.24366	2015年甘肃省政府定向置换专项债券(二期)	甘肃省人民政府	2015-08-17	1573016.IB
2015	Gansu	5	4	West	0	48.634	47.79	0	3.75091	0	Dongfang	23.7192	5	5.41823	3.3322	0	1	8.78238	10.1824	8.37809	1.00545	18.2	144.667	6.5113	7.88527	10.77	2.2466	3.2521	3.24366	2015年甘肃省政府定向置换一般债券(二期)	甘肃省人民政府	2015-08-17	1573012.IB
2015	Gansu	5	4	West	0	52.612	50.67	0	3.75091	0	Dongfang	23.7192	7	5.74018	3.3322	1	1	8.78238	10.1824	8.37809	1.00545	18.2	144.667	6.5113	7.88527	10.77	2.2466	3.5033	3.48388	2015年甘肃省政府定向置换专项债券(三期)	甘肃省人民政府	2015-08-17	1573017.IB
2015	Gansu	5	4	West	0	52.612	50.67	0	3.75091	0	Dongfang	23.7192	7	5.41823	3.3322	0	1	8.78238	10.1824	8.37809	1.00545	18.2	144.667	6.5113	7.88527	10.77	2.2466	3.5033	3.48388	2015年甘肃省政府定向置换一般债券(三期)	甘肃省人民政府	2015-08-17	1573013.IB
2015	Gansu	5	4	West	0	52.764	52.24	0	3.75091	0	Dongfang	23.7192	10	5.33629	3.3322	1	1	8.78238	10.1824	8.37809	1.00545	18.2	144.667	6.5113	7.88527	10.77	2.2466	3.5176	3.51236	2015年甘肃省政府定向置换专项债券(四期)	甘肃省人民政府	2015-08-17	1573018.IB
2015	Gansu	5	4	West	0	52.764	52.24	0	3.75091	0	Dongfang	23.7192	10	5.01489	3.3322	0	1	8.78238	10.1824	8.37809	1.00545	18.2	144.667	6.5113	7.88527	10.77	2.2466	3.5176	3.51236	2015年甘肃省政府定向置换一般债券(四期)	甘肃省人民政府	2015-08-17	1573014.IB
2015	Zhejiang	31	2	East	0	43.762	43.76	0	3.39115	0	CBR	54.6921	3	8.68886	3.68888	1	1	10.5972	11.1982	7.20217	6.17357	13.5	107.38	8.32409	8.85342	8.56	2.2466	2.9324	2.93238	2015年浙江省政府定向置换专项债券(一期)	浙江省人民政府	2015-08-17	1552009.IB
2015	Zhejiang	31	2	East	0	43.762	43.76	0	3.39115	0	CBR	54.6921	3	7.89982	3.68888	0	1	10.5972	11.1982	7.20217	6.17357	13.5	107.38	8.32409	8.85342	8.56	2.2466	2.9324	2.93238	2015年浙江省政府定向置换一般债券(一期)	浙江省人民政府	2015-08-17	1552005.IB
2015	Zhejiang	31	2	East	0	48.634	47.79	0	3.39115	0	CBR	54.6921	5	9.09427	3.68888	1	1	10.5972	11.1982	7.20217	6.17357	13.5	107.38	8.32409	8.85342	8.56	2.2466	3.2521	3.24366	2015年浙江省政府定向置换专项债券(二期)	浙江省人民政府	2015-08-17	1552010.IB
2015	Zhejiang	31	2	East	0	48.634	47.79	0	3.39115	0	CBR	54.6921	5	8.99818	3.68888	0	1	10.5972	11.1982	7.20217	6.17357	13.5	107.38	8.32409	8.85342	8.56	2.2466	3.2521	3.24366	2015年浙江省政府定向置换一般债券(二期)	浙江省人民政府	2015-08-17	1552006.IB
2015	Zhejiang	31	2	East	0	51.612	49.67	0	3.39115	0	CBR	54.6921	7	8.68886	3.68888	1	1	10.5972	11.1982	7.20217	6.17357	13.5	107.38	8.32409	8.85342	8.56	2.2466	3.5033	3.48388	2015年浙江省政府定向置换专项债券(三期)	浙江省人民政府	2015-08-17	1552011.IB
2015	Zhejiang	31	2	East	0	51.612	49.67	0	3.39115	0	CBR	54.6921	7	8.99818	3.68888	0	1	10.5972	11.1982	7.20217	6.17357	13.5	107.38	8.32409	8.85342	8.56	2.2466	3.5033	3.48388	2015年浙江省政府定向置换一般债券(三期)	浙江省人民政府	2015-08-17	1552007.IB
2015	Zhejiang	31	2	East	0	52.764	52.24	0	3.39115	0	CBR	54.6921	10	9.09427	3.68888	1	1	10.5972	11.1982	7.20217	6.17357	13.5	107.38	8.32409	8.85342	8.56	2.2466	3.5176	3.51236	2015年浙江省政府定向置换专项债券(四期)	浙江省人民政府	2015-08-17	1552012.IB
2015	Zhejiang	31	2	East	0	52.764	52.24	0	3.39115	0	CBR	54.6921	10	8.99818	3.68888	0	1	10.5972	11.1982	7.20217	6.17357	13.5	107.38	8.32409	8.85342	8.56	2.2466	3.5176	3.51236	2015年浙江省政府定向置换一般债券(四期)	浙江省人民政府	2015-08-17	1552008.IB
2015	Tianjin	27	2	East	0	9.866	11.51	0	3.19171	0	Dagong	49.3144	3	6.7093	3.63759	0	0	9.27243	11.5639	6.99017	1.6413	3.1	66.3527	7.77922	9.72483	14.97	2.2621	2.9249	2.94134	2015年天津市政府一般债券(五期)	天津市人民政府	2015-08-18	1542012.IB
2015	Tianjin	27	2	East	0	43.866	45.51	0	3.19171	0	Dagong	49.3144	3	5.93225	3.63759	0	1	9.27243	11.5639	6.99017	1.6413	3.1	66.3527	7.77922	9.72483	14.97	2.2621	2.9249	2.94134	2015年天津市政府定向置换一般债券(五期)	天津市人民政府	2015-08-18	1542019.IB
2015	Tianjin	27	2	East	0	10.19	9.77	0	3.19171	0	Dagong	49.3144	5	8.42112	3.63759	1	0	9.27243	11.5639	6.99017	1.6413	3.1	66.3527	7.77922	9.72483	14.97	2.2621	3.2623	3.2581	2015年天津市政府专项债券(一期)	天津市人民政府	2015-08-18	1542016.IB
2015	Tianjin	27	2	East	0	10.19	9.77	0	3.19171	0	Dagong	49.3144	5	7.7411	3.63759	0	0	9.27243	11.5639	6.99017	1.6413	3.1	66.3527	7.77922	9.72483	14.97	2.2621	3.2623	3.2581	2015年天津市政府一般债券(六期)	天津市人民政府	2015-08-18	1542013.IB
2015	Tianjin	27	2	East	0	49.19	48.77	0	3.19171	0	Dagong	49.3144	5	6.63988	3.63759	1	1	9.27243	11.5639	6.99017	1.6413	3.1	66.3527	7.77922	9.72483	14.97	2.2621	3.2623	3.2581	2015年天津市政府定向置换专项债券(四期)	天津市人民政府	2015-08-18	1542023.IB
2015	Tianjin	27	2	East	0	49.19	48.77	0	3.19171	0	Dagong	49.3144	5	6.80351	3.63759	0	1	9.27243	11.5639	6.99017	1.6413	3.1	66.3527	7.77922	9.72483	14.97	2.2621	3.2623	3.2581	2015年天津市政府定向置换一般债券(六期)	天津市人民政府	2015-08-18	1542020.IB
2015	Tianjin	27	2	East	0	9.994	8.96	0	3.19171	0	Dagong	49.3144	7	6.21661	3.63759	1	0	9.27243	11.5639	6.99017	1.6413	3.1	66.3527	7.77922	9.72483	14.97	2.2621	3.5104	3.50006	2015年天津市政府专项债券(二期)	天津市人民政府	2015-08-18	1542017.IB
2015	Tianjin	27	2	East	0	9.994	8.96	0	3.19171	0	Dagong	49.3144	7	7.7411	3.63759	0	0	9.27243	11.5639	6.99017	1.6413	3.1	66.3527	7.77922	9.72483	14.97	2.2621	3.5104	3.50006	2015年天津市政府一般债券(七期)	天津市人民政府	2015-08-18	1542014.IB
2015	Tianjin	27	2	East	0	52.994	51.96	0	3.19171	0	Dagong	49.3144	7	6.55251	3.63759	1	1	9.27243	11.5639	6.99017	1.6413	3.1	66.3527	7.77922	9.72483	14.97	2.2621	3.5104	3.50006	2015年天津市政府定向置换专项债券(五期)	天津市人民政府	2015-08-18	1542024.IB
2015	Tianjin	27	2	East	0	52.994	51.96	0	3.19171	0	Dagong	49.3144	7	6.80351	3.63759	0	1	9.27243	11.5639	6.99017	1.6413	3.1	66.3527	7.77922	9.72483	14.97	2.2621	3.5104	3.50006	2015年天津市政府定向置换一般债券(七期)	天津市人民政府	2015-08-18	1542021.IB
2015	Tianjin	27	2	East	0	9.922	10.74	0	3.19171	0	Dagong	49.3144	10	8.18897	3.63759	1	0	9.27243	11.5639	6.99017	1.6413	3.1	66.3527	7.77922	9.72483	14.97	2.2621	3.5126	3.52078	2015年天津市政府专项债券(三期)	天津市人民政府	2015-08-18	1542018.IB
2015	Tianjin	27	2	East	0	9.922	10.74	0	3.19171	0	Dagong	49.3144	10	7.7411	3.63759	0	0	9.27243	11.5639	6.99017	1.6413	3.1	66.3527	7.77922	9.72483	14.97	2.2621	3.5126	3.52078	2015年天津市政府一般债券(八期)	天津市人民政府	2015-08-18	1542015.IB
2015	Tianjin	27	2	East	0	52.922	53.74	0	3.19171	0	Dagong	49.3144	10	6.80351	3.63759	0	1	9.27243	11.5639	6.99017	1.6413	3.1	66.3527	7.77922	9.72483	14.97	2.2621	3.5126	3.52078	2015年天津市政府定向置换一般债券(八期)	天津市人民政府	2015-08-18	1542022.IB
2015	Hainan	9	2	East	0	43.556	44.37	0	3.34286	0	Dagong	62.4781	3	5.78693	2.89037	0	1	8.14584	10.5694	10.6903	0.532003	15.8	147.158	6.31951	8.68823	15.45	2.2571	2.9263	2.93444	2015年海南省政府定向置换一般债券(一期)	海南省人民政府	2015-08-19	1566005.IB
2015	Hainan	9	2	East	0	48.976	47.95	0	3.34286	0	Dagong	62.4781	5	7.01754	2.89037	1	1	8.14584	10.5694	10.6903	0.532003	15.8	147.158	6.31951	8.68823	15.45	2.2571	3.2705	3.26024	2015年海南省政府定向置换专项债券(一期)	海南省人民政府	2015-08-19	1566009.IB
2015	Hainan	9	2	East	0	48.976	47.95	0	3.34286	0	Dagong	62.4781	5	6.88333	2.89037	0	1	8.14584	10.5694	10.6903	0.532003	15.8	147.158	6.31951	8.68823	15.45	2.2571	3.2705	3.26024	2015年海南省政府定向置换一般债券(二期)	海南省人民政府	2015-08-19	1566006.IB
2015	Hainan	9	2	East	0	52.866	51.81	0	3.34286	0	Dagong	62.4781	7	6.10258	2.89037	1	1	8.14584	10.5694	10.6903	0.532003	15.8	147.158	6.31951	8.68823	15.45	2.2571	3.5119	3.50134	2015年海南省政府定向置换专项债券(二期)	海南省人民政府	2015-08-19	1566010.IB
2015	Hainan	9	2	East	0	52.866	51.81	0	3.34286	0	Dagong	62.4781	7	6.88333	2.89037	0	1	8.14584	10.5694	10.6903	0.532003	15.8	147.158	6.31951	8.68823	15.45	2.2571	3.5119	3.50134	2015年海南省政府定向置换一般债券(三期)	海南省人民政府	2015-08-19	1566007.IB
2015	Hainan	9	2	East	0	53.182	52.99	0	3.34286	0	Dagong	62.4781	10	6.50729	2.89037	1	1	8.14584	10.5694	10.6903	0.532003	15.8	147.158	6.31951	8.68823	15.45	2.2571	3.5201	3.51818	2015年海南省政府定向置换专项债券(三期)	海南省人民政府	2015-08-19	1566011.IB
2015	Hainan	9	2	East	0	53.182	52.99	0	3.34286	0	Dagong	62.4781	10	6.88333	2.89037	0	1	8.14584	10.5694	10.6903	0.532003	15.8	147.158	6.31951	8.68823	15.45	2.2571	3.5201	3.51818	2015年海南省政府定向置换一般债券(四期)	海南省人民政府	2015-08-19	1566008.IB
2015	Anhui	1	3	Central	0	10.372	11.92	0	3.17178	0	Dongfang	53.6097	1	6.21661	3.46574	0	0	10.0221	10.4465	9.40391	3.47363	14.8	121.746	7.70454	8.21587	6.91	2.2608	2.2608	2.27628	2015年安徽省政府一般债券(五期)	安徽省人民政府	2015-08-20	1554014.IB
2015	Anhui	1	3	Central	0	10.3	10.89	0	3.17178	0	Dongfang	53.6097	3	8.47392	3.46574	0	0	10.0221	10.4465	9.40391	3.47363	14.8	121.746	7.70454	8.21587	6.91	2.2608	2.9211	2.927	2015年安徽省政府一般债券(六期)	安徽省人民政府	2015-08-20	1554015.IB
2015	Anhui	1	3	Central	0	9.888	8.77	0	3.17178	0	Dongfang	53.6097	5	8.50464	3.46574	1	0	10.0221	10.4465	9.40391	3.47363	14.8	121.746	7.70454	8.21587	6.91	2.2608	3.2723	3.26112	2015年安徽省政府专项债券(一期)	安徽省人民政府	2015-08-20	1554019.IB
2015	Anhui	1	3	Central	0	9.888	8.77	0	3.17178	0	Dongfang	53.6097	5	8.92279	3.46574	0	0	10.0221	10.4465	9.40391	3.47363	14.8	121.746	7.70454	8.21587	6.91	2.2608	3.2723	3.26112	2015年安徽省政府一般债券(七期)	安徽省人民政府	2015-08-20	1554016.IB
2015	Anhui	1	3	Central	0	10.01	8.01	0	3.17178	0	Dongfang	53.6097	7	8.49719	3.46574	1	0	10.0221	10.4465	9.40391	3.47363	14.8	121.746	7.70454	8.21587	6.91	2.2608	3.5199	3.4999	2015年安徽省政府专项债券(二期)	安徽省人民政府	2015-08-20	1554020.IB
2015	Anhui	1	3	Central	0	11.01	9.01	0	3.17178	0	Dongfang	53.6097	7	8.92279	3.46574	0	0	10.0221	10.4465	9.40391	3.47363	14.8	121.746	7.70454	8.21587	6.91	2.2608	3.5199	3.4999	2015年安徽省政府一般债券(八期)	安徽省人民政府	2015-08-20	1554017.IB
2015	Anhui	1	3	Central	0	9.584	10.49	0	3.17178	0	Dongfang	53.6097	10	8.51739	3.46574	0	0	10.0221	10.4465	9.40391	3.47363	14.8	121.746	7.70454	8.21587	6.91	2.2608	3.5051	3.51416	2015年安徽省政府一般债券(九期)	安徽省人民政府	2015-08-20	1554018.IB
2015	Gansu	5	4	West	0	10.3	10.89	0	3.75091	0	Dongfang	23.7192	3	6.86354	3.3322	0	0	8.78238	10.1824	8.37809	1.00545	18.2	144.667	6.5113	7.88527	10.77	2.2608	2.9211	2.927	2015年甘肃省政府一般债券(五期)	甘肃省人民政府	2015-08-20	1573005.IB
2015	Gansu	5	4	West	0	9.888	8.77	0	3.75091	0	Dongfang	23.7192	5	8.40364	3.3322	1	0	8.78238	10.1824	8.37809	1.00545	18.2	144.667	6.5113	7.88527	10.77	2.2608	3.2723	3.26112	2015年甘肃省政府专项债券(一期)	甘肃省人民政府	2015-08-20	1573009.IB
2015	Gansu	5	4	West	0	9.888	8.77	0	3.75091	0	Dongfang	23.7192	5	7.6014	3.3322	0	0	8.78238	10.1824	8.37809	1.00545	18.2	144.667	6.5113	7.88527	10.77	2.2608	3.2723	3.26112	2015年甘肃省政府一般债券(六期)	甘肃省人民政府	2015-08-20	1573006.IB
2015	Gansu	5	4	West	0	10.01	8.01	0	3.75091	0	Dongfang	23.7192	7	7.6014	3.3322	0	0	8.78238	10.1824	8.37809	1.00545	18.2	144.667	6.5113	7.88527	10.77	2.2608	3.5199	3.4999	2015年甘肃省政府一般债券(七期)	甘肃省人民政府	2015-08-20	1573007.IB
2015	Gansu	5	4	West	0	9.584	10.49	0	3.75091	0	Dongfang	23.7192	10	8.38959	3.3322	1	0	8.78238	10.1824	8.37809	1.00545	18.2	144.667	6.5113	7.88527	10.77	2.2608	3.5051	3.51416	2015年甘肃省政府专项债券(二期)	甘肃省人民政府	2015-08-20	1573010.IB
2015	Gansu	5	4	West	0	9.584	10.49	0	3.75091	0	Dongfang	23.7192	10	7.6014	3.3322	0	0	8.78238	10.1824	8.37809	1.00545	18.2	144.667	6.5113	7.88527	10.77	2.2608	3.5051	3.51416	2015年甘肃省政府一般债券(八期)	甘肃省人民政府	2015-08-20	1573008.IB
2015	Qinghai	21	4	West	0	9.642	8.75	0	3.15103	0	Dagong	22.1185	3	6.68586	2.99573	1	0	7.5217	10.5884	7.84451	0.285005	17.1	356.936	5.52824	8.38247	12.43	2.2807	2.9325	2.92358	2015年青海省政府专项债券(一期)	青海省人民政府	2015-08-24	1574009.IB
2015	Qinghai	21	4	West	0	9.642	8.75	0	3.15103	0	Dagong	22.1185	3	7.33179	2.99573	0	0	7.5217	10.5884	7.84451	0.285005	17.1	356.936	5.52824	8.38247	12.43	2.2807	2.9325	2.92358	2015年青海省政府一般债券(五期)	青海省人民政府	2015-08-24	1574005.IB
2015	Qinghai	21	4	West	0	43.642	42.75	0	3.15103	0	Dagong	22.1185	3	5.78037	2.99573	0	1	7.5217	10.5884	7.84451	0.285005	17.1	356.936	5.52824	8.38247	12.43	2.2807	2.9325	2.92358	2015年青海省政府定向置换一般债券(一期)	青海省人民政府	2015-08-24	1574013.IB
2015	Qinghai	21	4	West	0	9.93	12.01	0	3.15103	0	Dagong	22.1185	5	6.80351	2.99573	1	0	7.5217	10.5884	7.84451	0.285005	17.1	356.936	5.52824	8.38247	12.43	2.2807	3.2399	3.2607	2015年青海省政府专项债券(二期)	青海省人民政府	2015-08-24	1574010.IB
2015	Qinghai	21	4	West	0	9.93	12.01	0	3.15103	0	Dagong	22.1185	5	7.86365	2.99573	0	0	7.5217	10.5884	7.84451	0.285005	17.1	356.936	5.52824	8.38247	12.43	2.2807	3.2399	3.2607	2015年青海省政府一般债券(六期)	青海省人民政府	2015-08-24	1574006.IB
2015	Qinghai	21	4	West	0	48.93	51.01	0	3.15103	0	Dagong	22.1185	5	6.31173	2.99573	0	1	7.5217	10.5884	7.84451	0.285005	17.1	356.936	5.52824	8.38247	12.43	2.2807	3.2399	3.2607	2015年青海省政府定向置换一般债券(二期)	青海省人民政府	2015-08-24	1574014.IB
2015	Qinghai	21	4	West	0	9.994	12.02	0	3.15103	0	Dagong	22.1185	7	6.68586	2.99573	1	0	7.5217	10.5884	7.84451	0.285005	17.1	356.936	5.52824	8.38247	12.43	2.2807	3.4898	3.51006	2015年青海省政府专项债券(三期)	青海省人民政府	2015-08-24	1574011.IB
2015	Qinghai	21	4	West	0	9.994	12.02	0	3.15103	0	Dagong	22.1185	7	7.86365	2.99573	0	0	7.5217	10.5884	7.84451	0.285005	17.1	356.936	5.52824	8.38247	12.43	2.2807	3.4898	3.51006	2015年青海省政府一般债券(七期)	青海省人民政府	2015-08-24	1574007.IB
2015	Qinghai	21	4	West	0	52.994	55.02	0	3.15103	0	Dagong	22.1185	7	6.31173	2.99573	0	1	7.5217	10.5884	7.84451	0.285005	17.1	356.936	5.52824	8.38247	12.43	2.2807	3.4898	3.51006	2015年青海省政府定向置换一般债券(三期)	青海省人民政府	2015-08-24	1574015.IB
2015	Qinghai	21	4	West	0	9.99	13.99	0	3.15103	0	Dagong	22.1185	10	6.68586	2.99573	1	0	7.5217	10.5884	7.84451	0.285005	17.1	356.936	5.52824	8.38247	12.43	2.2807	3.4701	3.5101	2015年青海省政府专项债券(四期)	青海省人民政府	2015-08-24	1574012.IB
2015	Qinghai	21	4	West	0	9.99	13.99	0	3.15103	0	Dagong	22.1185	10	7.86365	2.99573	0	0	7.5217	10.5884	7.84451	0.285005	17.1	356.936	5.52824	8.38247	12.43	2.2807	3.4701	3.5101	2015年青海省政府一般债券(八期)	青海省人民政府	2015-08-24	1574008.IB
2015	Qinghai	21	4	West	0	52.99	56.99	0	3.15103	0	Dagong	22.1185	10	6.31173	2.99573	0	1	7.5217	10.5884	7.84451	0.285005	17.1	356.936	5.52824	8.38247	12.43	2.2807	3.4701	3.5101	2015年青海省政府定向置换一般债券(四期)	青海省人民政府	2015-08-24	1574016.IB
2015	Beijing	2	2	East	0	9.64	8.24	0	3.65092	0	CBR	68.5336	3	7.35308	3.46574	1	0	10.04	11.5129	8.47615	3.5363	1.1	84.8637	8.30083	9.82822	10	2.28	2.9376	2.9236	2015年北京市政府专项债券(一期)	北京市人民政府	2015-08-25	1541012.IB
2015	Beijing	2	2	East	0	10.174	15.8	0	3.65092	0	CBR	68.5336	5	8.20001	3.46574	1	0	10.04	11.5129	8.47615	3.5363	1.1	84.8637	8.30083	9.82822	10	2.28	3.202	3.25826	2015年北京市政府专项债券(二期)	北京市人民政府	2015-08-25	1541013.IB
2015	Beijing	2	2	East	0	10.264	13.12	0	3.65092	0	CBR	68.5336	7	7.35308	3.46574	1	0	10.04	11.5129	8.47615	3.5363	1.1	84.8637	8.30083	9.82822	10	2.28	3.4788	3.50736	2015年北京市政府专项债券(三期)	北京市人民政府	2015-08-25	1541014.IB
2015	Beijing	2	2	East	0	9.94	14.23	0	3.65092	0	CBR	68.5336	10	7.75833	3.46574	1	0	10.04	11.5129	8.47615	3.5363	1.1	84.8637	8.30083	9.82822	10	2.28	3.4577	3.5006	2015年北京市政府专项债券(四期)	北京市人民政府	2015-08-25	1541015.IB
2015	Fujian	4	2	East	0	43.64	42.24	0	4.02106	0	CBR	68.6844	3	4.71886	3.8712	0	1	10.1243	11.0584	10.8351	3.84728	16.3	119.304	7.76735	8.69748	11.45	2.28	2.9376	2.9236	2015年福建省政府定向承销发行的置换一般债券(一期)	福建省人民政府	2015-08-25	1555013.IB
2015	Fujian	4	2	East	0	49.174	54.8	0	4.02106	0	CBR	68.6844	5	7.14055	3.8712	1	1	10.1243	11.0584	10.8351	3.84728	16.3	119.304	7.76735	8.69748	11.45	2.28	3.202	3.25826	2015年福建省政府定向承销发行的置换专项债券(一期)	福建省人民政府	2015-08-25	1555011.IB
2015	Fujian	4	2	East	0	49.174	54.8	0	4.02106	0	CBR	68.6844	5	5.81111	3.8712	0	1	10.1243	11.0584	10.8351	3.84728	16.3	119.304	7.76735	8.69748	11.45	2.28	3.202	3.25826	2015年福建省政府定向承销发行的置换一般债券(二期)	福建省人民政府	2015-08-25	1555014.IB
2015	Fujian	4	2	East	0	52.264	55.12	0	4.02106	0	CBR	68.6844	7	5.81111	3.8712	0	1	10.1243	11.0584	10.8351	3.84728	16.3	119.304	7.76735	8.69748	11.45	2.28	3.4788	3.50736	2015年福建省政府定向承销发行的置换一般债券(三期)	福建省人民政府	2015-08-25	1555015.IB
2015	Fujian	4	2	East	0	52.94	57.23	0	4.02106	0	CBR	68.6844	10	7.14052	3.8712	1	1	10.1243	11.0584	10.8351	3.84728	16.3	119.304	7.76735	8.69748	11.45	2.28	3.4577	3.5006	2015年福建省政府定向承销发行的置换专项债券(二期)	福建省人民政府	2015-08-25	1555012.IB
2015	Fujian	4	2	East	0	52.94	57.23	0	4.02106	0	CBR	68.6844	10	5.81111	3.8712	0	1	10.1243	11.0584	10.8351	3.84728	16.3	119.304	7.76735	8.69748	11.45	2.28	3.4577	3.5006	2015年福建省政府定向承销发行的置换一般债券(四期)	福建省人民政府	2015-08-25	1555016.IB
2015	Hebei	10	2	East	1	44.386	44.66	1	3.38065	3.38065	Brilliance	44.2629	3	7.51534	3.29584	1	1	10.135	10.5962	3.91309	3.88844	11.7	132.389	7.80245	8.11402	6.58	2.2657	2.9234	2.92614	2015年河北省政府定向置换专项债券(四期)	河北省人民政府	2015-08-26	1543019.IB
2015	Hebei	10	2	East	1	44.386	44.66	1	3.38065	3.38065	Brilliance	44.2629	3	8.19836	3.29584	0	1	10.135	10.5962	3.91309	3.88844	11.7	132.389	7.80245	8.11402	6.58	2.2657	2.9234	2.92614	2015年河北省政府定向置换一般债券(五期)	河北省人民政府	2015-08-26	1543015.IB
2015	Hebei	10	2	East	1	48.38	53.76	1	3.38065	3.38065	Brilliance	44.2629	5	7.51043	3.29584	1	1	10.135	10.5962	3.91309	3.88844	11.7	132.389	7.80245	8.11402	6.58	2.2657	3.1924	3.2462	2015年河北省政府定向置换专项债券(五期)	河北省人民政府	2015-08-26	1543020.IB
2015	Hebei	10	2	East	1	48.38	53.76	1	3.38065	3.38065	Brilliance	44.2629	5	8.59785	3.29584	0	1	10.135	10.5962	3.91309	3.88844	11.7	132.389	7.80245	8.11402	6.58	2.2657	3.1924	3.2462	2015年河北省政府定向置换一般债券(六期)	河北省人民政府	2015-08-26	1543016.IB
2015	Hebei	10	2	East	1	52.896	57.52	1	3.38065	3.38065	Brilliance	44.2629	7	7.79934	3.29584	1	1	10.135	10.5962	3.91309	3.88844	11.7	132.389	7.80245	8.11402	6.58	2.2657	3.4548	3.50104	2015年河北省政府定向置换专项债券(六期)	河北省人民政府	2015-08-26	1543021.IB
2015	Hebei	10	2	East	1	52.896	57.52	1	3.38065	3.38065	Brilliance	44.2629	7	8.59785	3.29584	0	1	10.135	10.5962	3.91309	3.88844	11.7	132.389	7.80245	8.11402	6.58	2.2657	3.4548	3.50104	2015年河北省政府定向置换一般债券(七期)	河北省人民政府	2015-08-26	1543017.IB
2015	Hebei	10	2	East	1	52.038	58.1	1	3.38065	3.38065	Brilliance	44.2629	10	8.19229	3.29584	0	1	10.135	10.5962	3.91309	3.88844	11.7	132.389	7.80245	8.11402	6.58	2.2657	3.429	3.48962	2015年河北省政府定向置换一般债券(八期)	河北省人民政府	2015-08-26	1543018.IB
2015	Inner Mongolia	15	4	West	0	43.444	43.44	0	3.49438	0	CBR	27.0093	3	5.60426	3.68888	0	1	9.40576	11.1711	6.72203	1.87539	9.9	246.387	7.51953	8.92644	7.13	2.2661	2.9256	2.92556	2015年内蒙古自治区政府定向置换一般债券(一期)	内蒙古自治区人民政府	2015-08-27	1545013.IB
2015	Inner Mongolia	15	4	West	0	48.942	55.11	0	3.49438	0	CBR	27.0093	5	5.89192	3.68888	1	1	9.40576	11.1711	6.72203	1.87539	9.9	246.387	7.51953	8.92644	7.13	2.2661	3.1689	3.23058	2015年内蒙古自治区政府定向置换专项债券(一期)	内蒙古自治区人民政府	2015-08-27	1545017.IB
2015	Inner Mongolia	15	4	West	0	48.942	55.11	0	3.49438	0	CBR	27.0093	5	6.29573	3.68888	0	1	9.40576	11.1711	6.72203	1.87539	9.9	246.387	7.51953	8.92644	7.13	2.2661	3.1689	3.23058	2015年内蒙古自治区政府定向置换一般债券(二期)	内蒙古自治区人民政府	2015-08-27	1545014.IB
2015	Inner Mongolia	15	4	West	0	52.038	61.01	0	3.49438	0	CBR	27.0093	7	5.89195	3.68888	1	1	9.40576	11.1711	6.72203	1.87539	9.9	246.387	7.51953	8.92644	7.13	2.2661	3.3999	3.48962	2015年内蒙古自治区政府定向置换专项债券(二期)	内蒙古自治区人民政府	2015-08-27	1545018.IB
2015	Inner Mongolia	15	4	West	0	52.038	61.01	0	3.49438	0	CBR	27.0093	7	6.29573	3.68888	0	1	9.40576	11.1711	6.72203	1.87539	9.9	246.387	7.51953	8.92644	7.13	2.2661	3.3999	3.48962	2015年内蒙古自治区政府定向置换一般债券(三期)	内蒙古自治区人民政府	2015-08-27	1545015.IB
2015	Inner Mongolia	15	4	West	0	51.86	59.98	0	3.49438	0	CBR	27.0093	10	6.11377	3.68888	0	1	9.40576	11.1711	6.72203	1.87539	9.9	246.387	7.51953	8.92644	7.13	2.2661	3.3902	3.4714	2015年内蒙古自治区政府定向置换一般债券(四期)	内蒙古自治区人民政府	2015-08-27	1545016.IB
2015	Shanxi	25	3	Central	0	43.444	43.44	0	3.78691	0	Dongfang	32.08	3	4.82671	2.99573	0	1	9.40052	10.4651	0.89679	1.86559	5.1	93.5826	7.50692	8.54878	6.99	2.2661	2.9256	2.92556	2015年山西省政府定向置换一般债券(一期)	山西省人民政府	2015-08-27	1544005.IB
2015	Shanxi	25	3	Central	0	48.942	55.11	0	3.78691	0	Dongfang	32.08	5	6.72353	2.99573	1	1	9.40052	10.4651	0.89679	1.86559	5.1	93.5826	7.50692	8.54878	6.99	2.2661	3.1689	3.23058	2015年山西省政府定向置换专项债券(一期)	山西省人民政府	2015-08-27	1544009.IB
2015	Shanxi	25	3	Central	0	48.942	55.11	0	3.78691	0	Dongfang	32.08	5	5.91946	2.99573	0	1	9.40052	10.4651	0.89679	1.86559	5.1	93.5826	7.50692	8.54878	6.99	2.2661	3.1689	3.23058	2015年山西省政府定向置换一般债券(二期)	山西省人民政府	2015-08-27	1544006.IB
2015	Shanxi	25	3	Central	0	52.038	61.01	0	3.78691	0	Dongfang	32.08	7	5.91946	2.99573	0	1	9.40052	10.4651	0.89679	1.86559	5.1	93.5826	7.50692	8.54878	6.99	2.2661	3.3999	3.48962	2015年山西省政府定向置换一般债券(三期)	山西省人民政府	2015-08-27	1544007.IB
2015	Shanxi	25	3	Central	0	51.86	59.98	0	3.78691	0	Dongfang	32.08	10	6.72351	2.99573	1	1	9.40052	10.4651	0.89679	1.86559	5.1	93.5826	7.50692	8.54878	6.99	2.2661	3.3902	3.4714	2015年山西省政府定向置换专项债券(二期)	山西省人民政府	2015-08-27	1544010.IB
2015	Shanxi	25	3	Central	0	51.86	59.98	0	3.78691	0	Dongfang	32.08	10	5.91946	2.99573	0	1	9.40052	10.4651	0.89679	1.86559	5.1	93.5826	7.50692	8.54878	6.99	2.2661	3.3902	3.4714	2015年山西省政府定向置换一般债券(四期)	山西省人民政府	2015-08-27	1544008.IB
2015	Hunan	14	3	Central	1	44.354	44.98	1	3.31091	3.31091	Lianhe_Fitch	45.0421	3	7.32856	2.77259	0	1	10.1613	10.6034	9.92177	3.99215	19.2	166.811	7.72436	8.13821	11.42	2.2735	2.9202	2.92646	2015年湖南省政府定向置换一般债券(一期)	湖南省人民政府	2015-08-28	1562005.IB
2015	Hunan	14	3	Central	1	48.01	52.66	1	3.31091	3.31091	Lianhe_Fitch	45.0421	5	8.18897	2.77259	0	1	10.1613	10.6034	9.92177	3.99215	19.2	166.811	7.72436	8.13821	11.42	2.2735	3.1634	3.2099	2015年湖南省政府定向置换一般债券(二期)	湖南省人民政府	2015-08-28	1562006.IB
2015	Hunan	14	3	Central	1	52.438	61.38	1	3.31091	3.31091	Lianhe_Fitch	45.0421	7	8.18897	2.77259	0	1	10.1613	10.6034	9.92177	3.99215	19.2	166.811	7.72436	8.13821	11.42	2.2735	3.3762	3.46562	2015年湖南省政府定向置换一般债券(三期)	湖南省人民政府	2015-08-28	1562007.IB
2015	Hunan	14	3	Central	1	52.158	58.97	1	3.31091	3.31091	Lianhe_Fitch	45.0421	10	8.18897	2.77259	0	1	10.1613	10.6034	9.92177	3.99215	19.2	166.811	7.72436	8.13821	11.42	2.2735	3.3803	3.44842	2015年湖南省政府定向置换一般债券(四期)	湖南省人民政府	2015-08-28	1562008.IB
2015	Shaanxi	22	4	West	0	10.354	10.98	0	2.95647	0	CBR	66.2183	3	4.61512	3.68888	1	0	9.76437	10.7564	9.41253	2.68431	15.8	171.463	7.54454	8.50505	8.13	2.2735	2.9202	2.92646	2015年陕西省政府专项债券(五期)	陕西省人民政府	2015-08-28	1572021.IB
2015	Shaanxi	22	4	West	0	10.354	10.98	0	2.95647	0	CBR	66.2183	3	7.87531	3.68888	1	0	9.76437	10.7564	9.41253	2.68431	15.8	171.463	7.54454	8.50505	8.13	2.2735	2.9202	2.92646	2015年陕西省政府专项债券(一期)	陕西省人民政府	2015-08-28	1572017.IB
2015	Shaanxi	22	4	West	0	10.354	10.98	0	2.95647	0	CBR	66.2183	3	8.1705	3.68888	0	0	9.76437	10.7564	9.41253	2.68431	15.8	171.463	7.54454	8.50505	8.13	2.2735	2.9202	2.92646	2015年陕西省政府一般债券(五期)	陕西省人民政府	2015-08-28	1572013.IB
2015	Shaanxi	22	4	West	0	15.01	19.66	0	2.95647	0	CBR	66.2183	5	8.27919	3.68888	1	0	9.76437	10.7564	9.41253	2.68431	15.8	171.463	7.54454	8.50505	8.13	2.2735	3.1634	3.2099	2015年陕西省政府专项债券(二期)	陕西省人民政府	2015-08-28	1572018.IB
2015	Shaanxi	22	4	West	0	15.01	19.66	0	2.95647	0	CBR	66.2183	5	5.01728	3.68888	1	0	9.76437	10.7564	9.41253	2.68431	15.8	171.463	7.54454	8.50505	8.13	2.2735	3.1634	3.2099	2015年陕西省政府专项债券(六期)	陕西省人民政府	2015-08-28	1572022.IB
2015	Shaanxi	22	4	West	0	15.01	19.66	0	2.95647	0	CBR	66.2183	5	8.57187	3.68888	0	0	9.76437	10.7564	9.41253	2.68431	15.8	171.463	7.54454	8.50505	8.13	2.2735	3.1634	3.2099	2015年陕西省政府一般债券(六期)	陕西省人民政府	2015-08-28	1572014.IB
2015	Shaanxi	22	4	West	0	15.438	24.38	0	2.95647	0	CBR	66.2183	7	5.01728	3.68888	1	0	9.76437	10.7564	9.41253	2.68431	15.8	171.463	7.54454	8.50505	8.13	2.2735	3.3762	3.46562	2015年陕西省政府专项债券(七期)	陕西省人民政府	2015-08-28	1572023.IB
2015	Shaanxi	22	4	West	0	15.438	24.38	0	2.95647	0	CBR	66.2183	7	8.27919	3.68888	1	0	9.76437	10.7564	9.41253	2.68431	15.8	171.463	7.54454	8.50505	8.13	2.2735	3.3762	3.46562	2015年陕西省政府专项债券(三期)	陕西省人民政府	2015-08-28	1572019.IB
2015	Shaanxi	22	4	West	0	15.438	24.38	0	2.95647	0	CBR	66.2183	7	8.57187	3.68888	0	0	9.76437	10.7564	9.41253	2.68431	15.8	171.463	7.54454	8.50505	8.13	2.2735	3.3762	3.46562	2015年陕西省政府一般债券(七期)	陕西省人民政府	2015-08-28	1572015.IB
2015	Shaanxi	22	4	West	0	15.158	21.97	0	2.95647	0	CBR	66.2183	10	4.61512	3.68888	1	0	9.76437	10.7564	9.41253	2.68431	15.8	171.463	7.54454	8.50505	8.13	2.2735	3.3803	3.44842	2015年陕西省政府专项债券(八期)	陕西省人民政府	2015-08-28	1572024.IB
2015	Shaanxi	22	4	West	0	15.158	21.97	0	2.95647	0	CBR	66.2183	10	7.87512	3.68888	1	0	9.76437	10.7564	9.41253	2.68431	15.8	171.463	7.54454	8.50505	8.13	2.2735	3.3803	3.44842	2015年陕西省政府专项债券(四期)	陕西省人民政府	2015-08-28	1572020.IB
2015	Shaanxi	22	4	West	0	15.158	21.97	0	2.95647	0	CBR	66.2183	10	8.16934	3.68888	0	0	9.76437	10.7564	9.41253	2.68431	15.8	171.463	7.54454	8.50505	8.13	2.2735	3.3803	3.44842	2015年陕西省政府一般债券(八期)	陕西省人民政府	2015-08-28	1572016.IB
2015	Henan	12	3	Central	0	10.214	9.89	0	3.01504	0	Dagong	29.7198	3	8.0523	3.21888	1	0	10.4509	10.5206	9.30151	5.33311	16	122.579	7.91546	7.9516	13.41	2.2519	2.9311	2.92786	2015年河南省政府专项债券(一期)	河南省人民政府	2015-08-31	1560009.IB
2015	Henan	12	3	Central	0	10.214	9.89	0	3.01504	0	Dagong	29.7198	3	8.53719	3.21888	0	0	10.4509	10.5206	9.30151	5.33311	16	122.579	7.91546	7.9516	13.41	2.2519	2.9311	2.92786	2015年河南省政府一般债券(五期)	河南省人民政府	2015-08-31	1560005.IB
2015	Henan	12	3	Central	0	9.668	15.55	0	3.01504	0	Dagong	29.7198	5	8.45553	3.21888	1	0	10.4509	10.5206	9.30151	5.33311	16	122.579	7.91546	7.9516	13.41	2.2519	3.1345	3.19332	2015年河南省政府专项债券(二期)	河南省人民政府	2015-08-31	1560010.IB
2015	Henan	12	3	Central	0	9.668	15.55	0	3.01504	0	Dagong	29.7198	5	8.9439	3.21888	0	0	10.4509	10.5206	9.30151	5.33311	16	122.579	7.91546	7.9516	13.41	2.2519	3.1345	3.19332	2015年河南省政府一般债券(六期)	河南省人民政府	2015-08-31	1560006.IB
2015	Henan	12	3	Central	0	10.01	21	0	3.01504	0	Dagong	29.7198	7	8.45553	3.21888	1	0	10.4509	10.5206	9.30151	5.33311	16	122.579	7.91546	7.9516	13.41	2.2519	3.33	3.4399	2015年河南省政府专项债券(三期)	河南省人民政府	2015-08-31	1560011.IB
2015	Henan	12	3	Central	0	10.01	21	0	3.01504	0	Dagong	29.7198	7	8.9439	3.21888	0	0	10.4509	10.5206	9.30151	5.33311	16	122.579	7.91546	7.9516	13.41	2.2519	3.33	3.4399	2015年河南省政府一般债券(七期)	河南省人民政府	2015-08-31	1560007.IB
2015	Henan	12	3	Central	0	10.454	20.48	0	3.01504	0	Dagong	29.7198	10	8.0523	3.21888	1	0	10.4509	10.5206	9.30151	5.33311	16	122.579	7.91546	7.9516	13.41	2.2519	3.3252	3.42546	2015年河南省政府专项债券(四期)	河南省人民政府	2015-08-31	1560012.IB
2015	Henan	12	3	Central	0	10.454	20.48	0	3.01504	0	Dagong	29.7198	10	8.53719	3.21888	0	0	10.4509	10.5206	9.30151	5.33311	16	122.579	7.91546	7.9516	13.41	2.2519	3.3252	3.42546	2015年河南省政府一般债券(八期)	河南省人民政府	2015-08-31	1560008.IB
2015	Inner Mongolia	15	4	West	0	19.568	16.26	0	3.49438	0	CBR	27.0093	3	7.06139	3.68888	1	0	9.40576	11.1711	6.72203	1.87539	9.9	246.387	7.51953	8.92644	7.13	2.2737	2.9774	2.94432	2015年内蒙古自治区政府专项债券(一期)	内蒙古自治区人民政府	2015-09-08	1545009.IB
2015	Inner Mongolia	15	4	West	0	19.568	16.26	0	3.49438	0	CBR	27.0093	3	8.35255	3.68888	0	0	9.40576	11.1711	6.72203	1.87539	9.9	246.387	7.51953	8.92644	7.13	2.2737	2.9774	2.94432	2015年内蒙古自治区政府一般债券(五期)	内蒙古自治区人民政府	2015-09-08	1545005.IB
2015	Inner Mongolia	15	4	West	0	20.332	17.37	0	3.49438	0	CBR	27.0093	5	8.40537	3.68888	1	0	9.40576	11.1711	6.72203	1.87539	9.9	246.387	7.51953	8.92644	7.13	2.2737	3.1763	3.14668	2015年内蒙古自治区政府专项债券(二期)	内蒙古自治区人民政府	2015-09-08	1545010.IB
2015	Inner Mongolia	15	4	West	0	20.332	17.37	0	3.49438	0	CBR	27.0093	5	9.45101	3.68888	0	0	9.40576	11.1711	6.72203	1.87539	9.9	246.387	7.51953	8.92644	7.13	2.2737	3.1763	3.14668	2015年内蒙古自治区政府一般债券(六期)	内蒙古自治区人民政府	2015-09-08	1545006.IB
2015	Inner Mongolia	15	4	West	0	20.308	17.36	0	3.49438	0	CBR	27.0093	7	7.71021	3.68888	1	0	9.40576	11.1711	6.72203	1.87539	9.9	246.387	7.51953	8.92644	7.13	2.2737	3.3564	3.32692	2015年内蒙古自治区政府专项债券(三期)	内蒙古自治区人民政府	2015-09-08	1545011.IB
2015	Inner Mongolia	15	4	West	0	20.308	17.36	0	3.49438	0	CBR	27.0093	7	9.45101	3.68888	0	0	9.40576	11.1711	6.72203	1.87539	9.9	246.387	7.51953	8.92644	7.13	2.2737	3.3564	3.32692	2015年内蒙古自治区政府一般债券(七期)	内蒙古自治区人民政府	2015-09-08	1545007.IB
2015	Inner Mongolia	15	4	West	0	20.376	15.97	0	3.49438	0	CBR	27.0093	10	8.11701	3.68888	1	0	9.40576	11.1711	6.72203	1.87539	9.9	246.387	7.51953	8.92644	7.13	2.2737	3.3603	3.31624	2015年内蒙古自治区政府专项债券(四期)	内蒙古自治区人民政府	2015-09-08	1545012.IB
2015	Inner Mongolia	15	4	West	0	20.376	15.97	0	3.49438	0	CBR	27.0093	10	9.45101	3.68888	0	0	9.40576	11.1711	6.72203	1.87539	9.9	246.387	7.51953	8.92644	7.13	2.2737	3.3603	3.31624	2015年内蒙古自治区政府一般债券(八期)	内蒙古自治区人民政府	2015-09-08	1545008.IB
2015	Ningxia	20	4	West	0	19.568	16.26	0	3.08603	0	Dagong	68.9013	3	6.35226	3.3322	0	0	7.81355	10.6415	6.28088	0.381596	18.5	202.885	5.82865	8.51984	10.22	2.2737	2.9774	2.94432	2015年宁夏回族自治区政府一般债券(五期)	宁夏回族自治区人民政府	2015-09-08	1575011.IB
2015	Ningxia	20	4	West	0	20.332	17.37	0	3.08603	0	Dagong	68.9013	5	6.90875	3.3322	0	0	7.81355	10.6415	6.28088	0.381596	18.5	202.885	5.82865	8.51984	10.22	2.2737	3.1763	3.14668	2015年宁夏回族自治区政府一般债券(六期)	宁夏回族自治区人民政府	2015-09-08	1575012.IB
2015	Ningxia	20	4	West	0	20.308	17.36	0	3.08603	0	Dagong	68.9013	7	6.90875	3.3322	0	0	7.81355	10.6415	6.28088	0.381596	18.5	202.885	5.82865	8.51984	10.22	2.2737	3.3564	3.32692	2015年宁夏回族自治区政府一般债券(七期)	宁夏回族自治区人民政府	2015-09-08	1575013.IB
2015	Ningxia	20	4	West	0	20.376	15.97	0	3.08603	0	Dagong	68.9013	10	6.90875	3.3322	0	0	7.81355	10.6415	6.28088	0.381596	18.5	202.885	5.82865	8.51984	10.22	2.2737	3.3603	3.31624	2015年宁夏回族自治区政府一般债券(八期)	宁夏回族自治区人民政府	2015-09-08	1575014.IB
2015	Guangdong	6	2	East	1	44.642	40.98	1	3.42914	3.42914	Brilliance	65.376	3	7.67795	3.68888	0	1	11.1298	11.0583	9.07087	10.5156	14.4	63.355	8.9953	8.8565	13.89	2.2543	2.9902	2.95358	2015年广东省政府定向置换一般债券(五期)	广东省人民政府	2015-09-09	1563019.IB
2015	Guangdong	6	2	East	1	47.496	44.57	1	3.42914	3.42914	Brilliance	65.376	5	6.49141	3.68888	1	1	11.1298	11.0583	9.07087	10.5156	14.4	63.355	8.9953	8.8565	13.89	2.2543	3.1843	3.15504	2015年广东省政府定向置换专项债券(四期)	广东省人民政府	2015-09-09	1563023.IB
2015	Guangdong	6	2	East	1	47.496	44.57	1	3.42914	3.42914	Brilliance	65.376	5	8.77624	3.68888	0	1	11.1298	11.0583	9.07087	10.5156	14.4	63.355	8.9953	8.8565	13.89	2.2543	3.1843	3.15504	2015年广东省政府定向置换一般债券(六期)	广东省人民政府	2015-09-09	1563020.IB
2015	Guangdong	6	2	East	1	49.78	48.43	1	3.42914	3.42914	Brilliance	65.376	7	5.57739	3.68888	1	1	11.1298	11.0583	9.07087	10.5156	14.4	63.355	8.9953	8.8565	13.89	2.2543	3.3457	3.3322	2015年广东省政府定向置换专项债券(五期)	广东省人民政府	2015-09-09	1563024.IB
2015	Guangdong	6	2	East	1	49.78	48.43	1	3.42914	3.42914	Brilliance	65.376	7	8.77624	3.68888	0	1	11.1298	11.0583	9.07087	10.5156	14.4	63.355	8.9953	8.8565	13.89	2.2543	3.3457	3.3322	2015年广东省政府定向置换一般债券(七期)	广东省人民政府	2015-09-09	1563021.IB
2015	Guangdong	6	2	East	1	49.674	47.22	1	3.42914	3.42914	Brilliance	65.376	10	5.98159	3.68888	1	1	11.1298	11.0583	9.07087	10.5156	14.4	63.355	8.9953	8.8565	13.89	2.2543	3.3478	3.32326	2015年广东省政府定向置换专项债券(六期)	广东省人民政府	2015-09-09	1563025.IB
2015	Guangdong	6	2	East	1	49.674	47.22	1	3.42914	3.42914	Brilliance	65.376	10	8.77624	3.68888	0	1	11.1298	11.0583	9.07087	10.5156	14.4	63.355	8.9953	8.8565	13.89	2.2543	3.3478	3.32326	2015年广东省政府定向置换一般债券(八期)	广东省人民政府	2015-09-09	1563022.IB
2015	Jiangsu	16	2	East	0	29.534	26.62	0	2.93226	0	CBR	49.6305	3	9.15493	3.85015	0	0	11.0795	11.3129	9.23531	10	15.9	83.4664	8.88642	9.07504	10.12	2.2546	2.9938	2.96466	2015年江苏省政府一般债券(五期)	江苏省人民政府	2015-09-10	1551024.IB
2015	Jiangsu	16	2	East	0	30.534	27.62	0	2.93226	0	CBR	49.6305	3	8.7823	3.85015	1	0	11.0795	11.3129	9.23531	10	15.9	83.4664	8.88642	9.07504	10.12	2.2546	2.9938	2.96466	2015年江苏省政府专项债券(四期)	江苏省人民政府	2015-09-10	1551028.IB
2015	Jiangsu	16	2	East	0	30.166	27.99	0	2.93226	0	CBR	49.6305	5	9.1841	3.85015	1	0	11.0795	11.3129	9.23531	10	15.9	83.4664	8.88642	9.07504	10.12	2.2546	3.1901	3.16834	2015年江苏省政府专项债券(五期)	江苏省人民政府	2015-09-10	1551029.IB
2015	Jiangsu	16	2	East	0	30.166	27.99	0	2.93226	0	CBR	49.6305	5	9.56036	3.85015	0	0	11.0795	11.3129	9.23531	10	15.9	83.4664	8.88642	9.07504	10.12	2.2546	3.1901	3.16834	2015年江苏省政府一般债券(六期)	江苏省人民政府	2015-09-10	1551025.IB
2015	Jiangsu	16	2	East	0	30.164	28.51	0	2.93226	0	CBR	49.6305	7	9.1841	3.85015	1	0	11.0795	11.3129	9.23531	10	15.9	83.4664	8.88642	9.07504	10.12	2.2546	3.3549	3.33836	2015年江苏省政府专项债券(六期)	江苏省人民政府	2015-09-10	1551030.IB
2015	Jiangsu	16	2	East	0	30.164	28.51	0	2.93226	0	CBR	49.6305	7	9.56036	3.85015	0	0	11.0795	11.3129	9.23531	10	15.9	83.4664	8.88642	9.07504	10.12	2.2546	3.3549	3.33836	2015年江苏省政府一般债券(七期)	江苏省人民政府	2015-09-10	1551026.IB
2015	Jiangsu	16	2	East	0	29.722	28.47	0	2.93226	0	CBR	49.6305	10	8.77971	3.85015	1	0	11.0795	11.3129	9.23531	10	15.9	83.4664	8.88642	9.07504	10.12	2.2546	3.3453	3.33278	2015年江苏省政府专项债券(七期)	江苏省人民政府	2015-09-10	1551031.IB
2015	Jiangsu	16	2	East	0	29.722	28.47	0	2.93226	0	CBR	49.6305	10	9.15493	3.85015	0	0	11.0795	11.3129	9.23531	10	15.9	83.4664	8.88642	9.07504	10.12	2.2546	3.3453	3.33278	2015年江苏省政府一般债券(八期)	江苏省人民政府	2015-09-10	1551027.IB
2015	Jilin	18	1	Northeast	1	44.644	44.35	1	3.56161	3.56161	Lianhe_Fitch	41.0219	3	5.62755	3.4012	0	1	9.20698	10.823	5.71283	1.53732	7	172.431	7.09291	8.42396	4.01	2.2543	2.9765	2.97356	2015年吉林省政府定向承销发行的置换一般债券(五期)	吉林省人民政府	2015-09-11	1548011.IB
2015	Jilin	18	1	Northeast	1	47.22	45.82	1	3.56161	3.56161	Lianhe_Fitch	41.0219	5	7.63775	3.4012	1	1	9.20698	10.823	5.71283	1.53732	7	172.431	7.09291	8.42396	4.01	2.2543	3.1918	3.1778	2015年吉林省政府定向承销发行的置换专项债券(三期)	吉林省人民政府	2015-09-11	1548015.IB
2015	Jilin	18	1	Northeast	1	47.22	45.82	1	3.56161	3.56161	Lianhe_Fitch	41.0219	5	6.72376	3.4012	0	1	9.20698	10.823	5.71283	1.53732	7	172.431	7.09291	8.42396	4.01	2.2543	3.1918	3.1778	2015年吉林省政府定向承销发行的置换一般债券(六期)	吉林省人民政府	2015-09-11	1548012.IB
2015	Jilin	18	1	Northeast	1	50.364	51	1	3.56161	3.56161	Lianhe_Fitch	41.0219	7	6.72376	3.4012	0	1	9.20698	10.823	5.71283	1.53732	7	172.431	7.09291	8.42396	4.01	2.2543	3.34	3.34636	2015年吉林省政府定向承销发行的置换一般债券(七期)	吉林省人民政府	2015-09-11	1548013.IB
2015	Jilin	18	1	Northeast	1	49.82	49.96	1	3.56161	3.56161	Lianhe_Fitch	41.0219	10	7.63775	3.4012	1	1	9.20698	10.823	5.71283	1.53732	7	172.431	7.09291	8.42396	4.01	2.2543	3.3404	3.3418	2015年吉林省政府定向承销发行的置换专项债券(四期)	吉林省人民政府	2015-09-11	1548016.IB
2015	Jilin	18	1	Northeast	1	49.82	49.96	1	3.56161	3.56161	Lianhe_Fitch	41.0219	10	6.72376	3.4012	0	1	9.20698	10.823	5.71283	1.53732	7	172.431	7.09291	8.42396	4.01	2.2543	3.3404	3.3418	2015年吉林省政府定向承销发行的置换一般债券(八期)	吉林省人民政府	2015-09-11	1548014.IB
2015	Shandong	23	2	East	1	24.924	25.92	1	4.0282	4.0282	Brilliance	56.9271	3	7.70571	3.66356	1	0	10.8352	11.0166	7.24586	7.83194	14.9	106.475	8.52254	8.54193	10.24	2.2862	2.9708	2.98076	2015年山东省政府专项债券(四期)	山东省人民政府	2015-09-14	1558024.IB
2015	Shandong	23	2	East	1	25.924	26.92	1	4.0282	4.0282	Brilliance	56.9271	3	9.91596	3.66356	0	0	10.8352	11.0166	7.24586	7.83194	14.9	106.475	8.52254	8.54193	10.24	2.2862	2.9708	2.98076	2015年山东省政府一般债券(九期)	山东省人民政府	2015-09-14	1558020.IB
2015	Shandong	23	2	East	1	44.924	45.92	1	4.0282	4.0282	Brilliance	56.9271	3	6.62021	3.66356	1	1	10.8352	11.0166	7.24586	7.83194	14.9	106.475	8.52254	8.54193	10.24	2.2862	2.9708	2.98076	2015年山东省政府定向置换专项债券(五期)	山东省人民政府	2015-09-14	1558032.IB
2015	Shandong	23	2	East	1	44.924	45.92	1	4.0282	4.0282	Brilliance	56.9271	3	8.54306	3.66356	0	1	10.8352	11.0166	7.24586	7.83194	14.9	106.475	8.52254	8.54193	10.24	2.2862	2.9708	2.98076	2015年山东省政府定向置换一般债券(五期)	山东省人民政府	2015-09-14	1558028.IB
2015	Shandong	23	2	East	1	25.302	26.82	1	4.0282	4.0282	Brilliance	56.9271	5	7.70571	3.66356	1	0	10.8352	11.0166	7.24586	7.83194	14.9	106.475	8.52254	8.54193	10.24	2.2862	3.1718	3.18698	2015年山东省政府专项债券(五期)	山东省人民政府	2015-09-14	1558025.IB
2015	Shandong	23	2	East	1	25.302	26.82	1	4.0282	4.0282	Brilliance	56.9271	5	9.91596	3.66356	0	0	10.8352	11.0166	7.24586	7.83194	14.9	106.475	8.52254	8.54193	10.24	2.2862	3.1718	3.18698	2015年山东省政府一般债券(十期)	山东省人民政府	2015-09-14	1558021.IB
2015	Shandong	23	2	East	1	48.302	49.82	1	4.0282	4.0282	Brilliance	56.9271	5	6.62021	3.66356	1	1	10.8352	11.0166	7.24586	7.83194	14.9	106.475	8.52254	8.54193	10.24	2.2862	3.1718	3.18698	2015年山东省政府定向置换专项债券(六期)	山东省人民政府	2015-09-14	1558033.IB
2015	Shandong	23	2	East	1	48.302	49.82	1	4.0282	4.0282	Brilliance	56.9271	5	8.54306	3.66356	0	1	10.8352	11.0166	7.24586	7.83194	14.9	106.475	8.52254	8.54193	10.24	2.2862	3.1718	3.18698	2015年山东省政府定向置换一般债券(六期)	山东省人民政府	2015-09-14	1558029.IB
2015	Shandong	23	2	East	1	25.062	25.52	1	4.0282	4.0282	Brilliance	56.9271	7	7.70571	3.66356	1	0	10.8352	11.0166	7.24586	7.83194	14.9	106.475	8.52254	8.54193	10.24	2.2862	3.3448	3.34938	2015年山东省政府专项债券(六期)	山东省人民政府	2015-09-14	1558026.IB
2015	Shandong	23	2	East	1	26.062	26.52	1	4.0282	4.0282	Brilliance	56.9271	7	9.91596	3.66356	0	0	10.8352	11.0166	7.24586	7.83194	14.9	106.475	8.52254	8.54193	10.24	2.2862	3.3448	3.34938	2015年山东省政府一般债券(十一期)	山东省人民政府	2015-09-14	1558022.IB
2015	Shandong	23	2	East	1	50.062	50.52	1	4.0282	4.0282	Brilliance	56.9271	7	6.62021	3.66356	1	1	10.8352	11.0166	7.24586	7.83194	14.9	106.475	8.52254	8.54193	10.24	2.2862	3.3448	3.34938	2015年山东省政府定向置换专项债券(七期)	山东省人民政府	2015-09-14	1558034.IB
2015	Shandong	23	2	East	1	50.062	50.52	1	4.0282	4.0282	Brilliance	56.9271	7	8.54306	3.66356	0	1	10.8352	11.0166	7.24586	7.83194	14.9	106.475	8.52254	8.54193	10.24	2.2862	3.3448	3.34938	2015年山东省政府定向置换一般债券(七期)	山东省人民政府	2015-09-14	1558030.IB
2015	Shandong	23	2	East	1	24.418	25.97	1	4.0282	4.0282	Brilliance	56.9271	10	6.65673	3.66356	1	0	10.8352	11.0166	7.24586	7.83194	14.9	106.475	8.52254	8.54193	10.24	2.2862	3.3303	3.34582	2015年山东省政府专项债券(七期)	山东省人民政府	2015-09-14	1558027.IB
2015	Shandong	23	2	East	1	25.418	26.97	1	4.0282	4.0282	Brilliance	56.9271	10	8.82717	3.66356	0	0	10.8352	11.0166	7.24586	7.83194	14.9	106.475	8.52254	8.54193	10.24	2.2862	3.3303	3.34582	2015年山东省政府一般债券(十二期)	山东省人民政府	2015-09-14	1558023.IB
2015	Shandong	23	2	East	1	50.418	51.97	1	4.0282	4.0282	Brilliance	56.9271	10	5.52426	3.66356	1	1	10.8352	11.0166	7.24586	7.83194	14.9	106.475	8.52254	8.54193	10.24	2.2862	3.3303	3.34582	2015年山东省政府定向置换专项债券(八期)	山东省人民政府	2015-09-14	1558035.IB
2015	Shandong	23	2	East	1	50.418	51.97	1	4.0282	4.0282	Brilliance	56.9271	10	7.44483	3.66356	0	1	10.8352	11.0166	7.24586	7.83194	14.9	106.475	8.52254	8.54193	10.24	2.2862	3.3303	3.34582	2015年山东省政府定向置换一般债券(八期)	山东省人民政府	2015-09-14	1558031.IB
2015	Guangxi	7	4	West	0	24.826	26.17	0	3.8461	0	CBR	38.7162	3	8.68288	3.17805	0	0	9.51693	10.407	9.15298	2.0959	10.8	182.813	7.26003	8.00027	7.94	2.3261	2.9683	2.98174	2015年广西壮族自治区政府一般债券(九期)	广西壮族自治区人民政府	2015-09-15	1565015.IB
2015	Guangxi	7	4	West	0	24.714	27.38	0	3.8461	0	CBR	38.7162	5	6.85751	3.17805	1	0	9.51693	10.407	9.15298	2.0959	10.8	182.813	7.26003	8.00027	7.94	2.3261	3.1562	3.18286	2015年广西壮族自治区政府专项债券(三期)	广西壮族自治区人民政府	2015-09-15	1565019.IB
2015	Guangxi	7	4	West	0	24.714	27.38	0	3.8461	0	CBR	38.7162	5	9.08262	3.17805	0	0	9.51693	10.407	9.15298	2.0959	10.8	182.813	7.26003	8.00027	7.94	2.3261	3.1562	3.18286	2015年广西壮族自治区政府一般债券(十期)	广西壮族自治区人民政府	2015-09-15	1565016.IB
2015	Guangxi	7	4	West	0	25.164	28.51	0	3.8461	0	CBR	38.7162	7	6.85751	3.17805	1	0	9.51693	10.407	9.15298	2.0959	10.8	182.813	7.26003	8.00027	7.94	2.3261	3.3149	3.34836	2015年广西壮族自治区政府专项债券(四期)	广西壮族自治区人民政府	2015-09-15	1565020.IB
2015	Guangxi	7	4	West	0	25.164	28.51	0	3.8461	0	CBR	38.7162	7	9.08262	3.17805	0	0	9.51693	10.407	9.15298	2.0959	10.8	182.813	7.26003	8.00027	7.94	2.3261	3.3149	3.34836	2015年广西壮族自治区政府一般债券(十一期)	广西壮族自治区人民政府	2015-09-15	1565017.IB
2015	Guangxi	7	4	West	0	24.518	27.96	0	3.8461	0	CBR	38.7162	10	8.68288	3.17805	0	0	9.51693	10.407	9.15298	2.0959	10.8	182.813	7.26003	8.00027	7.94	2.3261	3.3104	3.34482	2015年广西壮族自治区政府一般债券(十二期)	广西壮族自治区人民政府	2015-09-15	1565018.IB
2015	Xinjiang	29	4	West	0	-0.174	1.17	0	4.08379	0	CBR	65.2976	3	7.05704	3.55535	1	0	9.13395	10.6127	10.3889	1.42904	23	158.233	7.15641	8.61528	13.63	2.3261	2.9683	2.98174	2015年新疆维吾尔自治区政府专项债券(九期)	新疆维吾尔自治区人民政府	2015-09-15	1576032.IB
2015	Xinjiang	29	4	West	0	14.826	16.17	0	4.08379	0	CBR	65.2976	3	8.21636	3.55535	0	0	9.13395	10.6127	10.3889	1.42904	23	158.233	7.15641	8.61528	13.63	2.3261	2.9683	2.98174	2015年新疆维吾尔自治区政府一般债券(十三期)	新疆维吾尔自治区人民政府	2015-09-15	1576028.IB
2015	Xinjiang	29	4	West	0	-0.286	2.38	0	4.08379	0	CBR	65.2976	5	7.46221	3.55535	1	0	9.13395	10.6127	10.3889	1.42904	23	158.233	7.15641	8.61528	13.63	2.3261	3.1562	3.18286	2015年新疆维吾尔自治区政府专项债券(十期)	新疆维吾尔自治区人民政府	2015-09-15	1576033.IB
2015	Xinjiang	29	4	West	0	18.714	21.38	0	4.08379	0	CBR	65.2976	5	8.62173	3.55535	0	0	9.13395	10.6127	10.3889	1.42904	23	158.233	7.15641	8.61528	13.63	2.3261	3.1562	3.18286	2015年新疆维吾尔自治区政府一般债券(十四期)	新疆维吾尔自治区人民政府	2015-09-15	1576029.IB
2015	Xinjiang	29	4	West	0	6.164	9.51	0	4.08379	0	CBR	65.2976	7	7.46221	3.55535	1	0	9.13395	10.6127	10.3889	1.42904	23	158.233	7.15641	8.61528	13.63	2.3261	3.3149	3.34836	2015年新疆维吾尔自治区政府专项债券(十一期)	新疆维吾尔自治区人民政府	2015-09-15	1576034.IB
2015	Xinjiang	29	4	West	0	20.164	23.51	0	4.08379	0	CBR	65.2976	7	8.62173	3.55535	0	0	9.13395	10.6127	10.3889	1.42904	23	158.233	7.15641	8.61528	13.63	2.3261	3.3149	3.34836	2015年新疆维吾尔自治区政府一般债券(十五期)	新疆维吾尔自治区人民政府	2015-09-15	1576030.IB
2015	Xinjiang	29	4	West	0	-0.482	2.96	0	4.08379	0	CBR	65.2976	10	7.05704	3.55535	1	0	9.13395	10.6127	10.3889	1.42904	23	158.233	7.15641	8.61528	13.63	2.3261	3.3104	3.34482	2015年新疆维吾尔自治区政府专项债券(十二期)	新疆维吾尔自治区人民政府	2015-09-15	1576035.IB
2015	Xinjiang	29	4	West	0	14.518	17.96	0	4.08379	0	CBR	65.2976	10	8.21636	3.55535	0	0	9.13395	10.6127	10.3889	1.42904	23	158.233	7.15641	8.61528	13.63	2.3261	3.3104	3.34482	2015年新疆维吾尔自治区政府一般债券(十六期)	新疆维吾尔自治区人民政府	2015-09-15	1576031.IB
2015	Hebei	10	2	East	1	20.45	19.78	1	3.38065	3.38065	Brilliance	44.2629	3	9.54688	3.29584	0	0	10.135	10.5962	3.91309	3.88844	11.7	132.389	7.80245	8.11402	6.58	2.3062	2.9822	2.9755	2015年河北省政府一般债券(五期)	河北省人民政府	2015-09-17	1543022.IB
2015	Hebei	10	2	East	1	19.976	20.34	1	3.38065	3.38065	Brilliance	44.2629	5	9.54688	3.29584	0	0	10.135	10.5962	3.91309	3.88844	11.7	132.389	7.80245	8.11402	6.58	2.3062	3.1666	3.17024	2015年河北省政府一般债券(六期)	河北省人民政府	2015-09-17	1543023.IB
2015	Hebei	10	2	East	1	20.412	22	1	3.38065	3.38065	Brilliance	44.2629	7	9.54688	3.29584	0	0	10.135	10.5962	3.91309	3.88844	11.7	132.389	7.80245	8.11402	6.58	2.3062	3.32	3.33588	2015年河北省政府一般债券(七期)	河北省人民政府	2015-09-17	1543024.IB
2015	Hebei	10	2	East	1	20.266	20.96	1	3.38065	3.38065	Brilliance	44.2629	10	8.50633	3.29584	0	0	10.135	10.5962	3.91309	3.88844	11.7	132.389	7.80245	8.11402	6.58	2.3062	3.3204	3.32734	2015年河北省政府一般债券(八期)	河北省人民政府	2015-09-17	1543025.IB
2015	Zhejiang	31	2	East	0	0.45	-0.22	0	3.39115	0	CBR	54.6921	3	8.36893	3.68888	1	0	10.5972	11.1982	7.20217	6.17357	13.5	107.38	8.32409	8.85342	8.56	2.3062	2.9822	2.9755	2015年浙江省政府专项债券(一期)	浙江省人民政府	2015-09-17	1552017.IB
2015	Zhejiang	31	2	East	0	0.45	-0.22	0	3.39115	0	CBR	54.6921	3	7.75405	3.68888	0	0	10.5972	11.1982	7.20217	6.17357	13.5	107.38	8.32409	8.85342	8.56	2.3062	2.9822	2.9755	2015年浙江省政府一般债券(五期)	浙江省人民政府	2015-09-17	1552013.IB
2015	Zhejiang	31	2	East	0	-0.024	0.34	0	3.39115	0	CBR	54.6921	5	8.78585	3.68888	1	0	10.5972	11.1982	7.20217	6.17357	13.5	107.38	8.32409	8.85342	8.56	2.3062	3.1666	3.17024	2015年浙江省政府专项债券(二期)	浙江省人民政府	2015-09-17	1552018.IB
2015	Zhejiang	31	2	East	0	9.976	10.34	0	3.39115	0	CBR	54.6921	5	8.85238	3.68888	0	0	10.5972	11.1982	7.20217	6.17357	13.5	107.38	8.32409	8.85342	8.56	2.3062	3.1666	3.17024	2015年浙江省政府一般债券(六期)	浙江省人民政府	2015-09-17	1552014.IB
2015	Zhejiang	31	2	East	0	0.412	2	0	3.39115	0	CBR	54.6921	7	8.36893	3.68888	1	0	10.5972	11.1982	7.20217	6.17357	13.5	107.38	8.32409	8.85342	8.56	2.3062	3.32	3.33588	2015年浙江省政府专项债券(三期)	浙江省人民政府	2015-09-17	1552019.IB
2015	Zhejiang	31	2	East	0	4.412	6	0	3.39115	0	CBR	54.6921	7	8.85238	3.68888	0	0	10.5972	11.1982	7.20217	6.17357	13.5	107.38	8.32409	8.85342	8.56	2.3062	3.32	3.33588	2015年浙江省政府一般债券(七期)	浙江省人民政府	2015-09-17	1552015.IB
2015	Zhejiang	31	2	East	0	0.266	0.96	0	3.39115	0	CBR	54.6921	10	8.78585	3.68888	1	0	10.5972	11.1982	7.20217	6.17357	13.5	107.38	8.32409	8.85342	8.56	2.3062	3.3204	3.32734	2015年浙江省政府专项债券(四期)	浙江省人民政府	2015-09-17	1552020.IB
2015	Zhejiang	31	2	East	0	10.266	10.96	0	3.39115	0	CBR	54.6921	10	8.85238	3.68888	0	0	10.5972	11.1982	7.20217	6.17357	13.5	107.38	8.32409	8.85342	8.56	2.3062	3.3204	3.32734	2015年浙江省政府一般债券(八期)	浙江省人民政府	2015-09-17	1552016.IB
2015	Guizhou	8	4	West	1	24.682	24.61	1	3.37245	3.37245	Brilliance	41.5643	3	9.21044	3.68888	0	0	9.12403	10.1825	15.0506	1.41494	23.4	404.342	7.22015	8.22064	13.28	2.3292	2.9739	2.97318	2015年贵州省政府一般债券(九期)	贵州省人民政府	2015-09-18	1569012.IB
2015	Guizhou	8	4	West	1	25.446	27.33	1	3.37245	3.37245	Brilliance	41.5643	5	9.61587	3.68888	0	0	9.12403	10.1825	15.0506	1.41494	23.4	404.342	7.22015	8.22064	13.28	2.3292	3.1467	3.16554	2015年贵州省政府一般债券(十期)	贵州省人民政府	2015-09-18	1569013.IB
2015	Guizhou	8	4	West	1	25.11	25.03	1	3.37245	3.37245	Brilliance	41.5643	7	9.61587	3.68888	0	0	9.12403	10.1825	15.0506	1.41494	23.4	404.342	7.22015	8.22064	13.28	2.3292	3.3297	3.3289	2015年贵州省政府一般债券(十一期)	贵州省人民政府	2015-09-18	1569014.IB
2015	Guizhou	8	4	West	1	24.764	25.95	1	3.37245	3.37245	Brilliance	41.5643	10	9.21044	3.68888	0	0	9.12403	10.1825	15.0506	1.41494	23.4	404.342	7.22015	8.22064	13.28	2.3292	3.3105	3.32236	2015年贵州省政府一般债券(十二期)	贵州省人民政府	2015-09-18	1569015.IB
2015	Hebei	10	2	East	1	19.682	19.61	1	3.38065	3.38065	Brilliance	44.2629	3	8.45553	3.29584	1	0	10.135	10.5962	3.91309	3.88844	11.7	132.389	7.80245	8.11402	6.58	2.3292	2.9739	2.97318	2015年河北省政府专项债券(四期)	河北省人民政府	2015-09-18	1543026.IB
2015	Hebei	10	2	East	1	20.446	22.33	1	3.38065	3.38065	Brilliance	44.2629	5	8.47115	3.29584	1	0	10.135	10.5962	3.91309	3.88844	11.7	132.389	7.80245	8.11402	6.58	2.3292	3.1467	3.16554	2015年河北省政府专项债券(五期)	河北省人民政府	2015-09-18	1543027.IB
2015	Yunnan	30	4	West	1	19.734	17.95	1	3.48093	3.48093	Brilliance	39.6475	3	8.39863	3.8712	1	0	9.54979	10.2133	9.48267	2.16591	15.1	281.855	7.43727	8.20234	5.38	2.3271	2.9905	2.97266	2015年云南省政府专项债券(五期)	云南省人民政府	2015-09-21	1570021.IB
2015	Yunnan	30	4	West	1	19.734	17.95	1	3.48093	3.48093	Brilliance	39.6475	3	7.92335	3.8712	0	0	9.54979	10.2133	9.48267	2.16591	15.1	281.855	7.43727	8.20234	5.38	2.3271	2.9905	2.97266	2015年云南省政府一般债券(五期)	云南省人民政府	2015-09-21	1570017.IB
2015	Yunnan	30	4	West	1	44.734	42.95	1	3.48093	3.48093	Brilliance	39.6475	3	6.49375	3.8712	1	1	9.54979	10.2133	9.48267	2.16591	15.1	281.855	7.43727	8.20234	5.38	2.3271	2.9905	2.97266	2015年云南省政府定向置换专项债券(五期)	云南省人民政府	2015-09-21	1570029.IB
2015	Yunnan	30	4	West	1	44.734	42.95	1	3.48093	3.48093	Brilliance	39.6475	3	6.08904	3.8712	0	1	9.54979	10.2133	9.48267	2.16591	15.1	281.855	7.43727	8.20234	5.38	2.3271	2.9905	2.97266	2015年云南省政府定向置换一般债券(五期)	云南省人民政府	2015-09-21	1570025.IB
2015	Yunnan	30	4	West	1	20.348	21.81	1	3.48093	3.48093	Brilliance	39.6475	5	8.31899	3.8712	1	0	9.54979	10.2133	9.48267	2.16591	15.1	281.855	7.43727	8.20234	5.38	2.3271	3.1419	3.15652	2015年云南省政府专项债券(六期)	云南省人民政府	2015-09-21	1570022.IB
2015	Yunnan	30	4	West	1	20.348	21.81	1	3.48093	3.48093	Brilliance	39.6475	5	8.51739	3.8712	0	0	9.54979	10.2133	9.48267	2.16591	15.1	281.855	7.43727	8.20234	5.38	2.3271	3.1419	3.15652	2015年云南省政府一般债券(六期)	云南省人民政府	2015-09-21	1570018.IB
2015	Yunnan	30	4	West	1	47.348	48.81	1	3.48093	3.48093	Brilliance	39.6475	5	6.39859	3.8712	1	1	9.54979	10.2133	9.48267	2.16591	15.1	281.855	7.43727	8.20234	5.38	2.3271	3.1419	3.15652	2015年云南省政府定向置换专项债券(六期)	云南省人民政府	2015-09-21	1570030.IB
2015	Yunnan	30	4	West	1	47.348	48.81	1	3.48093	3.48093	Brilliance	39.6475	5	6.68586	3.8712	0	1	9.54979	10.2133	9.48267	2.16591	15.1	281.855	7.43727	8.20234	5.38	2.3271	3.1419	3.15652	2015年云南省政府定向置换一般债券(六期)	云南省人民政府	2015-09-21	1570026.IB
2015	Yunnan	30	4	West	1	20.316	20.51	1	3.48093	3.48093	Brilliance	39.6475	7	8.34308	3.8712	1	0	9.54979	10.2133	9.48267	2.16591	15.1	281.855	7.43727	8.20234	5.38	2.3271	3.3249	3.32684	2015年云南省政府专项债券(七期)	云南省人民政府	2015-09-21	1570023.IB
2015	Yunnan	30	4	West	1	20.316	20.51	1	3.48093	3.48093	Brilliance	39.6475	7	8.51739	3.8712	0	0	9.54979	10.2133	9.48267	2.16591	15.1	281.855	7.43727	8.20234	5.38	2.3271	3.3249	3.32684	2015年云南省政府一般债券(七期)	云南省人民政府	2015-09-21	1570019.IB
2015	Yunnan	30	4	West	1	50.316	50.51	1	3.48093	3.48093	Brilliance	39.6475	7	6.21661	3.8712	1	1	9.54979	10.2133	9.48267	2.16591	15.1	281.855	7.43727	8.20234	5.38	2.3271	3.3249	3.32684	2015年云南省政府定向置换专项债券(七期)	云南省人民政府	2015-09-21	1570031.IB
2015	Yunnan	30	4	West	1	50.316	50.51	1	3.48093	3.48093	Brilliance	39.6475	7	6.68586	3.8712	0	1	9.54979	10.2133	9.48267	2.16591	15.1	281.855	7.43727	8.20234	5.38	2.3271	3.3249	3.32684	2015年云南省政府定向置换一般债券(七期)	云南省人民政府	2015-09-21	1570027.IB
2015	Yunnan	30	4	West	1	20.362	19.96	1	3.48093	3.48093	Brilliance	39.6475	10	8.34308	3.8712	1	0	9.54979	10.2133	9.48267	2.16591	15.1	281.855	7.43727	8.20234	5.38	2.3271	3.3204	3.31638	2015年云南省政府专项债券(八期)	云南省人民政府	2015-09-21	1570024.IB
2015	Yunnan	30	4	West	1	20.362	19.96	1	3.48093	3.48093	Brilliance	39.6475	10	8.51739	3.8712	0	0	9.54979	10.2133	9.48267	2.16591	15.1	281.855	7.43727	8.20234	5.38	2.3271	3.3204	3.31638	2015年云南省政府一般债券(八期)	云南省人民政府	2015-09-21	1570020.IB
2015	Yunnan	30	4	West	1	49.362	48.96	1	3.48093	3.48093	Brilliance	39.6475	10	6.21661	3.8712	1	1	9.54979	10.2133	9.48267	2.16591	15.1	281.855	7.43727	8.20234	5.38	2.3271	3.3204	3.31638	2015年云南省政府定向置换专项债券(八期)	云南省人民政府	2015-09-21	1570032.IB
2015	Yunnan	30	4	West	1	49.362	48.96	1	3.48093	3.48093	Brilliance	39.6475	10	6.68586	3.8712	0	1	9.54979	10.2133	9.48267	2.16591	15.1	281.855	7.43727	8.20234	5.38	2.3271	3.3204	3.31638	2015年云南省政府定向置换一般债券(八期)	云南省人民政府	2015-09-21	1570028.IB
2015	Fujian	4	2	East	0	30.34	29.85	0	4.02106	0	CBR	68.6844	3	6.58351	3.8712	0	0	10.1243	11.0584	10.8351	3.84728	16.3	119.304	7.76735	8.69748	11.45	2.3078	2.9815	2.9766	2015年福建省政府一般债券(九期)	福建省人民政府	2015-09-22	1555019.IB
2015	Fujian	4	2	East	0	29.946	29.52	0	4.02106	0	CBR	68.6844	5	8.90396	3.8712	1	0	10.1243	11.0584	10.8351	3.84728	16.3	119.304	7.76735	8.69748	11.45	2.3078	3.1548	3.15054	2015年福建省政府专项债券(三期)	福建省人民政府	2015-09-22	1555017.IB
2015	Fujian	4	2	East	0	29.946	29.52	0	4.02106	0	CBR	68.6844	5	7.6454	3.8712	0	0	10.1243	11.0584	10.8351	3.84728	16.3	119.304	7.76735	8.69748	11.45	2.3078	3.1548	3.15054	2015年福建省政府一般债券(十期)	福建省人民政府	2015-09-22	1555020.IB
2015	Fujian	4	2	East	0	29.714	29.01	0	4.02106	0	CBR	68.6844	7	7.6454	3.8712	0	0	10.1243	11.0584	10.8351	3.84728	16.3	119.304	7.76735	8.69748	11.45	2.3078	3.3299	3.32286	2015年福建省政府一般债券(十一期)	福建省人民政府	2015-09-22	1555021.IB
2015	Fujian	4	2	East	0	29.56	28.45	0	4.02106	0	CBR	68.6844	10	8.90395	3.8712	1	0	10.1243	11.0584	10.8351	3.84728	16.3	119.304	7.76735	8.69748	11.45	2.3078	3.3255	3.3144	2015年福建省政府专项债券(四期)	福建省人民政府	2015-09-22	1555018.IB
2015	Fujian	4	2	East	0	29.56	28.45	0	4.02106	0	CBR	68.6844	10	7.6454	3.8712	0	0	10.1243	11.0584	10.8351	3.84728	16.3	119.304	7.76735	8.69748	11.45	2.3078	3.3255	3.3144	2015年福建省政府一般债券(十二期)	福建省人民政府	2015-09-22	1555022.IB
2015	Guangxi	7	4	West	0	47.34	46.85	0	3.8461	0	CBR	38.7162	3	6.90875	3.17805	0	1	9.51693	10.407	9.15298	2.0959	10.8	182.813	7.26003	8.00027	7.94	2.3078	2.9815	2.9766	2015年广西壮族自治区政府定向置换一般债券(五期)	广西壮族自治区人民政府	2015-09-22	1565021.IB
2015	Guangxi	7	4	West	0	49.946	49.52	0	3.8461	0	CBR	38.7162	5	7.28001	3.17805	0	1	9.51693	10.407	9.15298	2.0959	10.8	182.813	7.26003	8.00027	7.94	2.3078	3.1548	3.15054	2015年广西壮族自治区政府定向置换一般债券(六期)	广西壮族自治区人民政府	2015-09-22	1565022.IB
2015	Guangxi	7	4	West	0	52.714	52.01	0	3.8461	0	CBR	38.7162	7	7.28001	3.17805	0	1	9.51693	10.407	9.15298	2.0959	10.8	182.813	7.26003	8.00027	7.94	2.3078	3.3299	3.32286	2015年广西壮族自治区政府定向置换一般债券(七期)	广西壮族自治区人民政府	2015-09-22	1565023.IB
2015	Guangxi	7	4	West	0	52.56	51.45	0	3.8461	0	CBR	38.7162	10	6.90875	3.17805	0	1	9.51693	10.407	9.15298	2.0959	10.8	182.813	7.26003	8.00027	7.94	2.3078	3.3255	3.3144	2015年广西壮族自治区政府定向置换一般债券(八期)	广西壮族自治区人民政府	2015-09-22	1565024.IB
2015	Qinghai	21	4	West	0	20.242	19.19	0	3.15103	0	Dagong	22.1185	3	6.21661	2.99573	0	0	7.5217	10.5884	7.84451	0.285005	17.1	356.936	5.52824	8.38247	12.43	2.2893	2.9981	2.98758	2015年青海省政府一般债券(九期)	青海省人民政府	2015-09-24	1574017.IB
2015	Qinghai	21	4	West	0	19.786	21.8	0	3.15103	0	Dagong	22.1185	5	6.68586	2.99573	0	0	7.5217	10.5884	7.84451	0.285005	17.1	356.936	5.52824	8.38247	12.43	2.2893	3.132	3.15214	2015年青海省政府一般债券(十期)	青海省人民政府	2015-09-24	1574018.IB
2015	Qinghai	21	4	West	0	20.112	20.29	0	3.15103	0	Dagong	22.1185	7	6.68586	2.99573	0	0	7.5217	10.5884	7.84451	0.285005	17.1	356.936	5.52824	8.38247	12.43	2.2893	3.3271	3.32888	2015年青海省政府一般债券(十一期)	青海省人民政府	2015-09-24	1574019.IB
2015	Qinghai	21	4	West	0	19.756	20.2	0	3.15103	0	Dagong	22.1185	10	6.68586	2.99573	0	0	7.5217	10.5884	7.84451	0.285005	17.1	356.936	5.52824	8.38247	12.43	2.2893	3.318	3.32244	2015年青海省政府一般债券(十二期)	青海省人民政府	2015-09-24	1574020.IB
2015	Anhui	1	3	Central	0	47.924	49.28	0	3.17178	0	Dongfang	53.6097	3	6.53931	3.46574	0	1	10.0221	10.4465	9.40391	3.47363	14.8	121.746	7.70454	8.21587	6.91	2.3625	2.9772	2.99076	2015年安徽省政府定向置换一般债券(六期)	安徽省人民政府	2015-09-25	1554021.IB
2015	Anhui	1	3	Central	0	50.478	52.74	0	3.17178	0	Dongfang	53.6097	5	7.16243	3.46574	1	1	10.0221	10.4465	9.40391	3.47363	14.8	121.746	7.70454	8.21587	6.91	2.3625	3.1226	3.14522	2015年安徽省政府定向置换专项债券(五期)	安徽省人民政府	2015-09-25	1554025.IB
2015	Anhui	1	3	Central	0	50.478	52.74	0	3.17178	0	Dongfang	53.6097	5	6.94428	3.46574	0	1	10.0221	10.4465	9.40391	3.47363	14.8	121.746	7.70454	8.21587	6.91	2.3625	3.1226	3.14522	2015年安徽省政府定向置换一般债券(七期)	安徽省人民政府	2015-09-25	1554022.IB
2015	Anhui	1	3	Central	0	52.97	53.52	0	3.17178	0	Dongfang	53.6097	7	6.94428	3.46574	0	1	10.0221	10.4465	9.40391	3.47363	14.8	121.746	7.70454	8.21587	6.91	2.3625	3.3248	3.3303	2015年安徽省政府定向置换一般债券(八期)	安徽省人民政府	2015-09-25	1554023.IB
2015	Anhui	1	3	Central	0	52.804	53.99	0	3.17178	0	Dongfang	53.6097	10	7.16242	3.46574	1	1	10.0221	10.4465	9.40391	3.47363	14.8	121.746	7.70454	8.21587	6.91	2.3625	3.3101	3.32196	2015年安徽省政府定向置换专项债券(六期)	安徽省人民政府	2015-09-25	1554026.IB
2015	Anhui	1	3	Central	0	52.804	53.99	0	3.17178	0	Dongfang	53.6097	10	6.53931	3.46574	0	1	10.0221	10.4465	9.40391	3.47363	14.8	121.746	7.70454	8.21587	6.91	2.3625	3.3101	3.32196	2015年安徽省政府定向置换一般债券(九期)	安徽省人民政府	2015-09-25	1554024.IB
2015	Hubei	13	3	Central	0	-0.168	8.65	0	3.51393	0	CBR	45.3366	3	5.1985	3.46574	1	0	10.2486	10.761	11.2858	4.3563	19.1	98.0476	7.85045	8.39243	17.14	2.4091	2.8535	2.94168	2015年湖北省政府专项债券(五期)	湖北省人民政府	2015-10-09	1561029.IB
2015	Hubei	13	3	Central	0	-0.168	8.65	0	3.51393	0	CBR	45.3366	3	6.66058	3.46574	0	0	10.2486	10.761	11.2858	4.3563	19.1	98.0476	7.85045	8.39243	17.14	2.4091	2.8535	2.94168	2015年湖北省政府一般债券(十三期)	湖北省人民政府	2015-10-09	1561025.IB
2015	Hubei	13	3	Central	0	-0.382	9.61	0	3.51393	0	CBR	45.3366	5	6.58064	3.46574	1	0	10.2486	10.761	11.2858	4.3563	19.1	98.0476	7.85045	8.39243	17.14	2.4091	2.9739	3.07382	2015年湖北省政府专项债券(六期)	湖北省人民政府	2015-10-09	1561030.IB
2015	Hubei	13	3	Central	0	-0.382	9.61	0	3.51393	0	CBR	45.3366	5	7.75833	3.46574	0	0	10.2486	10.761	11.2858	4.3563	19.1	98.0476	7.85045	8.39243	17.14	2.4091	2.9739	3.07382	2015年湖北省政府一般债券(十四期)	湖北省人民政府	2015-10-09	1561026.IB
2015	Hubei	13	3	Central	0	-0.128	10.06	0	3.51393	0	CBR	45.3366	7	5.88888	3.46574	1	0	10.2486	10.761	11.2858	4.3563	19.1	98.0476	7.85045	8.39243	17.14	2.4091	3.1794	3.28128	2015年湖北省政府专项债券(七期)	湖北省人民政府	2015-10-09	1561031.IB
2015	Hubei	13	3	Central	0	16.872	27.06	0	3.51393	0	CBR	45.3366	7	7.75833	3.46574	0	0	10.2486	10.761	11.2858	4.3563	19.1	98.0476	7.85045	8.39243	17.14	2.4091	3.1794	3.28128	2015年湖北省政府一般债券(十五期)	湖北省人民政府	2015-10-09	1561027.IB
2015	Hubei	13	3	Central	0	3.53	15.14	0	3.51393	0	CBR	45.3366	10	6.29342	3.46574	1	0	10.2486	10.761	11.2858	4.3563	19.1	98.0476	7.85045	8.39243	17.14	2.4091	3.1486	3.2647	2015年湖北省政府专项债券(八期)	湖北省人民政府	2015-10-09	1561032.IB
2015	Hubei	13	3	Central	0	17.53	29.14	0	3.51393	0	CBR	45.3366	10	7.75833	3.46574	0	0	10.2486	10.761	11.2858	4.3563	19.1	98.0476	7.85045	8.39243	17.14	2.4091	3.1486	3.2647	2015年湖北省政府一般债券(十六期)	湖北省人民政府	2015-10-09	1561028.IB
2015	Sichuan	26	4	West	0	29.832	38.65	0	3.21286	0	CBR	48.5997	3	9.03611	2.94444	0	0	10.2713	10.4668	8.94977	4.45644	14.7	145.915	8.02653	8.23245	9.95	2.4091	2.8535	2.94168	2015年四川省政府一般债券(九期)	四川省人民政府	2015-10-09	1568012.IB
2015	Sichuan	26	4	West	0	29.618	39.61	0	3.21286	0	CBR	48.5997	5	9.03611	2.94444	0	0	10.2713	10.4668	8.94977	4.45644	14.7	145.915	8.02653	8.23245	9.95	2.4091	2.9739	3.07382	2015年四川省政府一般债券(十期)	四川省人民政府	2015-10-09	1568013.IB
2015	Sichuan	26	4	West	0	29.872	40.06	0	3.21286	0	CBR	48.5997	7	9.03611	2.94444	0	0	10.2713	10.4668	8.94977	4.45644	14.7	145.915	8.02653	8.23245	9.95	2.4091	3.1794	3.28128	2015年四川省政府一般债券(十一期)	四川省人民政府	2015-10-09	1568014.IB
2015	Sichuan	26	4	West	0	29.53	41.14	0	3.21286	0	CBR	48.5997	10	7.93773	2.94444	0	0	10.2713	10.4668	8.94977	4.45644	14.7	145.915	8.02653	8.23245	9.95	2.4091	3.1486	3.2647	2015年四川省政府一般债券(十二期)	四川省人民政府	2015-10-09	1568015.IB
2015	Guangdong	6	2	East	1	10.306	18.11	1	3.42914	3.42914	Brilliance	65.376	3	7.5639	3.68888	0	0	11.1298	11.0583	9.07087	10.5156	14.4	63.355	8.9953	8.8565	13.89	2.4116	2.8389	2.91694	2015年广东省政府一般债券(九期)	广东省人民政府	2015-10-10	1563026.IB
2015	Guangdong	6	2	East	1	9.592	18.62	1	3.42914	3.42914	Brilliance	65.376	5	8.66217	3.68888	0	0	11.1298	11.0583	9.07087	10.5156	14.4	63.355	8.9953	8.8565	13.89	2.4116	2.9538	3.04408	2015年广东省政府一般债券(十期)	广东省人民政府	2015-10-10	1563027.IB
2015	Guangdong	6	2	East	1	10.592	19.62	1	3.42914	3.42914	Brilliance	65.376	5	8.95568	3.68888	1	0	11.1298	11.0583	9.07087	10.5156	14.4	63.355	8.9953	8.8565	13.89	2.4116	2.9538	3.04408	2015年广东省政府专项债券(四期)	广东省人民政府	2015-10-10	1563030.IB
2015	Guangdong	6	2	East	1	9.78	19.61	1	3.42914	3.42914	Brilliance	65.376	7	8.03958	3.68888	1	0	11.1298	11.0583	9.07087	10.5156	14.4	63.355	8.9953	8.8565	13.89	2.4116	3.1539	3.2522	2015年广东省政府专项债券(五期)	广东省人民政府	2015-10-10	1563031.IB
2015	Guangdong	6	2	East	1	9.78	19.61	1	3.42914	3.42914	Brilliance	65.376	7	8.66217	3.68888	0	0	11.1298	11.0583	9.07087	10.5156	14.4	63.355	8.9953	8.8565	13.89	2.4116	3.1539	3.2522	2015年广东省政府一般债券(十一期)	广东省人民政府	2015-10-10	1563028.IB
2015	Guangdong	6	2	East	1	9.76	16.88	1	3.42914	3.42914	Brilliance	65.376	10	8.44494	3.68888	1	0	11.1298	11.0583	9.07087	10.5156	14.4	63.355	8.9953	8.8565	13.89	2.4116	3.1612	3.2324	2015年广东省政府专项债券(六期)	广东省人民政府	2015-10-10	1563032.IB
2015	Guangdong	6	2	East	1	9.76	16.88	1	3.42914	3.42914	Brilliance	65.376	10	8.66217	3.68888	0	0	11.1298	11.0583	9.07087	10.5156	14.4	63.355	8.9953	8.8565	13.89	2.4116	3.1612	3.2324	2015年广东省政府一般债券(十二期)	广东省人民政府	2015-10-10	1563029.IB
2015	Guizhou	8	4	West	1	43.738	48.03	1	3.37245	3.37245	Brilliance	41.5643	3	7.05791	3.68888	0	1	9.12403	10.1825	15.0506	1.41494	23.4	404.342	7.22015	8.22064	13.28	2.4269	2.8497	2.89262	2015年贵州省政府定向置换一般债券(一期)	贵州省人民政府	2015-10-12	1569016.IB
2015	Guizhou	8	4	West	1	45.374	50.59	1	3.37245	3.37245	Brilliance	41.5643	5	7.69158	3.68888	1	1	9.12403	10.1825	15.0506	1.41494	23.4	404.342	7.22015	8.22064	13.28	2.4269	2.9641	3.01626	2015年贵州省政府定向置换专项债券(四期)	贵州省人民政府	2015-10-12	1569020.IB
2015	Guizhou	8	4	West	1	45.374	50.59	1	3.37245	3.37245	Brilliance	41.5643	5	7.46308	3.68888	0	1	9.12403	10.1825	15.0506	1.41494	23.4	404.342	7.22015	8.22064	13.28	2.4269	2.9641	3.01626	2015年贵州省政府定向置换一般债券(二期)	贵州省人民政府	2015-10-12	1569017.IB
2015	Guizhou	8	4	West	1	48.798	55.02	1	3.37245	3.37245	Brilliance	41.5643	7	6.77597	3.68888	1	1	9.12403	10.1825	15.0506	1.41494	23.4	404.342	7.22015	8.22064	13.28	2.4269	3.1598	3.22202	2015年贵州省政府定向置换专项债券(五期)	贵州省人民政府	2015-10-12	1569021.IB
2015	Guizhou	8	4	West	1	48.798	55.02	1	3.37245	3.37245	Brilliance	41.5643	7	7.46308	3.68888	0	1	9.12403	10.1825	15.0506	1.41494	23.4	404.342	7.22015	8.22064	13.28	2.4269	3.1598	3.22202	2015年贵州省政府定向置换一般债券(三期)	贵州省人民政府	2015-10-12	1569018.IB
2015	Guizhou	8	4	West	1	48.348	54.12	1	3.37245	3.37245	Brilliance	41.5643	10	7.18105	3.68888	1	1	9.12403	10.1825	15.0506	1.41494	23.4	404.342	7.22015	8.22064	13.28	2.4269	3.1488	3.20652	2015年贵州省政府定向置换专项债券(六期)	贵州省人民政府	2015-10-12	1569022.IB
2015	Guizhou	8	4	West	1	48.348	54.12	1	3.37245	3.37245	Brilliance	41.5643	10	7.05791	3.68888	0	1	9.12403	10.1825	15.0506	1.41494	23.4	404.342	7.22015	8.22064	13.28	2.4269	3.1488	3.20652	2015年贵州省政府定向置换一般债券(四期)	贵州省人民政府	2015-10-12	1569019.IB
2015	Fujian	4	2	East	0	42.71	47.03	0	4.02106	0	CBR	68.6844	3	5.38266	3.8712	0	1	10.1243	11.0584	10.8351	3.84728	16.3	119.304	7.76735	8.69748	11.45	2.4186	2.8297	2.8729	2015年福建省政府定向承销发行的置换一般债券(五期)	福建省人民政府	2015-10-13	1555025.IB
2015	Fujian	4	2	East	0	45.24	52.63	0	4.02106	0	CBR	68.6844	5	7.54095	3.8712	1	1	10.1243	11.0584	10.8351	3.84728	16.3	119.304	7.76735	8.69748	11.45	2.4186	2.9237	2.9976	2015年福建省政府定向承销发行的置换专项债券(三期)	福建省人民政府	2015-10-13	1555023.IB
2015	Fujian	4	2	East	0	45.24	52.63	0	4.02106	0	CBR	68.6844	5	6.47808	3.8712	0	1	10.1243	11.0584	10.8351	3.84728	16.3	119.304	7.76735	8.69748	11.45	2.4186	2.9237	2.9976	2015年福建省政府定向承销发行的置换一般债券(六期)	福建省人民政府	2015-10-13	1555026.IB
2015	Fujian	4	2	East	0	47.994	55.54	0	4.02106	0	CBR	68.6844	7	6.47808	3.8712	0	1	10.1243	11.0584	10.8351	3.84728	16.3	119.304	7.76735	8.69748	11.45	2.4186	3.1246	3.20006	2015年福建省政府定向承销发行的置换一般债券(七期)	福建省人民政府	2015-10-13	1555027.IB
2015	Fujian	4	2	East	0	48.286	56.36	0	4.02106	0	CBR	68.6844	10	7.54094	3.8712	1	1	10.1243	11.0584	10.8351	3.84728	16.3	119.304	7.76735	8.69748	11.45	2.4186	3.1064	3.18714	2015年福建省政府定向承销发行的置换专项债券(四期)	福建省人民政府	2015-10-13	1555024.IB
2015	Fujian	4	2	East	0	48.286	56.36	0	4.02106	0	CBR	68.6844	10	6.47808	3.8712	0	1	10.1243	11.0584	10.8351	3.84728	16.3	119.304	7.76735	8.69748	11.45	2.4186	3.1064	3.18714	2015年福建省政府定向承销发行的置换一般债券(八期)	福建省人民政府	2015-10-13	1555028.IB
2015	Hainan	9	2	East	0	19.71	24.03	0	3.34286	0	Dagong	62.4781	3	6.28503	2.89037	0	0	8.14584	10.5694	10.6903	0.532003	15.8	147.158	6.31951	8.68823	15.45	2.4186	2.8297	2.8729	2015年海南省政府一般债券(五期)	海南省人民政府	2015-10-13	1566012.IB
2015	Hainan	9	2	East	0	20.24	27.63	0	3.34286	0	Dagong	62.4781	5	7.52069	2.89037	1	0	8.14584	10.5694	10.6903	0.532003	15.8	147.158	6.31951	8.68823	15.45	2.4186	2.9237	2.9976	2015年海南省政府专项债券(一期)	海南省人民政府	2015-10-13	1566016.IB
2015	Hainan	9	2	East	0	20.24	27.63	0	3.34286	0	Dagong	62.4781	5	7.33368	2.89037	0	0	8.14584	10.5694	10.6903	0.532003	15.8	147.158	6.31951	8.68823	15.45	2.4186	2.9237	2.9976	2015年海南省政府一般债券(六期)	海南省人民政府	2015-10-13	1566013.IB
2015	Hainan	9	2	East	0	19.994	27.54	0	3.34286	0	Dagong	62.4781	7	6.55251	2.89037	1	0	8.14584	10.5694	10.6903	0.532003	15.8	147.158	6.31951	8.68823	15.45	2.4186	3.1246	3.20006	2015年海南省政府专项债券(二期)	海南省人民政府	2015-10-13	1566017.IB
2015	Hainan	9	2	East	0	19.994	27.54	0	3.34286	0	Dagong	62.4781	7	7.33368	2.89037	0	0	8.14584	10.5694	10.6903	0.532003	15.8	147.158	6.31951	8.68823	15.45	2.4186	3.1246	3.20006	2015年海南省政府一般债券(七期)	海南省人民政府	2015-10-13	1566014.IB
2015	Hainan	9	2	East	0	20.286	28.36	0	3.34286	0	Dagong	62.4781	10	6.9575	2.89037	1	0	8.14584	10.5694	10.6903	0.532003	15.8	147.158	6.31951	8.68823	15.45	2.4186	3.1064	3.18714	2015年海南省政府专项债券(三期)	海南省人民政府	2015-10-13	1566018.IB
2015	Hainan	9	2	East	0	20.286	28.36	0	3.34286	0	Dagong	62.4781	10	7.33368	2.89037	0	0	8.14584	10.5694	10.6903	0.532003	15.8	147.158	6.31951	8.68823	15.45	2.4186	3.1064	3.18714	2015年海南省政府一般债券(八期)	海南省人民政府	2015-10-13	1566015.IB
2015	Zhejiang	31	2	East	0	10.49	16.49	0	3.39115	0	CBR	54.6921	3	7.96242	3.68888	1	0	10.5972	11.1982	7.20217	6.17357	13.5	107.38	8.32409	8.85342	8.56	2.419	2.7751	2.8351	2015年浙江省政府专项债券(五期)	浙江省人民政府	2015-10-15	1552025.IB
2015	Zhejiang	31	2	East	0	10.49	16.49	0	3.39115	0	CBR	54.6921	3	7.18614	3.68888	0	0	10.5972	11.1982	7.20217	6.17357	13.5	107.38	8.32409	8.85342	8.56	2.419	2.7751	2.8351	2015年浙江省政府一般债券(九期)	浙江省人民政府	2015-10-15	1552021.IB
2015	Zhejiang	31	2	East	0	10.232	13.41	0	3.39115	0	CBR	54.6921	5	8.36893	3.68888	1	0	10.5972	11.1982	7.20217	6.17357	13.5	107.38	8.32409	8.85342	8.56	2.419	2.9059	2.93768	2015年浙江省政府专项债券(六期)	浙江省人民政府	2015-10-15	1552026.IB
2015	Zhejiang	31	2	East	0	10.232	13.41	0	3.39115	0	CBR	54.6921	5	8.28425	3.68888	0	0	10.5972	11.1982	7.20217	6.17357	13.5	107.38	8.32409	8.85342	8.56	2.419	2.9059	2.93768	2015年浙江省政府一般债券(十期)	浙江省人民政府	2015-10-15	1552022.IB
2015	Zhejiang	31	2	East	0	9.55	11.57	0	3.39115	0	CBR	54.6921	7	7.96242	3.68888	1	0	10.5972	11.1982	7.20217	6.17357	13.5	107.38	8.32409	8.85342	8.56	2.419	3.1143	3.1345	2015年浙江省政府专项债券(七期)	浙江省人民政府	2015-10-15	1552027.IB
2015	Zhejiang	31	2	East	0	9.55	11.57	0	3.39115	0	CBR	54.6921	7	8.28425	3.68888	0	0	10.5972	11.1982	7.20217	6.17357	13.5	107.38	8.32409	8.85342	8.56	2.419	3.1143	3.1345	2015年浙江省政府一般债券(十一期)	浙江省人民政府	2015-10-15	1552023.IB
2015	Zhejiang	31	2	East	0	18.872	22.86	0	3.39115	0	CBR	54.6921	10	8.36893	3.68888	1	0	10.5972	11.1982	7.20217	6.17357	13.5	107.38	8.32409	8.85342	8.56	2.419	3.0814	3.12128	2015年浙江省政府专项债券(八期)	浙江省人民政府	2015-10-15	1552028.IB
2015	Zhejiang	31	2	East	0	18.872	22.86	0	3.39115	0	CBR	54.6921	10	8.28425	3.68888	0	0	10.5972	11.1982	7.20217	6.17357	13.5	107.38	8.32409	8.85342	8.56	2.419	3.0814	3.12128	2015年浙江省政府一般债券(十二期)	浙江省人民政府	2015-10-15	1552024.IB
2015	Hunan	14	3	Central	1	42.058	40.85	1	3.31091	3.31091	Lianhe_Fitch	45.0421	3	8.29707	2.77259	0	1	10.1613	10.6034	9.92177	3.99215	19.2	166.811	7.72436	8.13821	11.42	2.432	2.8315	2.81942	2015年湖南省政府定向置换一般债券(五期)	湖南省人民政府	2015-10-16	1562009.IB
2015	Hunan	14	3	Central	1	43.592	39.4	1	3.31091	3.31091	Lianhe_Fitch	45.0421	5	9.41255	2.77259	0	1	10.1613	10.6034	9.92177	3.99215	19.2	166.811	7.72436	8.13821	11.42	2.432	2.966	2.92408	2015年湖南省政府定向置换一般债券(六期)	湖南省人民政府	2015-10-16	1562010.IB
2015	Hunan	14	3	Central	1	46.852	44.54	1	3.31091	3.31091	Lianhe_Fitch	45.0421	7	9.41255	2.77259	0	1	10.1613	10.6034	9.92177	3.99215	19.2	166.811	7.72436	8.13821	11.42	2.432	3.1446	3.12148	2015年湖南省政府定向置换一般债券(七期)	湖南省人民政府	2015-10-16	1562011.IB
2015	Hunan	14	3	Central	1	46.216	44.84	1	3.31091	3.31091	Lianhe_Fitch	45.0421	10	9.41255	2.77259	0	1	10.1613	10.6034	9.92177	3.99215	19.2	166.811	7.72436	8.13821	11.42	2.432	3.1216	3.10784	2015年湖南省政府定向置换一般债券(八期)	湖南省人民政府	2015-10-16	1562012.IB
2015	Zhejiang	31	2	East	0	42.058	40.85	0	3.39115	0	CBR	54.6921	3	8.19661	3.68888	1	1	10.5972	11.1982	7.20217	6.17357	13.5	107.38	8.32409	8.85342	8.56	2.432	2.8315	2.81942	2015年浙江省政府定向置换专项债券(五期)	浙江省人民政府	2015-10-16	1552033.IB
2015	Zhejiang	31	2	East	0	42.058	40.85	0	3.39115	0	CBR	54.6921	3	7.06278	3.68888	0	1	10.5972	11.1982	7.20217	6.17357	13.5	107.38	8.32409	8.85342	8.56	2.432	2.8315	2.81942	2015年浙江省政府定向置换一般债券(五期)	浙江省人民政府	2015-10-16	1552029.IB
2015	Zhejiang	31	2	East	0	43.592	39.4	0	3.39115	0	CBR	54.6921	5	8.60198	3.68888	1	1	10.5972	11.1982	7.20217	6.17357	13.5	107.38	8.32409	8.85342	8.56	2.432	2.966	2.92408	2015年浙江省政府定向置换专项债券(六期)	浙江省人民政府	2015-10-16	1552034.IB
2015	Zhejiang	31	2	East	0	43.592	39.4	0	3.39115	0	CBR	54.6921	5	8.16082	3.68888	0	1	10.5972	11.1982	7.20217	6.17357	13.5	107.38	8.32409	8.85342	8.56	2.432	2.966	2.92408	2015年浙江省政府定向置换一般债券(六期)	浙江省人民政府	2015-10-16	1552030.IB
2015	Zhejiang	31	2	East	0	46.852	44.54	0	3.39115	0	CBR	54.6921	7	8.19661	3.68888	1	1	10.5972	11.1982	7.20217	6.17357	13.5	107.38	8.32409	8.85342	8.56	2.432	3.1446	3.12148	2015年浙江省政府定向置换专项债券(七期)	浙江省人民政府	2015-10-16	1552035.IB
2015	Zhejiang	31	2	East	0	46.852	44.54	0	3.39115	0	CBR	54.6921	7	8.16082	3.68888	0	1	10.5972	11.1982	7.20217	6.17357	13.5	107.38	8.32409	8.85342	8.56	2.432	3.1446	3.12148	2015年浙江省政府定向置换一般债券(七期)	浙江省人民政府	2015-10-16	1552031.IB
2015	Zhejiang	31	2	East	0	46.216	44.84	0	3.39115	0	CBR	54.6921	10	8.60198	3.68888	1	1	10.5972	11.1982	7.20217	6.17357	13.5	107.38	8.32409	8.85342	8.56	2.432	3.1216	3.10784	2015年浙江省政府定向置换专项债券(八期)	浙江省人民政府	2015-10-16	1552036.IB
2015	Zhejiang	31	2	East	0	46.216	44.84	0	3.39115	0	CBR	54.6921	10	8.16082	3.68888	0	1	10.5972	11.1982	7.20217	6.17357	13.5	107.38	8.32409	8.85342	8.56	2.432	3.1216	3.10784	2015年浙江省政府定向置换一般债券(八期)	浙江省人民政府	2015-10-16	1552032.IB
2015	Beijing	2	2	East	0	42.206	42.78	0	3.65092	0	CBR	68.5336	3	7.89935	3.46574	1	1	10.04	11.5129	8.47615	3.5363	1.1	84.8637	8.30083	9.82822	10	2.4286	2.8122	2.81794	2015年北京市政府定向置换专项债券(四期)	北京市人民政府	2015-10-19	1541020.IB
2015	Beijing	2	2	East	0	42.206	42.78	0	3.65092	0	CBR	68.5336	3	8.15853	3.46574	0	1	10.04	11.5129	8.47615	3.5363	1.1	84.8637	8.30083	9.82822	10	2.4286	2.8122	2.81794	2015年北京市政府定向置换一般债券(五期)	北京市人民政府	2015-10-19	1541016.IB
2015	Beijing	2	2	East	0	44.348	40.24	0	3.65092	0	CBR	68.5336	5	7.11229	3.46574	1	1	10.04	11.5129	8.47615	3.5363	1.1	84.8637	8.30083	9.82822	10	2.4286	2.9676	2.92652	2015年北京市政府定向置换专项债券(五期)	北京市人民政府	2015-10-19	1541021.IB
2015	Beijing	2	2	East	0	44.348	40.24	0	3.65092	0	CBR	68.5336	5	8.25678	3.46574	0	1	10.04	11.5129	8.47615	3.5363	1.1	84.8637	8.30083	9.82822	10	2.4286	2.9676	2.92652	2015年北京市政府定向置换一般债券(六期)	北京市人民政府	2015-10-19	1541017.IB
2015	Beijing	2	2	East	0	47.038	45.28	0	3.65092	0	CBR	68.5336	7	7.28448	3.46574	1	1	10.04	11.5129	8.47615	3.5363	1.1	84.8637	8.30083	9.82822	10	2.4286	3.1372	3.11962	2015年北京市政府定向置换专项债券(六期)	北京市人民政府	2015-10-19	1541022.IB
2015	Beijing	2	2	East	0	47.038	45.28	0	3.65092	0	CBR	68.5336	7	8.39305	3.46574	0	1	10.04	11.5129	8.47615	3.5363	1.1	84.8637	8.30083	9.82822	10	2.4286	3.1372	3.11962	2015年北京市政府定向置换一般债券(七期)	北京市人民政府	2015-10-19	1541018.IB
2015	Beijing	2	2	East	0	46.008	43.86	0	3.65092	0	CBR	68.5336	10	7.45588	3.46574	1	1	10.04	11.5129	8.47615	3.5363	1.1	84.8637	8.30083	9.82822	10	2.4286	3.1214	3.09992	2015年北京市政府定向置换专项债券(七期)	北京市人民政府	2015-10-19	1541023.IB
2015	Beijing	2	2	East	0	46.008	43.86	0	3.65092	0	CBR	68.5336	10	8.1966	3.46574	0	1	10.04	11.5129	8.47615	3.5363	1.1	84.8637	8.30083	9.82822	10	2.4286	3.1214	3.09992	2015年北京市政府定向置换一般债券(八期)	北京市人民政府	2015-10-19	1541019.IB
2015	Inner Mongolia	15	4	West	0	48.206	48.78	0	3.49438	0	CBR	27.0093	3	6.18962	3.68888	1	1	9.40576	11.1711	6.72203	1.87539	9.9	246.387	7.51953	8.92644	7.13	2.4286	2.8122	2.81794	2015年内蒙古自治区政府定向置换专项债券(三期)	内蒙古自治区人民政府	2015-10-19	1545023.IB
2015	Inner Mongolia	15	4	West	0	48.206	48.78	0	3.49438	0	CBR	27.0093	3	7.82497	3.68888	0	1	9.40576	11.1711	6.72203	1.87539	9.9	246.387	7.51953	8.92644	7.13	2.4286	2.8122	2.81794	2015年内蒙古自治区政府定向置换一般债券(五期)	内蒙古自治区人民政府	2015-10-19	1545019.IB
2015	Inner Mongolia	15	4	West	0	49.348	45.24	0	3.49438	0	CBR	27.0093	5	7.57355	3.68888	1	1	9.40576	11.1711	6.72203	1.87539	9.9	246.387	7.51953	8.92644	7.13	2.4286	2.9676	2.92652	2015年内蒙古自治区政府定向置换专项债券(四期)	内蒙古自治区人民政府	2015-10-19	1545024.IB
2015	Inner Mongolia	15	4	West	0	49.348	45.24	0	3.49438	0	CBR	27.0093	5	8.92052	3.68888	0	1	9.40576	11.1711	6.72203	1.87539	9.9	246.387	7.51953	8.92644	7.13	2.4286	2.9676	2.92652	2015年内蒙古自治区政府定向置换一般债券(六期)	内蒙古自治区人民政府	2015-10-19	1545020.IB
2015	Inner Mongolia	15	4	West	0	53.038	51.28	0	3.49438	0	CBR	27.0093	7	6.88078	3.68888	1	1	9.40576	11.1711	6.72203	1.87539	9.9	246.387	7.51953	8.92644	7.13	2.4286	3.1372	3.11962	2015年内蒙古自治区政府定向置换专项债券(五期)	内蒙古自治区人民政府	2015-10-19	1545025.IB
2015	Inner Mongolia	15	4	West	0	53.038	51.28	0	3.49438	0	CBR	27.0093	7	8.92106	3.68888	0	1	9.40576	11.1711	6.72203	1.87539	9.9	246.387	7.51953	8.92644	7.13	2.4286	3.1372	3.11962	2015年内蒙古自治区政府定向置换一般债券(七期)	内蒙古自治区人民政府	2015-10-19	1545021.IB
2015	Inner Mongolia	15	4	West	0	53.008	50.86	0	3.49438	0	CBR	27.0093	10	7.28585	3.68888	1	1	9.40576	11.1711	6.72203	1.87539	9.9	246.387	7.51953	8.92644	7.13	2.4286	3.1214	3.09992	2015年内蒙古自治区政府定向置换专项债券(六期)	内蒙古自治区人民政府	2015-10-19	1545026.IB
2015	Inner Mongolia	15	4	West	0	53.008	50.86	0	3.49438	0	CBR	27.0093	10	8.92106	3.68888	0	1	9.40576	11.1711	6.72203	1.87539	9.9	246.387	7.51953	8.92644	7.13	2.4286	3.1214	3.09992	2015年内蒙古自治区政府定向置换一般债券(八期)	内蒙古自治区人民政府	2015-10-19	1545022.IB
2015	Gansu	5	4	West	0	19.956	21.8	0	3.75091	0	Dongfang	23.7192	3	6.83626	3.3322	0	0	8.78238	10.1824	8.37809	1.00545	18.2	144.667	6.5113	7.88527	10.77	2.4255	2.792	2.81044	2015年甘肃省政府一般债券(九期)	甘肃省人民政府	2015-10-20	1573019.IB
2015	Gansu	5	4	West	0	20.278	22.42	0	3.75091	0	Dongfang	23.7192	5	6.90875	3.3322	1	0	8.78238	10.1824	8.37809	1.00545	18.2	144.667	6.5113	7.88527	10.77	2.4255	2.9058	2.92722	2015年甘肃省政府专项债券(三期)	甘肃省人民政府	2015-10-20	1573023.IB
2015	Gansu	5	4	West	0	20.278	22.42	0	3.75091	0	Dongfang	23.7192	5	6.55251	3.3322	0	0	8.78238	10.1824	8.37809	1.00545	18.2	144.667	6.5113	7.88527	10.77	2.4255	2.9058	2.92722	2015年甘肃省政府一般债券(十期)	甘肃省人民政府	2015-10-20	1573020.IB
2015	Gansu	5	4	West	0	20.49	24.04	0	3.75091	0	Dongfang	23.7192	7	6.64769	3.3322	0	0	8.78238	10.1824	8.37809	1.00545	18.2	144.667	6.5113	7.88527	10.77	2.4255	3.0796	3.1151	2015年甘肃省政府一般债券(十一期)	甘肃省人民政府	2015-10-20	1573021.IB
2015	Gansu	5	4	West	0	19.556	22.85	0	3.75091	0	Dongfang	23.7192	10	6.90875	3.3322	1	0	8.78238	10.1824	8.37809	1.00545	18.2	144.667	6.5113	7.88527	10.77	2.4255	3.0615	3.09444	2015年甘肃省政府专项债券(四期)	甘肃省人民政府	2015-10-20	1573024.IB
2015	Gansu	5	4	West	0	19.556	22.85	0	3.75091	0	Dongfang	23.7192	10	6.90875	3.3322	0	0	8.78238	10.1824	8.37809	1.00545	18.2	144.667	6.5113	7.88527	10.77	2.4255	3.0615	3.09444	2015年甘肃省政府一般债券(十二期)	甘肃省人民政府	2015-10-20	1573022.IB
2015	Jiangxi	17	3	Central	1	18.956	20.8	1	2.73177	2.73177	Brilliance	17.7989	3	5.01728	2.99573	1	0	9.65936	10.4537	9.5635	2.41674	14.4	113.376	7.53998	8.34295	16.07	2.4255	2.792	2.81044	2015年江西省政府专项债券(五期)	江西省人民政府	2015-10-20	1557017.IB
2015	Jiangxi	17	3	Central	1	21.956	23.8	1	2.73177	2.73177	Brilliance	17.7989	3	6.62141	2.99573	1	0	9.65936	10.4537	9.5635	2.41674	14.4	113.376	7.53998	8.34295	16.07	2.4255	2.792	2.81044	2015年江西省政府专项债券(一期)	江西省人民政府	2015-10-20	1557013.IB
2015	Jiangxi	17	3	Central	1	23.956	25.8	1	2.73177	2.73177	Brilliance	17.7989	3	8.40884	2.99573	0	0	9.65936	10.4537	9.5635	2.41674	14.4	113.376	7.53998	8.34295	16.07	2.4255	2.792	2.81044	2015年江西省政府一般债券(五期)	江西省人民政府	2015-10-20	1557009.IB
2015	Jiangxi	17	3	Central	1	12.278	14.42	1	2.73177	2.73177	Brilliance	17.7989	5	5.01728	2.99573	1	0	9.65936	10.4537	9.5635	2.41674	14.4	113.376	7.53998	8.34295	16.07	2.4255	2.9058	2.92722	2015年江西省政府专项债券(六期)	江西省人民政府	2015-10-20	1557018.IB
2015	Jiangxi	17	3	Central	1	14.278	16.42	1	2.73177	2.73177	Brilliance	17.7989	5	6.62141	2.99573	1	0	9.65936	10.4537	9.5635	2.41674	14.4	113.376	7.53998	8.34295	16.07	2.4255	2.9058	2.92722	2015年江西省政府专项债券(二期)	江西省人民政府	2015-10-20	1557014.IB
2015	Jiangxi	17	3	Central	1	25.278	27.42	1	2.73177	2.73177	Brilliance	17.7989	5	9.50681	2.99573	0	0	9.65936	10.4537	9.5635	2.41674	14.4	113.376	7.53998	8.34295	16.07	2.4255	2.9058	2.92722	2015年江西省政府一般债券(六期)	江西省人民政府	2015-10-20	1557010.IB
2015	Jiangxi	17	3	Central	1	15.49	19.04	1	2.73177	2.73177	Brilliance	17.7989	7	6.62141	2.99573	1	0	9.65936	10.4537	9.5635	2.41674	14.4	113.376	7.53998	8.34295	16.07	2.4255	3.0796	3.1151	2015年江西省政府专项债券(三期)	江西省人民政府	2015-10-20	1557015.IB
2015	Jiangxi	17	3	Central	1	24.49	28.04	1	2.73177	2.73177	Brilliance	17.7989	7	5.01728	2.99573	1	0	9.65936	10.4537	9.5635	2.41674	14.4	113.376	7.53998	8.34295	16.07	2.4255	3.0796	3.1151	2015年江西省政府专项债券(七期)	江西省人民政府	2015-10-20	1557019.IB
2015	Jiangxi	17	3	Central	1	25.49	29.04	1	2.73177	2.73177	Brilliance	17.7989	7	9.50681	2.99573	0	0	9.65936	10.4537	9.5635	2.41674	14.4	113.376	7.53998	8.34295	16.07	2.4255	3.0796	3.1151	2015年江西省政府一般债券(七期)	江西省人民政府	2015-10-20	1557011.IB
2015	Jiangxi	17	3	Central	1	24.556	27.85	1	2.73177	2.73177	Brilliance	17.7989	10	5.01728	2.99573	1	0	9.65936	10.4537	9.5635	2.41674	14.4	113.376	7.53998	8.34295	16.07	2.4255	3.0615	3.09444	2015年江西省政府专项债券(八期)	江西省人民政府	2015-10-20	1557020.IB
2015	Jiangxi	17	3	Central	1	24.556	27.85	1	2.73177	2.73177	Brilliance	17.7989	10	6.62141	2.99573	1	0	9.65936	10.4537	9.5635	2.41674	14.4	113.376	7.53998	8.34295	16.07	2.4255	3.0615	3.09444	2015年江西省政府专项债券(四期)	江西省人民政府	2015-10-20	1557016.IB
2015	Jiangxi	17	3	Central	1	24.556	27.85	1	2.73177	2.73177	Brilliance	17.7989	10	9.50681	2.99573	0	0	9.65936	10.4537	9.5635	2.41674	14.4	113.376	7.53998	8.34295	16.07	2.4255	3.0615	3.09444	2015年江西省政府一般债券(八期)	江西省人民政府	2015-10-20	1557012.IB
2015	Shanghai	24	2	East	1	-0.112	2.21	1	3.4032	3.4032	CCXI_Moody	65.1052	3	8.05548	3.3673	1	0	10.1374	11.4863	8.90231	3.89783	6.5	62.3212	8.43068	9.83026	11.58	2.4454	2.7779	2.80112	2015年上海市政府专项债券(三期)	上海市人民政府	2015-10-23	1550016.IB
2015	Shanghai	24	2	East	1	0.114	4.35	1	3.4032	3.4032	CCXI_Moody	65.1052	5	8.46611	3.3673	1	0	10.1374	11.4863	8.90231	3.89783	6.5	62.3212	8.43068	9.83026	11.58	2.4454	2.8865	2.92886	2015年上海市政府专项债券(四期)	上海市人民政府	2015-10-23	1550017.IB
2015	Shanghai	24	2	East	1	0.114	4.35	1	3.4032	3.4032	CCXI_Moody	65.1052	5	6.21661	3.3673	0	0	10.1374	11.4863	8.90231	3.89783	6.5	62.3212	8.43068	9.83026	11.58	2.4454	2.8865	2.92886	2015年上海市政府一般债券(五期)	上海市人民政府	2015-10-23	1550013.IB
2015	Shanghai	24	2	East	1	-0.112	4.02	1	3.4032	3.4032	CCXI_Moody	65.1052	7	8.46611	3.3673	1	0	10.1374	11.4863	8.90231	3.89783	6.5	62.3212	8.43068	9.83026	11.58	2.4454	3.0598	3.10112	2015年上海市政府专项债券(五期)	上海市人民政府	2015-10-23	1550018.IB
2015	Shanghai	24	2	East	1	-0.112	4.02	1	3.4032	3.4032	CCXI_Moody	65.1052	7	8.96967	3.3673	0	0	10.1374	11.4863	8.90231	3.89783	6.5	62.3212	8.43068	9.83026	11.58	2.4454	3.0598	3.10112	2015年上海市政府一般债券(六期)	上海市人民政府	2015-10-23	1550014.IB
2015	Shanghai	24	2	East	1	-0.354	4	1	3.4032	3.4032	CCXI_Moody	65.1052	10	8.05548	3.3673	1	0	10.1374	11.4863	8.90231	3.89783	6.5	62.3212	8.43068	9.83026	11.58	2.4454	3.04	3.08354	2015年上海市政府专项债券(六期)	上海市人民政府	2015-10-23	1550019.IB
2015	Shanghai	24	2	East	1	-0.354	4	1	3.4032	3.4032	CCXI_Moody	65.1052	10	8.96967	3.3673	0	0	10.1374	11.4863	8.90231	3.89783	6.5	62.3212	8.43068	9.83026	11.58	2.4454	3.04	3.08354	2015年上海市政府一般债券(七期)	上海市人民政府	2015-10-23	1550015.IB
2015	Sichuan	26	4	West	0	29.96	33.67	0	3.21286	0	CBR	48.5997	3	9.63567	2.94444	1	0	10.2713	10.4668	8.94977	4.45644	14.7	145.915	8.02653	8.23245	9.95	2.4237	2.7533	2.7904	2015年四川省政府专项债券(一期)	四川省人民政府	2015-10-26	1568016.IB
2015	Sichuan	26	4	West	0	29.704	35.38	0	3.21286	0	CBR	48.5997	5	9.63567	2.94444	1	0	10.2713	10.4668	8.94977	4.45644	14.7	145.915	8.02653	8.23245	9.95	2.4237	2.8562	2.91296	2015年四川省政府专项债券(二期)	四川省人民政府	2015-10-26	1568017.IB
2015	Sichuan	26	4	West	0	29.584	36.44	0	3.21286	0	CBR	48.5997	7	9.63567	2.94444	1	0	10.2713	10.4668	8.94977	4.45644	14.7	145.915	8.02653	8.23245	9.95	2.4237	3.0156	3.08416	2015年四川省政府专项债券(三期)	四川省人民政府	2015-10-26	1568018.IB
2015	Sichuan	26	4	West	0	30.278	35	0	3.21286	0	CBR	48.5997	10	8.58354	2.94444	1	0	10.2713	10.4668	8.94977	4.45644	14.7	145.915	8.02653	8.23245	9.95	2.4237	3.02	3.06722	2015年四川省政府专项债券(四期)	四川省人民政府	2015-10-26	1568019.IB
2015	Anhui	1	3	Central	0	35.138	41.61	0	3.17178	0	Dongfang	53.6097	3	9.16335	3.46574	0	0	10.0221	10.4465	9.40391	3.47363	14.8	121.746	7.70454	8.21587	6.91	2.3748	2.7139	2.77862	2015年安徽省政府一般债券(十期)	安徽省人民政府	2015-10-27	1554027.IB
2015	Anhui	1	3	Central	0	29.932	37.88	0	3.17178	0	Dongfang	53.6097	5	9.2005	3.46574	1	0	10.0221	10.4465	9.40391	3.47363	14.8	121.746	7.70454	8.21587	6.91	2.3748	2.8112	2.89068	2015年安徽省政府专项债券(三期)	安徽省人民政府	2015-10-27	1554031.IB
2015	Anhui	1	3	Central	0	34.932	42.88	0	3.17178	0	Dongfang	53.6097	5	9.16335	3.46574	0	0	10.0221	10.4465	9.40391	3.47363	14.8	121.746	7.70454	8.21587	6.91	2.3748	2.8112	2.89068	2015年安徽省政府一般债券(十一期)	安徽省人民政府	2015-10-27	1554028.IB
2015	Anhui	1	3	Central	0	30.016	38.28	0	3.17178	0	Dongfang	53.6097	7	8.75794	3.46574	0	0	10.0221	10.4465	9.40391	3.47363	14.8	121.746	7.70454	8.21587	6.91	2.3748	2.9772	3.05984	2015年安徽省政府一般债券(十二期)	安徽省人民政府	2015-10-27	1554029.IB
2015	Anhui	1	3	Central	0	34.306	41	0	3.17178	0	Dongfang	53.6097	10	8.55661	3.46574	1	0	10.0221	10.4465	9.40391	3.47363	14.8	121.746	7.70454	8.21587	6.91	2.3748	2.98	3.04694	2015年安徽省政府专项债券(四期)	安徽省人民政府	2015-10-27	1554032.IB
2015	Anhui	1	3	Central	0	40.306	47	0	3.17178	0	Dongfang	53.6097	10	8.76995	3.46574	0	0	10.0221	10.4465	9.40391	3.47363	14.8	121.746	7.70454	8.21587	6.91	2.3748	2.98	3.04694	2015年安徽省政府一般债券(十三期)	安徽省人民政府	2015-10-27	1554030.IB
2015	Fujian	4	2	East	0	20.138	26.61	0	4.02106	0	CBR	68.6844	3	5.73979	3.8712	0	0	10.1243	11.0584	10.8351	3.84728	16.3	119.304	7.76735	8.69748	11.45	2.3748	2.7139	2.77862	2015年福建省政府一般债券(十三期)	福建省人民政府	2015-10-27	1555033.IB
2015	Fujian	4	2	East	0	19.932	27.88	0	4.02106	0	CBR	68.6844	5	5.1985	3.8712	1	0	10.1243	11.0584	10.8351	3.84728	16.3	119.304	7.76735	8.69748	11.45	2.3748	2.8112	2.89068	2015年福建省政府专项债券(七期)	福建省人民政府	2015-10-27	1555031.IB
2015	Fujian	4	2	East	0	19.932	27.88	0	4.02106	0	CBR	68.6844	5	5.80212	3.8712	1	0	10.1243	11.0584	10.8351	3.84728	16.3	119.304	7.76735	8.69748	11.45	2.3748	2.8112	2.89068	2015年福建省政府专项债券(五期)	福建省人民政府	2015-10-27	1555029.IB
2015	Fujian	4	2	East	0	19.932	27.88	0	4.02106	0	CBR	68.6844	5	6.83626	3.8712	0	0	10.1243	11.0584	10.8351	3.84728	16.3	119.304	7.76735	8.69748	11.45	2.3748	2.8112	2.89068	2015年福建省政府一般债券(十四期)	福建省人民政府	2015-10-27	1555034.IB
2015	Fujian	4	2	East	0	20.016	28.28	0	4.02106	0	CBR	68.6844	7	6.83626	3.8712	0	0	10.1243	11.0584	10.8351	3.84728	16.3	119.304	7.76735	8.69748	11.45	2.3748	2.9772	3.05984	2015年福建省政府一般债券(十五期)	福建省人民政府	2015-10-27	1555035.IB
2015	Fujian	4	2	East	0	20.306	27	0	4.02106	0	CBR	68.6844	10	5.14166	3.8712	1	0	10.1243	11.0584	10.8351	3.84728	16.3	119.304	7.76735	8.69748	11.45	2.3748	2.98	3.04694	2015年福建省政府专项债券(八期)	福建省人民政府	2015-10-27	1555032.IB
2015	Fujian	4	2	East	0	20.306	27	0	4.02106	0	CBR	68.6844	10	5.77144	3.8712	1	0	10.1243	11.0584	10.8351	3.84728	16.3	119.304	7.76735	8.69748	11.45	2.3748	2.98	3.04694	2015年福建省政府专项债券(六期)	福建省人民政府	2015-10-27	1555030.IB
2015	Fujian	4	2	East	0	20.306	27	0	4.02106	0	CBR	68.6844	10	6.83626	3.8712	0	0	10.1243	11.0584	10.8351	3.84728	16.3	119.304	7.76735	8.69748	11.45	2.3748	2.98	3.04694	2015年福建省政府一般债券(十六期)	福建省人民政府	2015-10-27	1555036.IB
2015	Tianjin	27	2	East	0	41.7	45.53	0	3.19171	0	Dagong	49.3144	3	3.73767	3.63759	0	1	9.27243	11.5639	6.99017	1.6413	3.1	66.3527	7.77922	9.72483	14.97	2.3698	2.7247	2.763	2015年天津市政府定向置换一般债券(九期)	天津市人民政府	2015-10-28	1542032.IB
2015	Tianjin	27	2	East	0	42.824	47.85	0	3.19171	0	Dagong	49.3144	5	7.65492	3.63759	1	1	9.27243	11.5639	6.99017	1.6413	3.1	66.3527	7.77922	9.72483	14.97	2.3698	2.8215	2.87176	2015年天津市政府定向置换专项债券(六期)	天津市人民政府	2015-10-28	1542036.IB
2015	Tianjin	27	2	East	0	42.824	47.85	0	3.19171	0	Dagong	49.3144	5	4.68213	3.63759	0	1	9.27243	11.5639	6.99017	1.6413	3.1	66.3527	7.77922	9.72483	14.97	2.3698	2.8215	2.87176	2015年天津市政府定向置换一般债券(十期)	天津市人民政府	2015-10-28	1542033.IB
2015	Tianjin	27	2	East	0	46.064	50.51	0	3.19171	0	Dagong	49.3144	7	6.90475	3.63759	1	1	9.27243	11.5639	6.99017	1.6413	3.1	66.3527	7.77922	9.72483	14.97	2.3698	2.9949	3.03936	2015年天津市政府定向置换专项债券(七期)	天津市人民政府	2015-10-28	1542037.IB
2015	Tianjin	27	2	East	0	46.064	50.51	0	3.19171	0	Dagong	49.3144	7	4.70953	3.63759	0	1	9.27243	11.5639	6.99017	1.6413	3.1	66.3527	7.77922	9.72483	14.97	2.3698	2.9949	3.03936	2015年天津市政府定向置换一般债券(十一期)	天津市人民政府	2015-10-28	1542034.IB
2015	Tianjin	27	2	East	0	45.936	50.3	0	3.19171	0	Dagong	49.3144	10	6.99302	3.63759	1	1	9.27243	11.5639	6.99017	1.6413	3.1	66.3527	7.77922	9.72483	14.97	2.3698	2.987	3.03064	2015年天津市政府定向置换专项债券(八期)	天津市人民政府	2015-10-28	1542038.IB
2015	Tianjin	27	2	East	0	45.936	50.3	0	3.19171	0	Dagong	49.3144	10	4.70953	3.63759	0	1	9.27243	11.5639	6.99017	1.6413	3.1	66.3527	7.77922	9.72483	14.97	2.3698	2.987	3.03064	2015年天津市政府定向置换一般债券(十二期)	天津市人民政府	2015-10-28	1542035.IB
2015	Ningxia	20	4	West	0	29.95	33.42	0	3.08603	0	Dagong	68.9013	3	7.6014	3.3322	1	0	7.81355	10.6415	6.28088	0.381596	18.5	202.885	5.82865	8.51984	10.22	2.3683	2.7158	2.7505	2015年宁夏回族自治区政府专项债券(一期)	宁夏回族自治区人民政府	2015-10-29	1575019.IB
2015	Ningxia	20	4	West	0	29.95	33.42	0	3.08603	0	Dagong	68.9013	3	7.82445	3.3322	0	0	7.81355	10.6415	6.28088	0.381596	18.5	202.885	5.82865	8.51984	10.22	2.3683	2.7158	2.7505	2015年宁夏回族自治区政府一般债券(九期)	宁夏回族自治区人民政府	2015-10-29	1575015.IB
2015	Ningxia	20	4	West	0	29.568	25.85	0	3.08603	0	Dagong	68.9013	5	7.31389	3.3322	1	0	7.81355	10.6415	6.28088	0.381596	18.5	202.885	5.82865	8.51984	10.22	2.3683	2.8915	2.85432	2015年宁夏回族自治区政府专项债券(二期)	宁夏回族自治区人民政府	2015-10-29	1575020.IB
2015	Ningxia	20	4	West	0	29.568	25.85	0	3.08603	0	Dagong	68.9013	5	7.82445	3.3322	0	0	7.81355	10.6415	6.28088	0.381596	18.5	202.885	5.82865	8.51984	10.22	2.3683	2.8915	2.85432	2015年宁夏回族自治区政府一般债券(十期)	宁夏回族自治区人民政府	2015-10-29	1575016.IB
2015	Ningxia	20	4	West	0	34.562	31.99	0	3.08603	0	Dagong	68.9013	7	7.31389	3.3322	1	0	7.81355	10.6415	6.28088	0.381596	18.5	202.885	5.82865	8.51984	10.22	2.3683	3.0501	3.02438	2015年宁夏回族自治区政府专项债券(三期)	宁夏回族自治区人民政府	2015-10-29	1575021.IB
2015	Ningxia	20	4	West	0	34.562	31.99	0	3.08603	0	Dagong	68.9013	7	5.3033	3.3322	1	0	7.81355	10.6415	6.28088	0.381596	18.5	202.885	5.82865	8.51984	10.22	2.3683	3.0501	3.02438	2015年宁夏回族自治区政府专项债券(五期)	宁夏回族自治区人民政府	2015-10-29	1575023.IB
2015	Ningxia	20	4	West	0	34.562	31.99	0	3.08603	0	Dagong	68.9013	7	7.82445	3.3322	0	0	7.81355	10.6415	6.28088	0.381596	18.5	202.885	5.82865	8.51984	10.22	2.3683	3.0501	3.02438	2015年宁夏回族自治区政府一般债券(十一期)	宁夏回族自治区人民政府	2015-10-29	1575017.IB
2015	Ningxia	20	4	West	0	35.428	32	0	3.08603	0	Dagong	68.9013	10	6.21661	3.3322	1	0	7.81355	10.6415	6.28088	0.381596	18.5	202.885	5.82865	8.51984	10.22	2.3683	3.05	3.01572	2015年宁夏回族自治区政府专项债券(六期)	宁夏回族自治区人民政府	2015-10-29	1575024.IB
2015	Ningxia	20	4	West	0	35.428	32	0	3.08603	0	Dagong	68.9013	10	6.82291	3.3322	1	0	7.81355	10.6415	6.28088	0.381596	18.5	202.885	5.82865	8.51984	10.22	2.3683	3.05	3.01572	2015年宁夏回族自治区政府专项债券(四期)	宁夏回族自治区人民政府	2015-10-29	1575022.IB
2015	Ningxia	20	4	West	0	35.428	32	0	3.08603	0	Dagong	68.9013	10	7.60644	3.3322	0	0	7.81355	10.6415	6.28088	0.381596	18.5	202.885	5.82865	8.51984	10.22	2.3683	3.05	3.01572	2015年宁夏回族自治区政府一般债券(十二期)	宁夏回族自治区人民政府	2015-10-29	1575018.IB
2015	Tianjin	27	2	East	0	24.95	28.42	0	3.19171	0	Dagong	49.3144	3	6.23048	3.63759	0	0	9.27243	11.5639	6.99017	1.6413	3.1	66.3527	7.77922	9.72483	14.97	2.3683	2.7158	2.7505	2015年天津市政府一般债券(九期)	天津市人民政府	2015-10-29	1542025.IB
2015	Tianjin	27	2	East	0	24.568	20.85	0	3.19171	0	Dagong	49.3144	5	6.72383	3.63759	1	0	9.27243	11.5639	6.99017	1.6413	3.1	66.3527	7.77922	9.72483	14.97	2.3683	2.8915	2.85432	2015年天津市政府专项债券(四期)	天津市人民政府	2015-10-29	1542029.IB
2015	Tianjin	27	2	East	0	24.568	20.85	0	3.19171	0	Dagong	49.3144	5	7.34019	3.63759	0	0	9.27243	11.5639	6.99017	1.6413	3.1	66.3527	7.77922	9.72483	14.97	2.3683	2.8915	2.85432	2015年天津市政府一般债券(十期)	天津市人民政府	2015-10-29	1542026.IB
2015	Tianjin	27	2	East	0	22.562	19.99	0	3.19171	0	Dagong	49.3144	7	5.73979	3.63759	1	0	9.27243	11.5639	6.99017	1.6413	3.1	66.3527	7.77922	9.72483	14.97	2.3683	3.0501	3.02438	2015年天津市政府专项债券(五期)	天津市人民政府	2015-10-29	1542030.IB
2015	Tianjin	27	2	East	0	24.562	21.99	0	3.19171	0	Dagong	49.3144	7	7.34019	3.63759	0	0	9.27243	11.5639	6.99017	1.6413	3.1	66.3527	7.77922	9.72483	14.97	2.3683	3.0501	3.02438	2015年天津市政府一般债券(十一期)	天津市人民政府	2015-10-29	1542027.IB
2015	Tianjin	27	2	East	0	25.428	22	0	3.19171	0	Dagong	49.3144	10	5.9162	3.63759	1	0	9.27243	11.5639	6.99017	1.6413	3.1	66.3527	7.77922	9.72483	14.97	2.3683	3.05	3.01572	2015年天津市政府专项债券(六期)	天津市人民政府	2015-10-29	1542031.IB
2015	Tianjin	27	2	East	0	25.428	22	0	3.19171	0	Dagong	49.3144	10	7.34019	3.63759	0	0	9.27243	11.5639	6.99017	1.6413	3.1	66.3527	7.77922	9.72483	14.97	2.3683	3.05	3.01572	2015年天津市政府一般债券(十二期)	天津市人民政府	2015-10-29	1542028.IB
2015	Ningxia	20	4	West	0	45.662	39.88	0	3.08603	0	Dagong	68.9013	5	5.3033	3.3322	0	1	7.81355	10.6415	6.28088	0.381596	18.5	202.885	5.82865	8.51984	10.22	2.3513	2.9112	2.85338	2015年宁夏回族自治区政府定向置换一般债券(五期)	宁夏回族自治区人民政府	2015-10-30	1575025.IB
2015	Ningxia	20	4	West	0	48.048	44.27	0	3.08603	0	Dagong	68.9013	7	5.25107	3.3322	0	1	7.81355	10.6415	6.28088	0.381596	18.5	202.885	5.82865	8.51984	10.22	2.3513	3.0573	3.01952	2015年宁夏回族自治区政府定向置换一般债券(六期)	宁夏回族自治区人民政府	2015-10-30	1575026.IB
2015	Ningxia	20	4	West	0	48.46	44	0	3.08603	0	Dagong	68.9013	10	5.43372	3.3322	1	1	7.81355	10.6415	6.28088	0.381596	18.5	202.885	5.82865	8.51984	10.22	2.3513	3.06	3.0154	2015年宁夏回族自治区政府定向置换专项债券(三期)	宁夏回族自治区人民政府	2015-10-30	1575028.IB
2015	Ningxia	20	4	West	0	48.46	44	0	3.08603	0	Dagong	68.9013	10	5.3033	3.3322	0	1	7.81355	10.6415	6.28088	0.381596	18.5	202.885	5.82865	8.51984	10.22	2.3513	3.06	3.0154	2015年宁夏回族自治区政府定向置换一般债券(七期)	宁夏回族自治区人民政府	2015-10-30	1575027.IB
2015	Shanghai	24	2	East	1	29.288	29.19	1	3.4032	3.4032	CCXI_Moody	65.1052	3	7.46794	3.3673	1	1	10.1374	11.4863	8.90231	3.89783	6.5	62.3212	8.43068	9.83026	11.58	2.3513	2.7381	2.73712	2015年上海市政府定向置换专项债券(三期)	上海市人民政府	2015-10-30	1550024.IB
2015	Shanghai	24	2	East	1	29.288	29.19	1	3.4032	3.4032	CCXI_Moody	65.1052	3	7.31389	3.3673	0	1	10.1374	11.4863	8.90231	3.89783	6.5	62.3212	8.43068	9.83026	11.58	2.3513	2.7381	2.73712	2015年上海市政府定向置换一般债券(五期)	上海市人民政府	2015-10-30	1550020.IB
2015	Shanghai	24	2	East	1	29.662	23.88	1	3.4032	3.4032	CCXI_Moody	65.1052	5	7.86365	3.3673	1	1	10.1374	11.4863	8.90231	3.89783	6.5	62.3212	8.43068	9.83026	11.58	2.3513	2.9112	2.85338	2015年上海市政府定向置换专项债券(四期)	上海市人民政府	2015-10-30	1550025.IB
2015	Shanghai	24	2	East	1	29.662	23.88	1	3.4032	3.4032	CCXI_Moody	65.1052	5	6.90875	3.3673	0	1	10.1374	11.4863	8.90231	3.89783	6.5	62.3212	8.43068	9.83026	11.58	2.3513	2.9112	2.85338	2015年上海市政府定向置换一般债券(六期)	上海市人民政府	2015-10-30	1550021.IB
2015	Shanghai	24	2	East	1	31.048	27.27	1	3.4032	3.4032	CCXI_Moody	65.1052	7	7.86365	3.3673	1	1	10.1374	11.4863	8.90231	3.89783	6.5	62.3212	8.43068	9.83026	11.58	2.3513	3.0573	3.01952	2015年上海市政府定向置换专项债券(五期)	上海市人民政府	2015-10-30	1550026.IB
2015	Shanghai	24	2	East	1	31.048	27.27	1	3.4032	3.4032	CCXI_Moody	65.1052	7	7.54486	3.3673	0	1	10.1374	11.4863	8.90231	3.89783	6.5	62.3212	8.43068	9.83026	11.58	2.3513	3.0573	3.01952	2015年上海市政府定向置换一般债券(七期)	上海市人民政府	2015-10-30	1550022.IB
2015	Shanghai	24	2	East	1	32.46	28	1	3.4032	3.4032	CCXI_Moody	65.1052	10	7.46794	3.3673	1	1	10.1374	11.4863	8.90231	3.89783	6.5	62.3212	8.43068	9.83026	11.58	2.3513	3.06	3.0154	2015年上海市政府定向置换专项债券(六期)	上海市人民政府	2015-10-30	1550027.IB
2015	Shanghai	24	2	East	1	32.46	28	1	3.4032	3.4032	CCXI_Moody	65.1052	10	7.54486	3.3673	0	1	10.1374	11.4863	8.90231	3.89783	6.5	62.3212	8.43068	9.83026	11.58	2.3513	3.06	3.0154	2015年上海市政府定向置换一般债券(八期)	上海市人民政府	2015-10-30	1550023.IB
2015	Guangdong	6	2	East	1	10.084	11.41	1	3.42914	3.42914	Brilliance	65.376	3	7.37162	3.68888	0	0	11.1298	11.0583	9.07087	10.5156	14.4	63.355	8.9953	8.8565	13.89	2.4032	2.7159	2.72916	2015年广东省政府一般债券(十三期)	广东省人民政府	2015-11-02	1563033.IB
2015	Guangdong	6	2	East	1	41.084	42.41	1	3.42914	3.42914	Brilliance	65.376	3	6.10274	3.68888	0	1	11.1298	11.0583	9.07087	10.5156	14.4	63.355	8.9953	8.8565	13.89	2.4032	2.7159	2.72916	2015年广东省政府定向置换一般债券(九期)	广东省人民政府	2015-11-02	1563037.IB
2015	Guangdong	6	2	East	1	10.168	5.68	1	3.42914	3.42914	Brilliance	65.376	5	8.46611	3.68888	0	0	11.1298	11.0583	9.07087	10.5156	14.4	63.355	8.9953	8.8565	13.89	2.4032	2.9032	2.85832	2015年广东省政府一般债券(十四期)	广东省人民政府	2015-11-02	1563034.IB
2015	Guangdong	6	2	East	1	43.168	38.68	1	3.42914	3.42914	Brilliance	65.376	5	7.19986	3.68888	0	1	11.1298	11.0583	9.07087	10.5156	14.4	63.355	8.9953	8.8565	13.89	2.4032	2.9032	2.85832	2015年广东省政府定向置换一般债券(十期)	广东省人民政府	2015-11-02	1563038.IB
2015	Guangdong	6	2	East	1	10.098	6.5	1	3.42914	3.42914	Brilliance	65.376	7	8.46611	3.68888	0	0	11.1298	11.0583	9.07087	10.5156	14.4	63.355	8.9953	8.8565	13.89	2.4032	3.055	3.01902	2015年广东省政府一般债券(十五期)	广东省人民政府	2015-11-02	1563035.IB
2015	Guangdong	6	2	East	1	45.098	41.5	1	3.42914	3.42914	Brilliance	65.376	7	7.19986	3.68888	0	1	11.1298	11.0583	9.07087	10.5156	14.4	63.355	8.9953	8.8565	13.89	2.4032	3.055	3.01902	2015年广东省政府定向置换一般债券(十一期)	广东省人民政府	2015-11-02	1563039.IB
2015	Guangdong	6	2	East	1	10.06	6.75	1	3.42914	3.42914	Brilliance	65.376	10	8.46611	3.68888	0	0	11.1298	11.0583	9.07087	10.5156	14.4	63.355	8.9953	8.8565	13.89	2.4032	3.0525	3.0194	2015年广东省政府一般债券(十六期)	广东省人民政府	2015-11-02	1563036.IB
2015	Guangdong	6	2	East	1	45.06	41.75	1	3.42914	3.42914	Brilliance	65.376	10	7.19986	3.68888	0	1	11.1298	11.0583	9.07087	10.5156	14.4	63.355	8.9953	8.8565	13.89	2.4032	3.0525	3.0194	2015年广东省政府定向置换一般债券(十二期)	广东省人民政府	2015-11-02	1563040.IB
2015	Henan	12	3	Central	0	41.084	42.41	0	3.01504	0	Dagong	29.7198	3	6.47095	3.21888	0	1	10.4509	10.5206	9.30151	5.33311	16	122.579	7.91546	7.9516	13.41	2.4032	2.7159	2.72916	2015年河南省政府定向置换一般债券(一期)	河南省人民政府	2015-11-02	1560013.IB
2015	Henan	12	3	Central	0	43.168	38.68	0	3.01504	0	Dagong	29.7198	5	5.88179	3.21888	1	1	10.4509	10.5206	9.30151	5.33311	16	122.579	7.91546	7.9516	13.41	2.4032	2.9032	2.85832	2015年河南省政府定向置换专项债券(一期)	河南省人民政府	2015-11-02	1560017.IB
2015	Henan	12	3	Central	0	43.168	38.68	0	3.01504	0	Dagong	29.7198	5	6.87562	3.21888	0	1	10.4509	10.5206	9.30151	5.33311	16	122.579	7.91546	7.9516	13.41	2.4032	2.9032	2.85832	2015年河南省政府定向置换一般债券(二期)	河南省人民政府	2015-11-02	1560014.IB
2015	Henan	12	3	Central	0	45.098	41.5	0	3.01504	0	Dagong	29.7198	7	6.87562	3.21888	0	1	10.4509	10.5206	9.30151	5.33311	16	122.579	7.91546	7.9516	13.41	2.4032	3.055	3.01902	2015年河南省政府定向置换一般债券(三期)	河南省人民政府	2015-11-02	1560015.IB
2015	Henan	12	3	Central	0	45.06	41.75	0	3.01504	0	Dagong	29.7198	10	6.47069	3.21888	0	1	10.4509	10.5206	9.30151	5.33311	16	122.579	7.91546	7.9516	13.41	2.4032	3.0525	3.0194	2015年河南省政府定向置换一般债券(四期)	河南省人民政府	2015-11-02	1560016.IB
2015	Henan	12	3	Central	0	29.832	27.86	0	3.01504	0	Dagong	29.7198	3	8.35899	3.21888	1	0	10.4509	10.5206	9.30151	5.33311	16	122.579	7.91546	7.9516	13.41	2.4284	2.7414	2.72168	2015年河南省政府专项债券(五期)	河南省人民政府	2015-11-03	1560022.IB
2015	Henan	12	3	Central	0	29.832	27.86	0	3.01504	0	Dagong	29.7198	3	8.85956	3.21888	0	0	10.4509	10.5206	9.30151	5.33311	16	122.579	7.91546	7.9516	13.41	2.4284	2.7414	2.72168	2015年河南省政府一般债券(九期)	河南省人民政府	2015-11-03	1560018.IB
2015	Henan	12	3	Central	0	30.228	24.16	0	3.01504	0	Dagong	29.7198	5	8.74846	3.21888	1	0	10.4509	10.5206	9.30151	5.33311	16	122.579	7.91546	7.9516	13.41	2.4284	2.9284	2.86772	2015年河南省政府专项债券(六期)	河南省人民政府	2015-11-03	1560023.IB
2015	Henan	12	3	Central	0	30.228	24.16	0	3.01504	0	Dagong	29.7198	5	9.23024	3.21888	0	0	10.4509	10.5206	9.30151	5.33311	16	122.579	7.91546	7.9516	13.41	2.4284	2.9284	2.86772	2015年河南省政府一般债券(十期)	河南省人民政府	2015-11-03	1560019.IB
2015	Henan	12	3	Central	0	30.31	25	0	3.01504	0	Dagong	29.7198	7	8.74846	3.21888	1	0	10.4509	10.5206	9.30151	5.33311	16	122.579	7.91546	7.9516	13.41	2.4284	3.08	3.0269	2015年河南省政府专项债券(七期)	河南省人民政府	2015-11-03	1560024.IB
2015	Henan	12	3	Central	0	30.31	25	0	3.01504	0	Dagong	29.7198	7	9.23024	3.21888	0	0	10.4509	10.5206	9.30151	5.33311	16	122.579	7.91546	7.9516	13.41	2.4284	3.08	3.0269	2015年河南省政府一般债券(十一期)	河南省人民政府	2015-11-03	1560020.IB
2015	Henan	12	3	Central	0	30.41	25	0	3.01504	0	Dagong	29.7198	10	8.34308	3.21888	1	0	10.4509	10.5206	9.30151	5.33311	16	122.579	7.91546	7.9516	13.41	2.4284	3.08	3.0259	2015年河南省政府专项债券(八期)	河南省人民政府	2015-11-03	1560025.IB
2015	Henan	12	3	Central	0	30.41	25	0	3.01504	0	Dagong	29.7198	10	8.82482	3.21888	0	0	10.4509	10.5206	9.30151	5.33311	16	122.579	7.91546	7.9516	13.41	2.4284	3.08	3.0259	2015年河南省政府一般债券(十二期)	河南省人民政府	2015-11-03	1560021.IB
2015	Shanxi	25	3	Central	0	14.832	12.86	0	3.78691	0	Dongfang	32.08	3	7.82132	2.99573	0	0	9.40052	10.4651	0.89679	1.86559	5.1	93.5826	7.50692	8.54878	6.99	2.4284	2.7414	2.72168	2015年山西省政府一般债券(五期)	山西省人民政府	2015-11-03	1544011.IB
2015	Shanxi	25	3	Central	0	10.228	4.16	0	3.78691	0	Dongfang	32.08	5	8.85356	2.99573	1	0	9.40052	10.4651	0.89679	1.86559	5.1	93.5826	7.50692	8.54878	6.99	2.4284	2.9284	2.86772	2015年山西省政府专项债券(一期)	山西省人民政府	2015-11-03	1544015.IB
2015	Shanxi	25	3	Central	0	20.228	14.16	0	3.78691	0	Dongfang	32.08	5	8.79812	2.99573	0	0	9.40052	10.4651	0.89679	1.86559	5.1	93.5826	7.50692	8.54878	6.99	2.4284	2.9284	2.86772	2015年山西省政府一般债券(六期)	山西省人民政府	2015-11-03	1544012.IB
2015	Shanxi	25	3	Central	0	20.31	15	0	3.78691	0	Dongfang	32.08	7	8.79812	2.99573	0	0	9.40052	10.4651	0.89679	1.86559	5.1	93.5826	7.50692	8.54878	6.99	2.4284	3.08	3.0269	2015年山西省政府一般债券(七期)	山西省人民政府	2015-11-03	1544013.IB
2015	Shanxi	25	3	Central	0	15.41	10	0	3.78691	0	Dongfang	32.08	10	8.81719	2.99573	1	0	9.40052	10.4651	0.89679	1.86559	5.1	93.5826	7.50692	8.54878	6.99	2.4284	3.08	3.0259	2015年山西省政府专项债券(二期)	山西省人民政府	2015-11-03	1544016.IB
2015	Shanxi	25	3	Central	0	20.41	15	0	3.78691	0	Dongfang	32.08	10	8.79812	2.99573	0	0	9.40052	10.4651	0.89679	1.86559	5.1	93.5826	7.50692	8.54878	6.99	2.4284	3.08	3.0259	2015年山西省政府一般债券(八期)	山西省人民政府	2015-11-03	1544014.IB
2015	Jiangsu	16	2	East	0	41.282	35.91	0	2.93226	0	CBR	49.6305	3	6.8758	3.85015	1	1	11.0795	11.3129	9.23531	10	15.9	83.4664	8.88642	9.07504	10.12	2.4312	2.7809	2.72718	2015年江苏省政府定向置换专项债券(九期)	江苏省人民政府	2015-11-04	1551036.IB
2015	Jiangsu	16	2	East	0	41.282	35.91	0	2.93226	0	CBR	49.6305	3	6.84059	3.85015	0	1	11.0795	11.3129	9.23531	10	15.9	83.4664	8.88642	9.07504	10.12	2.4312	2.7809	2.72718	2015年江苏省政府定向置换一般债券(九期)	江苏省人民政府	2015-11-04	1551032.IB
2015	Jiangsu	16	2	East	0	42.884	34.66	0	2.93226	0	CBR	49.6305	5	7.28091	3.85015	1	1	11.0795	11.3129	9.23531	10	15.9	83.4664	8.88642	9.07504	10.12	2.4312	2.9734	2.89116	2015年江苏省政府定向置换专项债券(十期)	江苏省人民政府	2015-11-04	1551037.IB
2015	Jiangsu	16	2	East	0	42.884	34.66	0	2.93226	0	CBR	49.6305	5	7.24569	3.85015	0	1	11.0795	11.3129	9.23531	10	15.9	83.4664	8.88642	9.07504	10.12	2.4312	2.9734	2.89116	2015年江苏省政府定向置换一般债券(十期)	江苏省人民政府	2015-11-04	1551033.IB
2015	Jiangsu	16	2	East	0	45.254	38.37	0	2.93226	0	CBR	49.6305	7	7.28091	3.85015	1	1	11.0795	11.3129	9.23531	10	15.9	83.4664	8.88642	9.07504	10.12	2.4312	3.1163	3.04746	2015年江苏省政府定向置换专项债券(十一期)	江苏省人民政府	2015-11-04	1551038.IB
2015	Jiangsu	16	2	East	0	45.254	38.37	0	2.93226	0	CBR	49.6305	7	7.24569	3.85015	0	1	11.0795	11.3129	9.23531	10	15.9	83.4664	8.88642	9.07504	10.12	2.4312	3.1163	3.04746	2015年江苏省政府定向置换一般债券(十一期)	江苏省人民政府	2015-11-04	1551034.IB
2015	Jiangsu	16	2	East	0	45.41	36.49	0	2.93226	0	CBR	49.6305	10	6.87579	3.85015	1	1	11.0795	11.3129	9.23531	10	15.9	83.4664	8.88642	9.07504	10.12	2.4312	3.1351	3.0459	2015年江苏省政府定向置换专项债券(十二期)	江苏省人民政府	2015-11-04	1551039.IB
2015	Jiangsu	16	2	East	0	45.41	36.49	0	2.93226	0	CBR	49.6305	10	6.84058	3.85015	0	1	11.0795	11.3129	9.23531	10	15.9	83.4664	8.88642	9.07504	10.12	2.4312	3.1351	3.0459	2015年江苏省政府定向置换一般债券(十二期)	江苏省人民政府	2015-11-04	1551035.IB
2015	Guizhou	8	4	West	1	25.158	22.82	1	3.37245	3.37245	Brilliance	41.5643	3	9.21044	3.68888	1	0	9.12403	10.1825	15.0506	1.41494	23.4	404.342	7.22015	8.22064	13.28	2.4342	2.7618	2.73842	2015年贵州省政府专项债券(一期)	贵州省人民政府	2015-11-05	1569023.IB
2015	Guizhou	8	4	West	1	24.846	20.43	1	3.37245	3.37245	Brilliance	41.5643	5	9.61587	3.68888	1	0	9.12403	10.1825	15.0506	1.41494	23.4	404.342	7.22015	8.22064	13.28	2.4342	2.9657	2.92154	2015年贵州省政府专项债券(二期)	贵州省人民政府	2015-11-05	1569024.IB
2015	Guizhou	8	4	West	1	24.826	18	1	3.37245	3.37245	Brilliance	41.5643	7	9.61587	3.68888	1	0	9.12403	10.1825	15.0506	1.41494	23.4	404.342	7.22015	8.22064	13.28	2.4342	3.14	3.07174	2015年贵州省政府专项债券(三期)	贵州省人民政府	2015-11-05	1569025.IB
2015	Guizhou	8	4	West	1	25.448	21.5	1	3.37245	3.37245	Brilliance	41.5643	10	9.21044	3.68888	1	0	9.12403	10.1825	15.0506	1.41494	23.4	404.342	7.22015	8.22064	13.28	2.4342	3.115	3.07552	2015年贵州省政府专项债券(四期)	贵州省人民政府	2015-11-05	1569026.IB
2015	Jiangsu	16	2	East	0	15.158	12.82	0	2.93226	0	CBR	49.6305	3	8.8725	3.85015	1	0	11.0795	11.3129	9.23531	10	15.9	83.4664	8.88642	9.07504	10.12	2.4342	2.7618	2.73842	2015年江苏省政府专项债券(八期)	江苏省人民政府	2015-11-05	1551044.IB
2015	Jiangsu	16	2	East	0	15.158	12.82	0	2.93226	0	CBR	49.6305	3	9.69529	3.85015	0	0	11.0795	11.3129	9.23531	10	15.9	83.4664	8.88642	9.07504	10.12	2.4342	2.7618	2.73842	2015年江苏省政府一般债券(九期)	江苏省人民政府	2015-11-05	1551040.IB
2015	Jiangsu	16	2	East	0	14.846	10.43	0	2.93226	0	CBR	49.6305	5	9.27529	3.85015	1	0	11.0795	11.3129	9.23531	10	15.9	83.4664	8.88642	9.07504	10.12	2.4342	2.9657	2.92154	2015年江苏省政府专项债券(九期)	江苏省人民政府	2015-11-05	1551045.IB
2015	Jiangsu	16	2	East	0	18.846	14.43	0	2.93226	0	CBR	49.6305	5	10.1007	3.85015	0	0	11.0795	11.3129	9.23531	10	15.9	83.4664	8.88642	9.07504	10.12	2.4342	2.9657	2.92154	2015年江苏省政府一般债券(十期)	江苏省人民政府	2015-11-05	1551041.IB
2015	Jiangsu	16	2	East	0	14.826	8	0	2.93226	0	CBR	49.6305	7	9.27529	3.85015	1	0	11.0795	11.3129	9.23531	10	15.9	83.4664	8.88642	9.07504	10.12	2.4342	3.14	3.07174	2015年江苏省政府专项债券(十期)	江苏省人民政府	2015-11-05	1551046.IB
2015	Jiangsu	16	2	East	0	18.826	12	0	2.93226	0	CBR	49.6305	7	10.1007	3.85015	0	0	11.0795	11.3129	9.23531	10	15.9	83.4664	8.88642	9.07504	10.12	2.4342	3.14	3.07174	2015年江苏省政府一般债券(十一期)	江苏省人民政府	2015-11-05	1551042.IB
2015	Jiangsu	16	2	East	0	10.448	6.5	0	2.93226	0	CBR	49.6305	10	8.8708	3.85015	1	0	11.0795	11.3129	9.23531	10	15.9	83.4664	8.88642	9.07504	10.12	2.4342	3.115	3.07552	2015年江苏省政府专项债券(十一期)	江苏省人民政府	2015-11-05	1551047.IB
2015	Jiangsu	16	2	East	0	15.448	11.5	0	2.93226	0	CBR	49.6305	10	9.69529	3.85015	0	0	11.0795	11.3129	9.23531	10	15.9	83.4664	8.88642	9.07504	10.12	2.4342	3.115	3.07552	2015年江苏省政府一般债券(十二期)	江苏省人民政府	2015-11-05	1551043.IB
2015	Yunnan	30	4	West	1	20.238	17.19	1	3.48093	3.48093	Brilliance	39.6475	3	8.77971	3.8712	1	0	9.54979	10.2133	9.48267	2.16591	15.1	281.855	7.43727	8.20234	5.38	2.463	2.7781	2.74762	2015年云南省政府专项债券(九期)	云南省人民政府	2015-11-06	1570037.IB
2015	Yunnan	30	4	West	1	20.238	17.19	1	3.48093	3.48093	Brilliance	39.6475	3	8.74688	3.8712	0	0	9.54979	10.2133	9.48267	2.16591	15.1	281.855	7.43727	8.20234	5.38	2.463	2.7781	2.74762	2015年云南省政府一般债券(九期)	云南省人民政府	2015-11-06	1570033.IB
2015	Yunnan	30	4	West	1	41.238	38.19	1	3.48093	3.48093	Brilliance	39.6475	3	6.80351	3.8712	1	1	9.54979	10.2133	9.48267	2.16591	15.1	281.855	7.43727	8.20234	5.38	2.463	2.7781	2.74762	2015年云南省政府定向置换专项债券(九期)	云南省人民政府	2015-11-06	1570045.IB
2015	Yunnan	30	4	West	1	41.238	38.19	1	3.48093	3.48093	Brilliance	39.6475	3	6.31173	3.8712	0	1	9.54979	10.2133	9.48267	2.16591	15.1	281.855	7.43727	8.20234	5.38	2.463	2.7781	2.74762	2015年云南省政府定向置换一般债券(九期)	云南省人民政府	2015-11-06	1570041.IB
2015	Yunnan	30	4	West	1	20.362	17.53	1	3.48093	3.48093	Brilliance	39.6475	5	8.77971	3.8712	1	0	9.54979	10.2133	9.48267	2.16591	15.1	281.855	7.43727	8.20234	5.38	2.463	2.9647	2.93638	2015年云南省政府专项债券(十期)	云南省人民政府	2015-11-06	1570038.IB
2015	Yunnan	30	4	West	1	20.362	17.53	1	3.48093	3.48093	Brilliance	39.6475	5	9.29661	3.8712	0	0	9.54979	10.2133	9.48267	2.16591	15.1	281.855	7.43727	8.20234	5.38	2.463	2.9647	2.93638	2015年云南省政府一般债券(十期)	云南省人民政府	2015-11-06	1570034.IB
2015	Yunnan	30	4	West	1	44.362	41.53	1	3.48093	3.48093	Brilliance	39.6475	5	6.80351	3.8712	1	1	9.54979	10.2133	9.48267	2.16591	15.1	281.855	7.43727	8.20234	5.38	2.463	2.9647	2.93638	2015年云南省政府定向置换专项债券(十期)	云南省人民政府	2015-11-06	1570046.IB
2015	Yunnan	30	4	West	1	44.362	41.53	1	3.48093	3.48093	Brilliance	39.6475	5	6.68586	3.8712	0	1	9.54979	10.2133	9.48267	2.16591	15.1	281.855	7.43727	8.20234	5.38	2.463	2.9647	2.93638	2015年云南省政府定向置换一般债券(十期)	云南省人民政府	2015-11-06	1570042.IB
2015	Yunnan	30	4	West	1	20.028	15.51	1	3.48093	3.48093	Brilliance	39.6475	7	8.74846	3.8712	1	0	9.54979	10.2133	9.48267	2.16591	15.1	281.855	7.43727	8.20234	5.38	2.463	3.1349	3.08972	2015年云南省政府专项债券(十一期)	云南省人民政府	2015-11-06	1570039.IB
2015	Yunnan	30	4	West	1	20.028	15.51	1	3.48093	3.48093	Brilliance	39.6475	7	9.29661	3.8712	0	0	9.54979	10.2133	9.48267	2.16591	15.1	281.855	7.43727	8.20234	5.38	2.463	3.1349	3.08972	2015年云南省政府一般债券(十一期)	云南省人民政府	2015-11-06	1570035.IB
2015	Yunnan	30	4	West	1	46.028	41.51	1	3.48093	3.48093	Brilliance	39.6475	7	6.80351	3.8712	1	1	9.54979	10.2133	9.48267	2.16591	15.1	281.855	7.43727	8.20234	5.38	2.463	3.1349	3.08972	2015年云南省政府定向置换专项债券(十一期)	云南省人民政府	2015-11-06	1570047.IB
2015	Yunnan	30	4	West	1	46.028	41.51	1	3.48093	3.48093	Brilliance	39.6475	7	6.68586	3.8712	0	1	9.54979	10.2133	9.48267	2.16591	15.1	281.855	7.43727	8.20234	5.38	2.463	3.1349	3.08972	2015年云南省政府定向置换一般债券(十一期)	云南省人民政府	2015-11-06	1570043.IB
2015	Yunnan	30	4	West	1	20.148	16.5	1	3.48093	3.48093	Brilliance	39.6475	10	8.74846	3.8712	1	0	9.54979	10.2133	9.48267	2.16591	15.1	281.855	7.43727	8.20234	5.38	2.463	3.125	3.08852	2015年云南省政府专项债券(十二期)	云南省人民政府	2015-11-06	1570040.IB
2015	Yunnan	30	4	West	1	20.148	16.5	1	3.48093	3.48093	Brilliance	39.6475	10	9.29661	3.8712	0	0	9.54979	10.2133	9.48267	2.16591	15.1	281.855	7.43727	8.20234	5.38	2.463	3.125	3.08852	2015年云南省政府一般债券(十二期)	云南省人民政府	2015-11-06	1570036.IB
2015	Yunnan	30	4	West	1	46.148	42.5	1	3.48093	3.48093	Brilliance	39.6475	10	6.80351	3.8712	1	1	9.54979	10.2133	9.48267	2.16591	15.1	281.855	7.43727	8.20234	5.38	2.463	3.125	3.08852	2015年云南省政府定向置换专项债券(十二期)	云南省人民政府	2015-11-06	1570048.IB
2015	Yunnan	30	4	West	1	46.148	42.5	1	3.48093	3.48093	Brilliance	39.6475	10	6.68586	3.8712	0	1	9.54979	10.2133	9.48267	2.16591	15.1	281.855	7.43727	8.20234	5.38	2.463	3.125	3.08852	2015年云南省政府定向置换一般债券(十二期)	云南省人民政府	2015-11-06	1570044.IB
2015	Inner Mongolia	15	4	West	0	41.438	33.19	0	3.49438	0	CBR	27.0093	3	6.20407	3.68888	1	0	9.40576	11.1711	6.72203	1.87539	9.9	246.387	7.51953	8.92644	7.13	2.5389	2.8381	2.75562	2015年内蒙古自治区政府专项债券(五期)	内蒙古自治区人民政府	2015-11-09	1545031.IB
2015	Inner Mongolia	15	4	West	0	41.438	33.19	0	3.49438	0	CBR	27.0093	3	7.5522	3.68888	0	0	9.40576	11.1711	6.72203	1.87539	9.9	246.387	7.51953	8.92644	7.13	2.5389	2.8381	2.75562	2015年内蒙古自治区政府一般债券(九期)	内蒙古自治区人民政府	2015-11-09	1545027.IB
2015	Inner Mongolia	15	4	West	0	44.292	34.21	0	3.49438	0	CBR	27.0093	5	7.6014	3.68888	1	0	9.40576	11.1711	6.72203	1.87539	9.9	246.387	7.51953	8.92644	7.13	2.5389	3.0479	2.94708	2015年内蒙古自治区政府专项债券(六期)	内蒙古自治区人民政府	2015-11-09	1545032.IB
2015	Inner Mongolia	15	4	West	0	44.292	34.21	0	3.49438	0	CBR	27.0093	5	8.64312	3.68888	0	0	9.40576	11.1711	6.72203	1.87539	9.9	246.387	7.51953	8.92644	7.13	2.5389	3.0479	2.94708	2015年内蒙古自治区政府一般债券(十期)	内蒙古自治区人民政府	2015-11-09	1545028.IB
2015	Inner Mongolia	15	4	West	0	45.476	31.01	0	3.49438	0	CBR	27.0093	7	7.30047	3.68888	1	0	9.40576	11.1711	6.72203	1.87539	9.9	246.387	7.51953	8.92644	7.13	2.5389	3.2499	3.10524	2015年内蒙古自治区政府专项债券(七期)	内蒙古自治区人民政府	2015-11-09	1545033.IB
2015	Inner Mongolia	15	4	West	0	45.476	31.01	0	3.49438	0	CBR	27.0093	7	8.64312	3.68888	0	0	9.40576	11.1711	6.72203	1.87539	9.9	246.387	7.51953	8.92644	7.13	2.5389	3.2499	3.10524	2015年内蒙古自治区政府一般债券(十一期)	内蒙古自治区人民政府	2015-11-09	1545029.IB
2015	Inner Mongolia	15	4	West	0	44.848	34.01	0	3.49438	0	CBR	27.0093	10	6.90875	3.68888	1	0	9.40576	11.1711	6.72203	1.87539	9.9	246.387	7.51953	8.92644	7.13	2.5389	3.2099	3.10152	2015年内蒙古自治区政府专项债券(八期)	内蒙古自治区人民政府	2015-11-09	1545034.IB
2015	Inner Mongolia	15	4	West	0	44.848	34.01	0	3.49438	0	CBR	27.0093	10	8.64312	3.68888	0	0	9.40576	11.1711	6.72203	1.87539	9.9	246.387	7.51953	8.92644	7.13	2.5389	3.2099	3.10152	2015年内蒙古自治区政府一般债券(十二期)	内蒙古自治区人民政府	2015-11-09	1545030.IB
2015	Shaanxi	22	4	West	0	55.96	51.95	0	2.95647	0	CBR	66.2183	3	8.1059	3.68888	1	1	9.76437	10.7564	9.41253	2.68431	15.8	171.463	7.54454	8.50505	8.13	2.5616	2.8405	2.8004	2015年陕西省政府定向置换专项债券(五期)	陕西省人民政府	2015-11-11	1572029.IB
2015	Shaanxi	22	4	West	0	55.96	51.95	0	2.95647	0	CBR	66.2183	3	7.66708	3.68888	0	1	9.76437	10.7564	9.41253	2.68431	15.8	171.463	7.54454	8.50505	8.13	2.5616	2.8405	2.8004	2015年陕西省政府定向置换一般债券(五期)	陕西省人民政府	2015-11-11	1572025.IB
2015	Shaanxi	22	4	West	0	59.92	58.05	0	2.95647	0	CBR	66.2183	5	8.1059	3.68888	1	1	9.76437	10.7564	9.41253	2.68431	15.8	171.463	7.54454	8.50505	8.13	2.5616	3.0195	3.0008	2015年陕西省政府定向置换专项债券(六期)	陕西省人民政府	2015-11-11	1572030.IB
2015	Shaanxi	22	4	West	0	59.92	58.05	0	2.95647	0	CBR	66.2183	5	7.66708	3.68888	0	1	9.76437	10.7564	9.41253	2.68431	15.8	171.463	7.54454	8.50505	8.13	2.5616	3.0195	3.0008	2015年陕西省政府定向置换一般债券(六期)	陕西省人民政府	2015-11-11	1572026.IB
2015	Shaanxi	22	4	West	0	63.232	65.76	0	2.95647	0	CBR	66.2183	7	8.1059	3.68888	1	1	9.76437	10.7564	9.41253	2.68431	15.8	171.463	7.54454	8.50505	8.13	2.5616	3.1424	3.16768	2015年陕西省政府定向置换专项债券(七期)	陕西省人民政府	2015-11-11	1572031.IB
2015	Shaanxi	22	4	West	0	63.232	65.76	0	2.95647	0	CBR	66.2183	7	7.66708	3.68888	0	1	9.76437	10.7564	9.41253	2.68431	15.8	171.463	7.54454	8.50505	8.13	2.5616	3.1424	3.16768	2015年陕西省政府定向置换一般债券(七期)	陕西省人民政府	2015-11-11	1572027.IB
2015	Shaanxi	22	4	West	0	63.298	66.74	0	2.95647	0	CBR	66.2183	10	7.00801	3.68888	1	1	9.76437	10.7564	9.41253	2.68431	15.8	171.463	7.54454	8.50505	8.13	2.5616	3.1226	3.15702	2015年陕西省政府定向置换专项债券(八期)	陕西省人民政府	2015-11-11	1572032.IB
2015	Shaanxi	22	4	West	0	63.298	66.74	0	2.95647	0	CBR	66.2183	10	6.56961	3.68888	0	1	9.76437	10.7564	9.41253	2.68431	15.8	171.463	7.54454	8.50505	8.13	2.5616	3.1226	3.15702	2015年陕西省政府定向置换一般债券(八期)	陕西省人民政府	2015-11-11	1572028.IB
2015	Heilongjiang	11	1	Northeast	0	41.768	41.04	0	3.99526	0	Dagong	41.2442	3	7.78364	3.21888	0	1	9.40679	10.5771	2.71497	1.87733	0.2	208.288	7.17112	8.19055	1.87	2.5499	2.8196	2.81232	2015年黑龙江省政府定向置换一般债券(五期)	黑龙江省人民政府	2015-11-12	1549016.IB
2015	Heilongjiang	11	1	Northeast	0	44.998	45.42	0	3.99526	0	Dagong	41.2442	5	7.78364	3.21888	0	1	9.40679	10.5771	2.71497	1.87733	0.2	208.288	7.17112	8.19055	1.87	2.5499	3.0058	3.01002	2015年黑龙江省政府定向置换一般债券(六期)	黑龙江省人民政府	2015-11-12	1549017.IB
2015	Heilongjiang	11	1	Northeast	0	47.71	51	0	3.99526	0	Dagong	41.2442	7	7.78364	3.21888	0	1	9.40679	10.5771	2.71497	1.87733	0.2	208.288	7.17112	8.19055	1.87	2.5499	3.14	3.1729	2015年黑龙江省政府定向置换一般债券(七期)	黑龙江省人民政府	2015-11-12	1549018.IB
2015	Heilongjiang	11	1	Northeast	0	47.548	49.49	0	3.99526	0	Dagong	41.2442	10	6.99045	3.21888	0	1	9.40679	10.5771	2.71497	1.87733	0.2	208.288	7.17112	8.19055	1.87	2.5499	3.1351	3.15452	2015年黑龙江省政府定向置换一般债券(八期)	黑龙江省人民政府	2015-11-12	1549019.IB
2015	Shaanxi	22	4	West	0	22.768	22.04	0	2.95647	0	CBR	66.2183	3	8.798	3.68888	1	0	9.76437	10.7564	9.41253	2.68431	15.8	171.463	7.54454	8.50505	8.13	2.5499	2.8196	2.81232	2015年陕西省政府专项债券(九期)	陕西省人民政府	2015-11-12	1572037.IB
2015	Shaanxi	22	4	West	0	34.768	34.04	0	2.95647	0	CBR	66.2183	3	8.50936	3.68888	0	0	9.76437	10.7564	9.41253	2.68431	15.8	171.463	7.54454	8.50505	8.13	2.5499	2.8196	2.81232	2015年陕西省政府一般债券(九期)	陕西省人民政府	2015-11-12	1572033.IB
2015	Shaanxi	22	4	West	0	22.998	23.42	0	2.95647	0	CBR	66.2183	5	8.798	3.68888	1	0	9.76437	10.7564	9.41253	2.68431	15.8	171.463	7.54454	8.50505	8.13	2.5499	3.0058	3.01002	2015年陕西省政府专项债券(十期)	陕西省人民政府	2015-11-12	1572038.IB
2015	Shaanxi	22	4	West	0	37.998	38.42	0	2.95647	0	CBR	66.2183	5	8.50936	3.68888	0	0	9.76437	10.7564	9.41253	2.68431	15.8	171.463	7.54454	8.50505	8.13	2.5499	3.0058	3.01002	2015年陕西省政府一般债券(十期)	陕西省人民政府	2015-11-12	1572034.IB
2015	Shaanxi	22	4	West	0	26.71	30	0	2.95647	0	CBR	66.2183	7	8.798	3.68888	1	0	9.76437	10.7564	9.41253	2.68431	15.8	171.463	7.54454	8.50505	8.13	2.5499	3.14	3.1729	2015年陕西省政府专项债券(十一期)	陕西省人民政府	2015-11-12	1572039.IB
2015	Shaanxi	22	4	West	0	39.71	43	0	2.95647	0	CBR	66.2183	7	8.50936	3.68888	0	0	9.76437	10.7564	9.41253	2.68431	15.8	171.463	7.54454	8.50505	8.13	2.5499	3.14	3.1729	2015年陕西省政府一般债券(十一期)	陕西省人民政府	2015-11-12	1572035.IB
2015	Shaanxi	22	4	West	0	38.548	40.49	0	2.95647	0	CBR	66.2183	10	7.71047	3.68888	1	0	9.76437	10.7564	9.41253	2.68431	15.8	171.463	7.54454	8.50505	8.13	2.5499	3.1351	3.15452	2015年陕西省政府专项债券(十二期)	陕西省人民政府	2015-11-12	1572040.IB
2015	Shaanxi	22	4	West	0	39.548	41.49	0	2.95647	0	CBR	66.2183	10	7.41909	3.68888	0	0	9.76437	10.7564	9.41253	2.68431	15.8	171.463	7.54454	8.50505	8.13	2.5499	3.1351	3.15452	2015年陕西省政府一般债券(十二期)	陕西省人民政府	2015-11-12	1572036.IB
2015	Heilongjiang	11	1	Northeast	0	30.612	29.71	0	3.99526	0	Dagong	41.2442	3	9.47278	3.21888	0	0	9.40679	10.5771	2.71497	1.87733	0.2	208.288	7.17112	8.19055	1.87	2.5589	2.8329	2.82388	2015年黑龙江省政府一般债券(五期)	黑龙江省人民政府	2015-11-13	1549020.IB
2015	Heilongjiang	11	1	Northeast	0	30.196	33.64	0	3.99526	0	Dagong	41.2442	5	7.31389	3.21888	1	0	9.40679	10.5771	2.71497	1.87733	0.2	208.288	7.17112	8.19055	1.87	2.5589	2.9836	3.01804	2015年黑龙江省政府专项债券(四期)	黑龙江省人民政府	2015-11-13	1549024.IB
2015	Heilongjiang	11	1	Northeast	0	32.196	35.64	0	3.99526	0	Dagong	41.2442	5	9.47278	3.21888	0	0	9.40679	10.5771	2.71497	1.87733	0.2	208.288	7.17112	8.19055	1.87	2.5589	2.9836	3.01804	2015年黑龙江省政府一般债券(六期)	黑龙江省人民政府	2015-11-13	1549021.IB
2015	Heilongjiang	11	1	Northeast	0	29.71	33.5	0	3.99526	0	Dagong	41.2442	7	6.80351	3.21888	1	0	9.40679	10.5771	2.71497	1.87733	0.2	208.288	7.17112	8.19055	1.87	2.5589	3.135	3.1729	2015年黑龙江省政府专项债券(五期)	黑龙江省人民政府	2015-11-13	1549025.IB
2015	Heilongjiang	11	1	Northeast	0	30.71	34.5	0	3.99526	0	Dagong	41.2442	7	9.47278	3.21888	0	0	9.40679	10.5771	2.71497	1.87733	0.2	208.288	7.17112	8.19055	1.87	2.5589	3.135	3.1729	2015年黑龙江省政府一般债券(七期)	黑龙江省人民政府	2015-11-13	1549022.IB
2015	Heilongjiang	11	1	Northeast	0	31.146	34.49	0	3.99526	0	Dagong	41.2442	10	8.55932	3.21888	0	0	9.40679	10.5771	2.71497	1.87733	0.2	208.288	7.17112	8.19055	1.87	2.5589	3.1251	3.15854	2015年黑龙江省政府一般债券(八期)	黑龙江省人民政府	2015-11-13	1549023.IB
2015	Beijing	2	2	East	0	8.814	5.62	0	3.65092	0	CBR	68.5336	3	7.6099	3.46574	0	0	10.04	11.5129	8.47615	3.5363	1.1	84.8637	8.30083	9.82822	10	2.5948	2.8638	2.83186	2015年北京市政府一般债券(五期)	北京市人民政府	2015-11-19	1541024.IB
2015	Beijing	2	2	East	0	9.814	6.62	0	3.65092	0	CBR	68.5336	3	8.73727	3.46574	1	0	10.04	11.5129	8.47615	3.5363	1.1	84.8637	8.30083	9.82822	10	2.5948	2.8638	2.83186	2015年北京市政府专项债券(五期)	北京市人民政府	2015-11-19	1541028.IB
2015	Beijing	2	2	East	0	10.494	9.79	0	3.65092	0	CBR	68.5336	5	8.84817	3.46574	1	0	10.04	11.5129	8.47615	3.5363	1.1	84.8637	8.30083	9.82822	10	2.5948	3.0021	2.99506	2015年北京市政府专项债券(六期)	北京市人民政府	2015-11-19	1541029.IB
2015	Beijing	2	2	East	0	10.494	9.79	0	3.65092	0	CBR	68.5336	5	7.78591	3.46574	0	0	10.04	11.5129	8.47615	3.5363	1.1	84.8637	8.30083	9.82822	10	2.5948	3.0021	2.99506	2015年北京市政府一般债券(六期)	北京市人民政府	2015-11-19	1541025.IB
2015	Beijing	2	2	East	0	9.956	6.02	0	3.65092	0	CBR	68.5336	7	5.31812	3.46574	1	0	10.04	11.5129	8.47615	3.5363	1.1	84.8637	8.30083	9.82822	10	2.5948	3.1798	3.14044	2015年北京市政府专项债券(九期)	北京市人民政府	2015-11-19	1541032.IB
2015	Beijing	2	2	East	0	9.956	6.02	0	3.65092	0	CBR	68.5336	7	8.80863	3.46574	1	0	10.04	11.5129	8.47615	3.5363	1.1	84.8637	8.30083	9.82822	10	2.5948	3.1798	3.14044	2015年北京市政府专项债券(七期)	北京市人民政府	2015-11-19	1541030.IB
2015	Beijing	2	2	East	0	9.956	6.02	0	3.65092	0	CBR	68.5336	7	7.83986	3.46574	0	0	10.04	11.5129	8.47615	3.5363	1.1	84.8637	8.30083	9.82822	10	2.5948	3.1798	3.14044	2015年北京市政府一般债券(七期)	北京市人民政府	2015-11-19	1541026.IB
2015	Beijing	2	2	East	0	9.784	8.98	0	3.65092	0	CBR	68.5336	10	8.66354	3.46574	1	0	10.04	11.5129	8.47615	3.5363	1.1	84.8637	8.30083	9.82822	10	2.5948	3.1402	3.13216	2015年北京市政府专项债券(八期)	北京市人民政府	2015-11-19	1541031.IB
2015	Beijing	2	2	East	0	9.784	8.98	0	3.65092	0	CBR	68.5336	10	7.42348	3.46574	0	0	10.04	11.5129	8.47615	3.5363	1.1	84.8637	8.30083	9.82822	10	2.5948	3.1402	3.13216	2015年北京市政府一般债券(八期)	北京市人民政府	2015-11-19	1541027.IB
2015	Jilin	18	1	Northeast	1	24.814	21.62	1	3.56161	3.56161	Lianhe_Fitch	41.0219	3	7.80297	3.4012	0	0	9.20698	10.823	5.71283	1.53732	7	172.431	7.09291	8.42396	4.01	2.5948	2.8638	2.83186	2015年吉林省政府一般债券(五期)	吉林省人民政府	2015-11-19	1548023.IB
2015	Jilin	18	1	Northeast	1	35.494	34.79	1	3.56161	3.56161	Lianhe_Fitch	41.0219	5	7.4081	3.4012	1	0	9.20698	10.823	5.71283	1.53732	7	172.431	7.09291	8.42396	4.01	2.5948	3.0021	2.99506	2015年吉林省政府专项债券(三期)	吉林省人民政府	2015-11-19	1548029.IB
2015	Jilin	18	1	Northeast	1	35.494	34.79	1	3.56161	3.56161	Lianhe_Fitch	41.0219	5	8.60029	3.4012	1	0	9.20698	10.823	5.71283	1.53732	7	172.431	7.09291	8.42396	4.01	2.5948	3.0021	2.99506	2015年吉林省政府专项债券(一期)	吉林省人民政府	2015-11-19	1548027.IB
2015	Jilin	18	1	Northeast	1	44.494	43.79	1	3.56161	3.56161	Lianhe_Fitch	41.0219	5	8.8985	3.4012	0	0	9.20698	10.823	5.71283	1.53732	7	172.431	7.09291	8.42396	4.01	2.5948	3.0021	2.99506	2015年吉林省政府一般债券(六期)	吉林省人民政府	2015-11-19	1548024.IB
2015	Jilin	18	1	Northeast	1	30.956	27.02	1	3.56161	3.56161	Lianhe_Fitch	41.0219	7	8.8985	3.4012	0	0	9.20698	10.823	5.71283	1.53732	7	172.431	7.09291	8.42396	4.01	2.5948	3.1798	3.14044	2015年吉林省政府一般债券(七期)	吉林省人民政府	2015-11-19	1548025.IB
2015	Jilin	18	1	Northeast	1	31.784	30.98	1	3.56161	3.56161	Lianhe_Fitch	41.0219	10	8.59988	3.4012	1	0	9.20698	10.823	5.71283	1.53732	7	172.431	7.09291	8.42396	4.01	2.5948	3.1402	3.13216	2015年吉林省政府专项债券(二期)	吉林省人民政府	2015-11-19	1548028.IB
2015	Jilin	18	1	Northeast	1	31.784	30.98	1	3.56161	3.56161	Lianhe_Fitch	41.0219	10	8.8985	3.4012	0	0	9.20698	10.823	5.71283	1.53732	7	172.431	7.09291	8.42396	4.01	2.5948	3.1402	3.13216	2015年吉林省政府一般债券(八期)	吉林省人民政府	2015-11-19	1548026.IB
2015	Jilin	18	1	Northeast	1	43.784	42.98	1	3.56161	3.56161	Lianhe_Fitch	41.0219	10	6.7883	3.4012	1	0	9.20698	10.823	5.71283	1.53732	7	172.431	7.09291	8.42396	4.01	2.5948	3.1402	3.13216	2015年吉林省政府专项债券(四期)	吉林省人民政府	2015-11-19	1548030.IB
2015	Hunan	14	3	Central	1	19.93	18.27	1	3.31091	3.31091	Lianhe_Fitch	45.0421	3	8.44413	2.77259	0	0	10.1613	10.6034	9.92177	3.99215	19.2	166.811	7.72436	8.13821	11.42	2.5764	2.8573	2.8407	2015年湖南省政府一般债券(五期)	湖南省人民政府	2015-11-20	1562013.IB
2015	Hunan	14	3	Central	1	19.568	21.14	1	3.31091	3.31091	Lianhe_Fitch	45.0421	5	9.48805	2.77259	0	0	10.1613	10.6034	9.92177	3.99215	19.2	166.811	7.72436	8.13821	11.42	2.5764	2.9786	2.99432	2015年湖南省政府一般债券(六期)	湖南省人民政府	2015-11-20	1562014.IB
2015	Hunan	14	3	Central	1	20.16	18.52	1	3.31091	3.31091	Lianhe_Fitch	45.0421	7	9.48805	2.77259	0	0	10.1613	10.6034	9.92177	3.99215	19.2	166.811	7.72436	8.13821	11.42	2.5764	3.1648	3.1484	2015年湖南省政府一般债券(七期)	湖南省人民政府	2015-11-20	1562015.IB
2015	Hunan	14	3	Central	1	19.682	20.49	1	3.31091	3.31091	Lianhe_Fitch	45.0421	10	9.48805	2.77259	0	0	10.1613	10.6034	9.92177	3.99215	19.2	166.811	7.72436	8.13821	11.42	2.5764	3.1251	3.13318	2015年湖南省政府一般债券(八期)	湖南省人民政府	2015-11-20	1562016.IB
2015	Jilin	18	1	Northeast	1	47.93	46.27	1	3.56161	3.56161	Lianhe_Fitch	41.0219	3	4.69181	3.4012	0	1	9.20698	10.823	5.71283	1.53732	7	172.431	7.09291	8.42396	4.01	2.5764	2.8573	2.8407	2015年吉林省政府定向承销发行的置换一般债券(九期)	吉林省人民政府	2015-11-20	1548017.IB
2015	Jilin	18	1	Northeast	1	50.568	52.14	1	3.56161	3.56161	Lianhe_Fitch	41.0219	5	5.77206	3.4012	1	1	9.20698	10.823	5.71283	1.53732	7	172.431	7.09291	8.42396	4.01	2.5764	2.9786	2.99432	2015年吉林省政府定向承销发行的置换专项债券(五期)	吉林省人民政府	2015-11-20	1548021.IB
2015	Jilin	18	1	Northeast	1	50.568	52.14	1	3.56161	3.56161	Lianhe_Fitch	41.0219	5	5.78429	3.4012	0	1	9.20698	10.823	5.71283	1.53732	7	172.431	7.09291	8.42396	4.01	2.5764	2.9786	2.99432	2015年吉林省政府定向承销发行的置换一般债券(十期)	吉林省人民政府	2015-11-20	1548018.IB
2015	Jilin	18	1	Northeast	1	53.16	51.52	1	3.56161	3.56161	Lianhe_Fitch	41.0219	7	5.78429	3.4012	0	1	9.20698	10.823	5.71283	1.53732	7	172.431	7.09291	8.42396	4.01	2.5764	3.1648	3.1484	2015年吉林省政府定向承销发行的置换一般债券(十一期)	吉林省人民政府	2015-11-20	1548019.IB
2015	Jilin	18	1	Northeast	1	53.682	54.49	1	3.56161	3.56161	Lianhe_Fitch	41.0219	10	5.77206	3.4012	1	1	9.20698	10.823	5.71283	1.53732	7	172.431	7.09291	8.42396	4.01	2.5764	3.1251	3.13318	2015年吉林省政府定向承销发行的置换专项债券(六期)	吉林省人民政府	2015-11-20	1548022.IB
2015	Jilin	18	1	Northeast	1	53.682	54.49	1	3.56161	3.56161	Lianhe_Fitch	41.0219	10	5.78429	3.4012	0	1	9.20698	10.823	5.71283	1.53732	7	172.431	7.09291	8.42396	4.01	2.5764	3.1251	3.13318	2015年吉林省政府定向承销发行的置换一般债券(十二期)	吉林省人民政府	2015-11-20	1548020.IB
2015	Liaoning	19	1	Northeast	0	45.798	46.45	0	3.68838	0	Dagong	44.1734	3	6.75449	3.4012	1	1	9.90477	11.0852	4.25274	3.08894	5.6	283.004	8.06865	8.89923	-4.52	2.5676	2.8455	2.85202	2015年辽宁省政府定向置换专项债券(五期)	辽宁省人民政府	2015-11-24	1546023.IB
2015	Liaoning	19	1	Northeast	0	45.798	46.45	0	3.68838	0	Dagong	44.1734	3	8.58772	3.4012	0	1	9.90477	11.0852	4.25274	3.08894	5.6	283.004	8.06865	8.89923	-4.52	2.5676	2.8455	2.85202	2015年辽宁省政府定向置换一般债券(五期)	辽宁省人民政府	2015-11-24	1546019.IB
2015	Liaoning	19	1	Northeast	0	47.468	50.62	0	3.68838	0	Dagong	44.1734	5	7.01347	3.4012	1	1	9.90477	11.0852	4.25274	3.08894	5.6	283.004	8.06865	8.89923	-4.52	2.5676	2.9638	2.99532	2015年辽宁省政府定向置换专项债券(六期)	辽宁省人民政府	2015-11-24	1546024.IB
2015	Liaoning	19	1	Northeast	0	47.468	50.62	0	3.68838	0	Dagong	44.1734	5	8.61275	3.4012	0	1	9.90477	11.0852	4.25274	3.08894	5.6	283.004	8.06865	8.89923	-4.52	2.5676	2.9638	2.99532	2015年辽宁省政府定向置换一般债券(六期)	辽宁省人民政府	2015-11-24	1546020.IB
2015	Liaoning	19	1	Northeast	0	50.88	53.01	0	3.68838	0	Dagong	44.1734	7	6.84641	3.4012	1	1	9.90477	11.0852	4.25274	3.08894	5.6	283.004	8.06865	8.89923	-4.52	2.5676	3.1399	3.1612	2015年辽宁省政府定向置换专项债券(七期)	辽宁省人民政府	2015-11-24	1546025.IB
2015	Liaoning	19	1	Northeast	0	50.88	53.01	0	3.68838	0	Dagong	44.1734	7	8.57785	3.4012	0	1	9.90477	11.0852	4.25274	3.08894	5.6	283.004	8.06865	8.89923	-4.52	2.5676	3.1399	3.1612	2015年辽宁省政府定向置换一般债券(七期)	辽宁省人民政府	2015-11-24	1546021.IB
2015	Liaoning	19	1	Northeast	0	49.782	52.23	0	3.68838	0	Dagong	44.1734	10	5.06146	3.4012	1	1	9.90477	11.0852	4.25274	3.08894	5.6	283.004	8.06865	8.89923	-4.52	2.5676	3.1077	3.13218	2015年辽宁省政府定向置换专项债券(八期)	辽宁省人民政府	2015-11-24	1546026.IB
2015	Liaoning	19	1	Northeast	0	49.782	52.23	0	3.68838	0	Dagong	44.1734	10	7.76679	3.4012	0	1	9.90477	11.0852	4.25274	3.08894	5.6	283.004	8.06865	8.89923	-4.52	2.5676	3.1077	3.13218	2015年辽宁省政府定向置换一般债券(八期)	辽宁省人民政府	2015-11-24	1546022.IB
2015	Shanghai	24	2	East	1	9.798	10.45	1	3.4032	3.4032	CCXI_Moody	65.1052	3	8.51739	3.3673	0	0	10.1374	11.4863	8.90231	3.89783	6.5	62.3212	8.43068	9.83026	11.58	2.5676	2.8455	2.85202	2015年上海市政府一般债券(八期)	上海市人民政府	2015-11-24	1550028.IB
2015	Shanghai	24	2	East	1	10.468	13.62	1	3.4032	3.4032	CCXI_Moody	65.1052	5	8.51739	3.3673	0	0	10.1374	11.4863	8.90231	3.89783	6.5	62.3212	8.43068	9.83026	11.58	2.5676	2.9638	2.99532	2015年上海市政府一般债券(九期)	上海市人民政府	2015-11-24	1550029.IB
2015	Guizhou	8	4	West	1	42.646	42	1	3.37245	3.37245	Brilliance	41.5643	3	4.38265	3.68888	0	1	9.12403	10.1825	15.0506	1.41494	23.4	404.342	7.22015	8.22064	13.28	2.5802	2.86	2.85354	2015年贵州省政府定向置换一般债券(五期)	贵州省人民政府	2015-11-25	1569035.IB
2015	Guizhou	8	4	West	1	45.088	49.9	1	3.37245	3.37245	Brilliance	41.5643	5	6.32517	3.68888	1	1	9.12403	10.1825	15.0506	1.41494	23.4	404.342	7.22015	8.22064	13.28	2.5802	2.941	2.98912	2015年贵州省政府定向置换专项债券(七期)	贵州省人民政府	2015-11-25	1569036.IB
2015	Guizhou	8	4	West	1	23.196	23.87	1	3.37245	3.37245	Brilliance	41.5643	3	8.66853	3.68888	1	0	9.12403	10.1825	15.0506	1.41494	23.4	404.342	7.22015	8.22064	13.28	2.5639	2.8513	2.85804	2015年贵州省政府专项债券(五期)	贵州省人民政府	2015-11-26	1569031.IB
2015	Guizhou	8	4	West	1	25.196	25.87	1	3.37245	3.37245	Brilliance	41.5643	3	7.91093	3.68888	0	0	9.12403	10.1825	15.0506	1.41494	23.4	404.342	7.22015	8.22064	13.28	2.5639	2.8513	2.85804	2015年贵州省政府一般债券(十三期)	贵州省人民政府	2015-11-26	1569027.IB
2015	Guizhou	8	4	West	1	24.506	31.1	1	3.37245	3.37245	Brilliance	41.5643	5	8.26899	3.68888	0	0	9.12403	10.1825	15.0506	1.41494	23.4	404.342	7.22015	8.22064	13.28	2.5639	2.909	2.97494	2015年贵州省政府一般债券(十四期)	贵州省人民政府	2015-11-26	1569028.IB
2015	Guizhou	8	4	West	1	27.506	34.1	1	3.37245	3.37245	Brilliance	41.5643	5	9.04794	3.68888	1	0	9.12403	10.1825	15.0506	1.41494	23.4	404.342	7.22015	8.22064	13.28	2.5639	2.909	2.97494	2015年贵州省政府专项债券(六期)	贵州省人民政府	2015-11-26	1569032.IB
2015	Guizhou	8	4	West	1	25.414	32.01	1	3.37245	3.37245	Brilliance	41.5643	7	9.04794	3.68888	1	0	9.12403	10.1825	15.0506	1.41494	23.4	404.342	7.22015	8.22064	13.28	2.5639	3.0899	3.15586	2015年贵州省政府专项债券(七期)	贵州省人民政府	2015-11-26	1569033.IB
2015	Guizhou	8	4	West	1	25.414	32.01	1	3.37245	3.37245	Brilliance	41.5643	7	8.26899	3.68888	0	0	9.12403	10.1825	15.0506	1.41494	23.4	404.342	7.22015	8.22064	13.28	2.5639	3.0899	3.15586	2015年贵州省政府一般债券(十五期)	贵州省人民政府	2015-11-26	1569029.IB
2015	Guizhou	8	4	West	1	28.23	34.97	1	3.37245	3.37245	Brilliance	41.5643	10	7.86365	3.68888	0	0	9.12403	10.1825	15.0506	1.41494	23.4	404.342	7.22015	8.22064	13.28	2.5639	3.0503	3.1177	2015年贵州省政府一般债券(十六期)	贵州省人民政府	2015-11-26	1569030.IB
2015	Guizhou	8	4	West	1	35.23	41.97	1	3.37245	3.37245	Brilliance	41.5643	10	8.6307	3.68888	1	0	9.12403	10.1825	15.0506	1.41494	23.4	404.342	7.22015	8.22064	13.28	2.5639	3.0503	3.1177	2015年贵州省政府专项债券(八期)	贵州省人民政府	2015-11-26	1569034.IB
2015	Shandong	23	2	East	1	22.196	22.87	1	4.0282	4.0282	Brilliance	56.9271	3	5.63835	3.66356	0	0	10.8352	11.0166	7.24586	7.83194	14.9	106.475	8.52254	8.54193	10.24	2.5639	2.8513	2.85804	2015年山东省政府一般债券(十三期)	山东省人民政府	2015-11-26	1558036.IB
2015	Shandong	23	2	East	1	21.506	28.1	1	4.0282	4.0282	Brilliance	56.9271	5	6.73459	3.66356	0	0	10.8352	11.0166	7.24586	7.83194	14.9	106.475	8.52254	8.54193	10.24	2.5639	2.909	2.97494	2015年山东省政府一般债券(十四期)	山东省人民政府	2015-11-26	1558037.IB
2015	Shandong	23	2	East	1	22.414	29.01	1	4.0282	4.0282	Brilliance	56.9271	7	6.73459	3.66356	0	0	10.8352	11.0166	7.24586	7.83194	14.9	106.475	8.52254	8.54193	10.24	2.5639	3.0899	3.15586	2015年山东省政府一般债券(十五期)	山东省人民政府	2015-11-26	1558038.IB
2015	Shandong	23	2	East	1	22.23	28.97	1	4.0282	4.0282	Brilliance	56.9271	10	6.73459	3.66356	0	0	10.8352	11.0166	7.24586	7.83194	14.9	106.475	8.52254	8.54193	10.24	2.5639	3.0503	3.1177	2015年山东省政府一般债券(十六期)	山东省人民政府	2015-11-26	1558039.IB
2015	Fujian	4	2	East	0	42.446	44.64	0	4.02106	0	CBR	68.6844	3	6.01406	3.8712	0	1	10.1243	11.0584	10.8351	3.84728	16.3	119.304	7.76735	8.69748	11.45	2.5738	2.8336	2.85554	2015年福建省政府定向承销发行的置换一般债券(九期)	福建省人民政府	2015-11-27	1555039.IB
2015	Fujian	4	2	East	0	44.368	49.95	0	4.02106	0	CBR	68.6844	5	8.4302	3.8712	1	1	10.1243	11.0584	10.8351	3.84728	16.3	119.304	7.76735	8.69748	11.45	2.5738	2.9005	2.95632	2015年福建省政府定向承销发行的置换专项债券(五期)	福建省人民政府	2015-11-27	1555037.IB
2015	Fujian	4	2	East	0	44.368	49.95	0	4.02106	0	CBR	68.6844	5	7.11069	3.8712	0	1	10.1243	11.0584	10.8351	3.84728	16.3	119.304	7.76735	8.69748	11.45	2.5738	2.9005	2.95632	2015年福建省政府定向承销发行的置换一般债券(十期)	福建省人民政府	2015-11-27	1555040.IB
2015	Fujian	4	2	East	0	47.212	53.01	0	4.02106	0	CBR	68.6844	7	7.11069	3.8712	0	1	10.1243	11.0584	10.8351	3.84728	16.3	119.304	7.76735	8.69748	11.45	2.5738	3.0799	3.13788	2015年福建省政府定向承销发行的置换一般债券(十一期)	福建省人民政府	2015-11-27	1555041.IB
2015	Fujian	4	2	East	0	46.028	49.97	0	4.02106	0	CBR	68.6844	10	8.43019	3.8712	1	1	10.1243	11.0584	10.8351	3.84728	16.3	119.304	7.76735	8.69748	11.45	2.5738	3.0603	3.09972	2015年福建省政府定向承销发行的置换专项债券(六期)	福建省人民政府	2015-11-27	1555038.IB
2015	Fujian	4	2	East	0	46.028	49.97	0	4.02106	0	CBR	68.6844	10	7.11069	3.8712	0	1	10.1243	11.0584	10.8351	3.84728	16.3	119.304	7.76735	8.69748	11.45	2.5738	3.0603	3.09972	2015年福建省政府定向承销发行的置换一般债券(十二期)	福建省人民政府	2015-11-27	1555042.IB
2015	Zhejiang	31	2	East	0	9.446	11.64	0	3.39115	0	CBR	54.6921	3	7.84815	3.68888	0	0	10.5972	11.1982	7.20217	6.17357	13.5	107.38	8.32409	8.85342	8.56	2.5738	2.8336	2.85554	2015年浙江省政府一般债券(十三期)	浙江省人民政府	2015-11-27	1552037.IB
2015	Zhejiang	31	2	East	0	10.368	15.95	0	3.39115	0	CBR	54.6921	5	8.93604	3.68888	0	0	10.5972	11.1982	7.20217	6.17357	13.5	107.38	8.32409	8.85342	8.56	2.5738	2.9005	2.95632	2015年浙江省政府一般债券(十四期)	浙江省人民政府	2015-11-27	1552038.IB
2015	Zhejiang	31	2	East	0	10.212	16.01	0	3.39115	0	CBR	54.6921	7	8.93604	3.68888	0	0	10.5972	11.1982	7.20217	6.17357	13.5	107.38	8.32409	8.85342	8.56	2.5738	3.0799	3.13788	2015年浙江省政府一般债券(十五期)	浙江省人民政府	2015-11-27	1552039.IB
2015	Zhejiang	31	2	East	0	10.028	13.97	0	3.39115	0	CBR	54.6921	10	8.93604	3.68888	0	0	10.5972	11.1982	7.20217	6.17357	13.5	107.38	8.32409	8.85342	8.56	2.5738	3.0603	3.09972	2015年浙江省政府一般债券(十六期)	浙江省人民政府	2015-11-27	1552040.IB
2015	Fujian	4	2	East	0	25.128	35.48	0	4.02106	0	CBR	68.6844	3	7.38953	3.8712	0	0	10.1243	11.0584	10.8351	3.84728	16.3	119.304	7.76735	8.69748	11.45	2.5506	2.7152	2.81872	2015年福建省政府一般债券(十七期)	福建省人民政府	2015-12-03	1555045.IB
2015	Fujian	4	2	East	0	25.35	28.44	0	4.02106	0	CBR	68.6844	5	9.41596	3.8712	1	0	10.1243	11.0584	10.8351	3.84728	16.3	119.304	7.76735	8.69748	11.45	2.5506	2.8656	2.8965	2015年福建省政府专项债券(九期)	福建省人民政府	2015-12-03	1555043.IB
2015	Fujian	4	2	East	0	25.35	28.44	0	4.02106	0	CBR	68.6844	5	8.47658	3.8712	0	0	10.1243	11.0584	10.8351	3.84728	16.3	119.304	7.76735	8.69748	11.45	2.5506	2.8656	2.8965	2015年福建省政府一般债券(十八期)	福建省人民政府	2015-12-03	1555046.IB
2015	Fujian	4	2	East	0	25.356	27.51	0	4.02106	0	CBR	68.6844	7	8.47658	3.8712	0	0	10.1243	11.0584	10.8351	3.84728	16.3	119.304	7.76735	8.69748	11.45	2.5506	3.0449	3.06644	2015年福建省政府一般债券(十九期)	福建省人民政府	2015-12-03	1555047.IB
2015	Fujian	4	2	East	0	25.064	26.96	0	4.02106	0	CBR	68.6844	10	9.41581	3.8712	1	0	10.1243	11.0584	10.8351	3.84728	16.3	119.304	7.76735	8.69748	11.45	2.5506	3.0304	3.04936	2015年福建省政府专项债券(十期)	福建省人民政府	2015-12-03	1555044.IB
2015	Fujian	4	2	East	0	25.064	26.96	0	4.02106	0	CBR	68.6844	10	8.47658	3.8712	0	0	10.1243	11.0584	10.8351	3.84728	16.3	119.304	7.76735	8.69748	11.45	2.5506	3.0304	3.04936	2015年福建省政府一般债券(二十期)	福建省人民政府	2015-12-03	1555048.IB
2015	Inner Mongolia	15	4	West	0	31.85	40.29	0	3.49438	0	CBR	27.0093	3	6.76964	3.68888	0	0	9.40576	11.1711	6.72203	1.87539	9.9	246.387	7.51953	8.92644	7.13	2.5351	2.7071	2.7915	2015年内蒙古自治区政府一般债券(十三期)	内蒙古自治区人民政府	2015-12-04	1545035.IB
2015	Inner Mongolia	15	4	West	0	30.218	32.39	0	3.49438	0	CBR	27.0093	5	7.00397	3.68888	1	0	9.40576	11.1711	6.72203	1.87539	9.9	246.387	7.51953	8.92644	7.13	2.5351	2.8661	2.88782	2015年内蒙古自治区政府专项债券(九期)	内蒙古自治区人民政府	2015-12-04	1545039.IB
2015	Inner Mongolia	15	4	West	0	40.218	42.39	0	3.49438	0	CBR	27.0093	5	7.50163	3.68888	0	0	9.40576	11.1711	6.72203	1.87539	9.9	246.387	7.51953	8.92644	7.13	2.5351	2.8661	2.88782	2015年内蒙古自治区政府一般债券(十四期)	内蒙古自治区人民政府	2015-12-04	1545036.IB
2015	Inner Mongolia	15	4	West	0	30.256	33.49	0	3.49438	0	CBR	27.0093	7	6.90875	3.68888	1	0	9.40576	11.1711	6.72203	1.87539	9.9	246.387	7.51953	8.92644	7.13	2.5351	3.0251	3.05744	2015年内蒙古自治区政府专项债券(十期)	内蒙古自治区人民政府	2015-12-04	1545040.IB
2015	Inner Mongolia	15	4	West	0	36.256	39.49	0	3.49438	0	CBR	27.0093	7	7.50163	3.68888	0	0	9.40576	11.1711	6.72203	1.87539	9.9	246.387	7.51953	8.92644	7.13	2.5351	3.0251	3.05744	2015年内蒙古自治区政府一般债券(十五期)	内蒙古自治区人民政府	2015-12-04	1545037.IB
2015	Inner Mongolia	15	4	West	0	39.462	41.46	0	3.49438	0	CBR	27.0093	10	7.50163	3.68888	0	0	9.40576	11.1711	6.72203	1.87539	9.9	246.387	7.51953	8.92644	7.13	2.5351	3.0254	3.04538	2015年内蒙古自治区政府一般债券(十六期)	内蒙古自治区人民政府	2015-12-04	1545038.IB
2015	Liaoning	19	1	Northeast	0	25.45	29.01	0	3.68838	0	Dagong	44.1734	3	9.98327	3.4012	0	0	9.90477	11.0852	4.25274	3.08894	5.6	283.004	8.06865	8.89923	-4.52	2.4911	2.7099	2.7455	2015年辽宁省政府一般债券(九期)	辽宁省人民政府	2015-12-08	1546027.IB
2015	Liaoning	19	1	Northeast	0	30.29	34.07	0	3.68838	0	Dagong	44.1734	5	9.98327	3.4012	0	0	9.90477	11.0852	4.25274	3.08894	5.6	283.004	8.06865	8.89923	-4.52	2.4911	2.8393	2.8771	2015年辽宁省政府一般债券(十期)	辽宁省人民政府	2015-12-08	1546028.IB
2015	Liaoning	19	1	Northeast	0	29.504	32.01	0	3.68838	0	Dagong	44.1734	7	9.98327	3.4012	0	0	9.90477	11.0852	4.25274	3.08894	5.6	283.004	8.06865	8.89923	-4.52	2.4911	3.0199	3.04496	2015年辽宁省政府一般债券(十一期)	辽宁省人民政府	2015-12-08	1546029.IB
2015	Liaoning	19	1	Northeast	0	30.408	33.95	0	3.68838	0	Dagong	44.1734	10	8.88475	3.4012	0	0	9.90477	11.0852	4.25274	3.08894	5.6	283.004	8.06865	8.89923	-4.52	2.4911	3.0005	3.03592	2015年辽宁省政府一般债券(十二期)	辽宁省人民政府	2015-12-08	1546030.IB
2015	Gansu	5	4	West	0	28.66	28.85	0	3.75091	0	Dongfang	23.7192	3	6.55251	3.3322	0	0	8.78238	10.1824	8.37809	1.00545	18.2	144.667	6.5113	7.88527	10.77	2.4841	2.7115	2.7134	2015年甘肃省政府一般债券(十三期)	甘肃省人民政府	2015-12-10	1573025.IB
2015	Gansu	5	4	West	0	29.826	32.23	0	3.75091	0	Dongfang	23.7192	5	7.31389	3.3322	0	0	8.78238	10.1824	8.37809	1.00545	18.2	144.667	6.5113	7.88527	10.77	2.4841	2.8277	2.85174	2015年甘肃省政府一般债券(十四期)	甘肃省人民政府	2015-12-10	1573026.IB
2015	Gansu	5	4	West	0	30.304	32.75	0	3.75091	0	Dongfang	23.7192	7	7.35947	3.3322	0	0	8.78238	10.1824	8.37809	1.00545	18.2	144.667	6.5113	7.88527	10.77	2.4841	3.0025	3.02696	2015年甘肃省政府一般债券(十五期)	甘肃省人民政府	2015-12-10	1573027.IB
2015	Gansu	5	4	West	0	30.378	31.82	0	3.75091	0	Dongfang	23.7192	10	7.31389	3.3322	0	0	8.78238	10.1824	8.37809	1.00545	18.2	144.667	6.5113	7.88527	10.77	2.4841	3.0018	3.01622	2015年甘肃省政府一般债券(十六期)	甘肃省人民政府	2015-12-10	1573028.IB
2015	Shanxi	25	3	Central	0	-0.426	-2.87	0	3.78691	0	Dongfang	32.08	3	6.31173	2.99573	0	0	9.40052	10.4651	0.89679	1.86559	5.1	93.5826	7.50692	8.54878	6.99	2.4474	2.7387	2.71426	2015年山西省政府一般债券(九期)	山西省人民政府	2015-12-15	1544017.IB
2015	Shanxi	25	3	Central	0	-0.016	0.37	0	3.78691	0	Dongfang	32.08	5	7.36581	2.99573	0	0	9.40052	10.4651	0.89679	1.86559	5.1	93.5826	7.50692	8.54878	6.99	2.4474	2.8263	2.83016	2015年山西省政府一般债券(十期)	山西省人民政府	2015-12-15	1544018.IB
2015	Shanxi	25	3	Central	0	0.038	-0.5	0	3.78691	0	Dongfang	32.08	7	7.36581	2.99573	0	0	9.40052	10.4651	0.89679	1.86559	5.1	93.5826	7.50692	8.54878	6.99	2.4474	3.015	3.00962	2015年山西省政府一般债券(十一期)	山西省人民政府	2015-12-15	1544019.IB
2015	Shanxi	25	3	Central	0	-0.456	-1.57	0	3.78691	0	Dongfang	32.08	10	7.36581	2.99573	0	0	9.40052	10.4651	0.89679	1.86559	5.1	93.5826	7.50692	8.54878	6.99	2.4474	3.0157	3.00456	2015年山西省政府一般债券(十二期)	山西省人民政府	2015-12-15	1544020.IB
2015	Guizhou	8	4	West	1	13.98	21.78	1	3.37245	3.37245	Brilliance	41.5643	3	6.39859	3.68888	0	0	9.12403	10.1825	15.0506	1.41494	23.4	404.342	7.22015	8.22064	13.28	2.3332	2.5722	2.6502	2015年贵州省政府一般债券(十七期)	贵州省人民政府	2015-12-23	1569037.IB
2015	Guizhou	8	4	West	1	25.328	31.06	1	3.37245	3.37245	Brilliance	41.5643	5	6.80351	3.68888	0	0	9.12403	10.1825	15.0506	1.41494	23.4	404.342	7.22015	8.22064	13.28	2.3332	2.6794	2.73672	2015年贵州省政府一般债券(十八期)	贵州省人民政府	2015-12-23	1569038.IB
2015	Guizhou	8	4	West	1	25.022	33.85	1	3.37245	3.37245	Brilliance	41.5643	7	6.80351	3.68888	0	0	9.12403	10.1825	15.0506	1.41494	23.4	404.342	7.22015	8.22064	13.28	2.3332	2.8415	2.92978	2015年贵州省政府一般债券(十九期)	贵州省人民政府	2015-12-23	1569039.IB
2015	Guizhou	8	4	West	1	29.614	38.4	1	3.37245	3.37245	Brilliance	41.5643	10	6.39859	3.68888	0	0	9.12403	10.1825	15.0506	1.41494	23.4	404.342	7.22015	8.22064	13.28	2.3332	2.846	2.93386	2015年贵州省政府一般债券(二十期)	贵州省人民政府	2015-12-23	1569040.IB
2016	Hebei	10	2	East	0	38.304	38.26	0	3.53893	0	CBR	40.8621	3	8.19781	3.52636	1	1	10.1811	10.603	4.71857	3.80577	7	128.436	7.88194	8.1905	8.28	2.3192	2.5774	2.57696	2016年河北省政府定向承销发行的置换专项债券(一期)	河北省人民政府	2016-02-15	1606005.IB
2016	Hebei	10	2	East	0	38.304	38.26	0	3.53893	0	CBR	40.8621	3	8.43772	3.52636	0	1	10.1811	10.603	4.71857	3.80577	7	128.436	7.88194	8.1905	8.28	2.3192	2.5774	2.57696	2016年河北省政府定向承销发行的置换一般债券(一期)	河北省人民政府	2016-02-15	1606001.IB
2016	Hebei	10	2	East	0	41.336	46.03	0	3.53893	0	CBR	40.8621	5	8.1934	3.52636	1	1	10.1811	10.603	4.71857	3.80577	7	128.436	7.88194	8.1905	8.28	2.3192	2.6797	2.72664	2016年河北省政府定向承销发行的置换专项债券(二期)	河北省人民政府	2016-02-15	1606006.IB
2016	Hebei	10	2	East	0	41.336	46.03	0	3.53893	0	CBR	40.8621	5	8.83536	3.52636	0	1	10.1811	10.603	4.71857	3.80577	7	128.436	7.88194	8.1905	8.28	2.3192	2.6797	2.72664	2016年河北省政府定向承销发行的置换一般债券(二期)	河北省人民政府	2016-02-15	1606002.IB
2016	Hebei	10	2	East	0	43.04	45.59	0	3.53893	0	CBR	40.8621	7	8.48157	3.52636	1	1	10.1811	10.603	4.71857	3.80577	7	128.436	7.88194	8.1905	8.28	2.3192	2.8641	2.8896	2016年河北省政府定向承销发行的置换专项债券(三期)	河北省人民政府	2016-02-15	1606007.IB
2016	Hebei	10	2	East	0	43.04	45.59	0	3.53893	0	CBR	40.8621	7	8.83536	3.52636	0	1	10.1811	10.603	4.71857	3.80577	7	128.436	7.88194	8.1905	8.28	2.3192	2.8641	2.8896	2016年河北省政府定向承销发行的置换一般债券(三期)	河北省人民政府	2016-02-15	1606003.IB
2016	Hebei	10	2	East	0	42.482	44.29	0	3.53893	0	CBR	40.8621	10	8.42967	3.52636	0	1	10.1811	10.603	4.71857	3.80577	7	128.436	7.88194	8.1905	8.28	2.3192	2.8371	2.85518	2016年河北省政府定向承销发行的置换一般债券(四期)	河北省人民政府	2016-02-15	1606004.IB
2016	Hubei	13	3	Central	1	17.76	18.66	1	3.01259	3.01259	Brilliance	49.7308	3	9.79818	3.68888	0	0	10.3204	10.8328	7.44244	4.37459	15	101.897	8.00837	8.54451	17.09	2.2718	2.5634	2.5724	2016年湖北省政府一般债券(一期)	湖北省人民政府	2016-02-18	1605001.IB
2016	Hubei	13	3	Central	1	19.474	19.47	1	3.01259	3.01259	Brilliance	49.7308	5	9.79818	3.68888	0	0	10.3204	10.8328	7.44244	4.37459	15	101.897	8.00837	8.54451	17.09	2.2718	2.7053	2.70526	2016年湖北省政府一般债券(二期)	湖北省人民政府	2016-02-18	1605002.IB
2016	Hubei	13	3	Central	1	19.644	19.6	1	3.01259	3.01259	Brilliance	49.7308	7	9.79818	3.68888	0	0	10.3204	10.8328	7.44244	4.37459	15	101.897	8.00837	8.54451	17.09	2.2718	2.874	2.87356	2016年湖北省政府一般债券(三期)	湖北省人民政府	2016-02-18	1605003.IB
2016	Hubei	13	3	Central	1	20.292	20.49	1	3.01259	3.01259	Brilliance	49.7308	10	8.69968	3.68888	0	0	10.3204	10.8328	7.44244	4.37459	15	101.897	8.00837	8.54451	17.09	2.2718	2.8351	2.83708	2016年湖北省政府一般债券(四期)	湖北省人民政府	2016-02-18	1605004.IB
2016	Guangdong	6	2	East	1	20.052	24.21	1	3.80955	3.80955	Brilliance	56.6687	5	10.0368	4.02535	1	0	11.2217	11.1199	9.6217	10.7739	12.8	59.8247	9.14495	8.98983	16.14	2.2622	2.6579	2.69948	2016年广东省政府专项债券(一期)	广东省人民政府	2016-02-23	1605005.IB
2016	Guangdong	6	2	East	1	19.554	20.07	1	3.80955	3.80955	Brilliance	56.6687	7	9.12053	4.02535	1	0	11.2217	11.1199	9.6217	10.7739	12.8	59.8247	9.14495	8.98983	16.14	2.2622	2.8693	2.87446	2016年广东省政府专项债券(二期)	广东省人民政府	2016-02-23	1605006.IB
2016	Guangdong	6	2	East	1	20.49	19.49	1	3.80955	3.80955	Brilliance	56.6687	10	9.52595	4.02535	1	0	11.2217	11.1199	9.6217	10.7739	12.8	59.8247	9.14495	8.98983	16.14	2.2622	2.8451	2.8351	2016年广东省政府专项债券(三期)	广东省人民政府	2016-02-23	1605007.IB
2016	Sichuan	26	4	West	0	38.3	40.17	0	3.16125	0	CBR	53.5592	3	8.57927	3.7612	1	1	10.3203	10.5126	5.02123	4.3743	9.1	153.508	8.11821	8.31715	9.61	2.2764	2.5283	2.547	2016年四川省政府定向承销发行的置换专项债券(一期)	四川省人民政府	2016-02-26	1606012.IB
2016	Sichuan	26	4	West	0	38.3	40.17	0	3.16125	0	CBR	53.5592	3	7.41596	3.7612	0	1	10.3203	10.5126	5.02123	4.3743	9.1	153.508	8.11821	8.31715	9.61	2.2764	2.5283	2.547	2016年四川省政府定向承销发行的置换一般债券(一期)	四川省人民政府	2016-02-26	1606008.IB
2016	Sichuan	26	4	West	0	40.168	42.01	0	3.16125	0	CBR	53.5592	5	8.57927	3.7612	1	1	10.3203	10.5126	5.02123	4.3743	9.1	153.508	8.11821	8.31715	9.61	2.2764	2.6499	2.66832	2016年四川省政府定向承销发行的置换专项债券(二期)	四川省人民政府	2016-02-26	1606013.IB
2016	Sichuan	26	4	West	0	40.168	42.01	0	3.16125	0	CBR	53.5592	5	7.8218	3.7612	0	1	10.3203	10.5126	5.02123	4.3743	9.1	153.508	8.11821	8.31715	9.61	2.2764	2.6499	2.66832	2016年四川省政府定向承销发行的置换一般债券(二期)	四川省人民政府	2016-02-26	1606009.IB
2016	Sichuan	26	4	West	0	42.81	42.06	0	3.16125	0	CBR	53.5592	7	8.86723	3.7612	1	1	10.3203	10.5126	5.02123	4.3743	9.1	153.508	8.11821	8.31715	9.61	2.2764	2.8794	2.8719	2016年四川省政府定向承销发行的置换专项债券(三期)	四川省人民政府	2016-02-26	1606014.IB
2016	Sichuan	26	4	West	0	42.81	42.06	0	3.16125	0	CBR	53.5592	7	7.8218	3.7612	0	1	10.3203	10.5126	5.02123	4.3743	9.1	153.508	8.11821	8.31715	9.61	2.2764	2.8794	2.8719	2016年四川省政府定向承销发行的置换一般债券(三期)	四川省人民政府	2016-02-26	1606010.IB
2016	Sichuan	26	4	West	0	43.09	42.49	0	3.16125	0	CBR	53.5592	10	7.41331	3.7612	0	1	10.3203	10.5126	5.02123	4.3743	9.1	153.508	8.11821	8.31715	9.61	2.2764	2.8551	2.8491	2016年四川省政府定向承销发行的置换一般债券(四期)	四川省人民政府	2016-02-26	1606011.IB
2016	Guangdong	6	2	East	1	20.348	21.05	1	3.80955	3.80955	Brilliance	56.6687	3	8.32627	4.02535	0	0	11.2217	11.1199	9.6217	10.7739	12.8	59.8247	9.14495	8.98983	16.14	2.2086	2.5295	2.53652	2016年广东省政府一般债券(一期)	广东省人民政府	2016-03-01	1605008.IB
2016	Guangdong	6	2	East	1	19.638	22.98	1	3.80955	3.80955	Brilliance	56.6687	5	9.42473	4.02535	0	0	11.2217	11.1199	9.6217	10.7739	12.8	59.8247	9.14495	8.98983	16.14	2.2086	2.6202	2.65362	2016年广东省政府一般债券(二期)	广东省人民政府	2016-03-01	1605009.IB
2016	Guangdong	6	2	East	1	19.694	21.02	1	3.80955	3.80955	Brilliance	56.6687	7	9.42473	4.02535	0	0	11.2217	11.1199	9.6217	10.7739	12.8	59.8247	9.14495	8.98983	16.14	2.2086	2.8598	2.87306	2016年广东省政府一般债券(三期)	广东省人民政府	2016-03-01	1605010.IB
2016	Guangdong	6	2	East	1	20.338	20.73	1	3.80955	3.80955	Brilliance	56.6687	10	9.42473	4.02535	0	0	11.2217	11.1199	9.6217	10.7739	12.8	59.8247	9.14495	8.98983	16.14	2.2086	2.8527	2.85662	2016年广东省政府一般债券(四期)	广东省人民政府	2016-03-01	1605011.IB
2016	Shandong	23	2	East	1	7.678	10.57	1	4.04323	4.04323	Brilliance	60.1259	3	8.64488	3.95124	1	0	10.9203	11.0693	8.89024	7.9708	12	107.062	8.61776	8.63125	10	2.1895	2.4843	2.51322	2016年山东省政府专项债券(一期)	山东省人民政府	2016-03-10	1605024.IB
2016	Shandong	23	2	East	1	8.678	11.57	1	4.04323	4.04323	Brilliance	60.1259	3	8.75163	3.95124	0	0	10.9203	11.0693	8.89024	7.9708	12	107.062	8.61776	8.63125	10	2.1895	2.4843	2.51322	2016年山东省政府一般债券(一期)	山东省人民政府	2016-03-10	1605020.IB
2016	Shandong	23	2	East	1	15.014	18.51	1	4.04323	4.04323	Brilliance	60.1259	5	9.05029	3.95124	1	0	10.9203	11.0693	8.89024	7.9708	12	107.062	8.61776	8.63125	10	2.1895	2.6049	2.63986	2016年山东省政府专项债券(二期)	山东省人民政府	2016-03-10	1605025.IB
2016	Shandong	23	2	East	1	15.014	18.51	1	4.04323	4.04323	Brilliance	60.1259	5	9.15705	3.95124	0	0	10.9203	11.0693	8.89024	7.9708	12	107.062	8.61776	8.63125	10	2.1895	2.6049	2.63986	2016年山东省政府一般债券(二期)	山东省人民政府	2016-03-10	1605021.IB
2016	Shandong	23	2	East	1	19.06	22.49	1	4.04323	4.04323	Brilliance	60.1259	7	9.05029	3.95124	1	0	10.9203	11.0693	8.89024	7.9708	12	107.062	8.61776	8.63125	10	2.1895	2.8651	2.8994	2016年山东省政府专项债券(三期)	山东省人民政府	2016-03-10	1605026.IB
2016	Shandong	23	2	East	1	19.06	22.49	1	4.04323	4.04323	Brilliance	60.1259	7	9.15705	3.95124	0	0	10.9203	11.0693	8.89024	7.9708	12	107.062	8.61776	8.63125	10	2.1895	2.8651	2.8994	2016年山东省政府一般债券(三期)	山东省人民政府	2016-03-10	1605022.IB
2016	Shandong	23	2	East	1	19.926	24.47	1	4.04323	4.04323	Brilliance	60.1259	10	8.64488	3.95124	1	0	10.9203	11.0693	8.89024	7.9708	12	107.062	8.61776	8.63125	10	2.1895	2.8653	2.91074	2016年山东省政府专项债券(四期)	山东省人民政府	2016-03-10	1605027.IB
2016	Shandong	23	2	East	1	19.926	24.47	1	4.04323	4.04323	Brilliance	60.1259	10	8.75163	3.95124	0	0	10.9203	11.0693	8.89024	7.9708	12	107.062	8.61776	8.63125	10	2.1895	2.8653	2.91074	2016年山东省政府一般债券(四期)	山东省人民政府	2016-03-10	1605023.IB
2016	Zhejiang	31	2	East	0	5.678	8.57	0	3.50586	0	CBR	56.6639	3	8.0067	3.52636	0	0	10.6807	11.2599	8.70539	6.27236	10.1	90.8795	8.47845	8.99178	16.69	2.1895	2.4843	2.51322	2016年浙江省政府一般债券(一期)	浙江省人民政府	2016-03-10	1605016.IB
2016	Zhejiang	31	2	East	0	15.014	18.51	0	3.50586	0	CBR	56.6639	5	9.10509	3.52636	0	0	10.6807	11.2599	8.70539	6.27236	10.1	90.8795	8.47845	8.99178	16.69	2.1895	2.6049	2.63986	2016年浙江省政府一般债券(二期)	浙江省人民政府	2016-03-10	1605017.IB
2016	Zhejiang	31	2	East	0	17.06	20.49	0	3.50586	0	CBR	56.6639	7	9.10509	3.52636	0	0	10.6807	11.2599	8.70539	6.27236	10.1	90.8795	8.47845	8.99178	16.69	2.1895	2.8651	2.8994	2016年浙江省政府一般债券(三期)	浙江省人民政府	2016-03-10	1605018.IB
2016	Zhejiang	31	2	East	0	29.926	34.47	0	3.50586	0	CBR	56.6639	10	9.10509	3.52636	0	0	10.6807	11.2599	8.70539	6.27236	10.1	90.8795	8.47845	8.99178	16.69	2.1895	2.8653	2.91074	2016年浙江省政府一般债券(四期)	浙江省人民政府	2016-03-10	1605019.IB
2016	Inner Mongolia	15	4	West	0	25.228	27.18	0	3.56643	0	CBR	23.234	3	8.74846	3.82864	0	0	9.46877	11.1719	6.50425	1.86681	-0.8	249.1	7.58274	8.99333	6.55	2.1612	2.4882	2.50772	2016年内蒙古自治区政府一般债券(一期)	内蒙古自治区人民政府	2016-03-11	1605012.IB
2016	Inner Mongolia	15	4	West	0	29.668	35.73	0	3.56643	0	CBR	23.234	5	9.84697	3.82864	0	0	9.46877	11.1719	6.50425	1.86681	-0.8	249.1	7.58274	8.99333	6.55	2.1612	2.5727	2.63332	2016年内蒙古自治区政府一般债券(二期)	内蒙古自治区人民政府	2016-03-11	1605013.IB
2016	Inner Mongolia	15	4	West	0	29.618	34	0	3.56643	0	CBR	23.234	7	9.84697	3.82864	0	0	9.46877	11.1719	6.50425	1.86681	-0.8	249.1	7.58274	8.99333	6.55	2.1612	2.85	2.89382	2016年内蒙古自治区政府一般债券(三期)	内蒙古自治区人民政府	2016-03-11	1605014.IB
2016	Inner Mongolia	15	4	West	0	29.624	35.47	0	3.56643	0	CBR	23.234	10	9.84697	3.82864	0	0	9.46877	11.1719	6.50425	1.86681	-0.8	249.1	7.58274	8.99333	6.55	2.1612	2.8453	2.90376	2016年内蒙古自治区政府一般债券(四期)	内蒙古自治区人民政府	2016-03-11	1605015.IB
2016	Jiangsu	16	2	East	0	9.08	17.32	0	3.12764	0	CBR	50.2365	3	9.26398	3.8712	1	0	11.174	11.385	9.91108	10.2727	9.7	77.0344	8.99082	9.17534	11	2.1275	2.4068	2.4892	2016年江苏省政府专项债券(一期)	江苏省人民政府	2016-03-15	1605037.IB
2016	Jiangsu	16	2	East	0	15.08	23.32	0	3.12764	0	CBR	50.2365	3	9.40763	3.8712	0	0	11.174	11.385	9.91108	10.2727	9.7	77.0344	8.99082	9.17534	11	2.1275	2.4068	2.4892	2016年江苏省政府一般债券(一期)	江苏省人民政府	2016-03-15	1605033.IB
2016	Jiangsu	16	2	East	0	14.974	17.61	0	3.12764	0	CBR	50.2365	5	9.66909	3.8712	1	0	11.174	11.385	9.91108	10.2727	9.7	77.0344	8.99082	9.17534	11	2.1275	2.5839	2.61026	2016年江苏省政府专项债券(二期)	江苏省人民政府	2016-03-15	1605038.IB
2016	Jiangsu	16	2	East	0	14.974	17.61	0	3.12764	0	CBR	50.2365	5	9.81198	3.8712	0	0	11.174	11.385	9.91108	10.2727	9.7	77.0344	8.99082	9.17534	11	2.1275	2.5839	2.61026	2016年江苏省政府一般债券(二期)	江苏省人民政府	2016-03-15	1605034.IB
2016	Jiangsu	16	2	East	0	17.698	21.33	0	3.12764	0	CBR	50.2365	7	9.66909	3.8712	1	0	11.174	11.385	9.91108	10.2727	9.7	77.0344	8.99082	9.17534	11	2.1275	2.8367	2.87302	2016年江苏省政府专项债券(三期)	江苏省人民政府	2016-03-15	1605039.IB
2016	Jiangsu	16	2	East	0	17.698	21.33	0	3.12764	0	CBR	50.2365	7	9.81198	3.8712	0	0	11.174	11.385	9.91108	10.2727	9.7	77.0344	8.99082	9.17534	11	2.1275	2.8367	2.87302	2016年江苏省政府一般债券(三期)	江苏省人民政府	2016-03-15	1605035.IB
2016	Jiangsu	16	2	East	0	18.22	21.96	0	3.12764	0	CBR	50.2365	10	9.26398	3.8712	1	0	11.174	11.385	9.91108	10.2727	9.7	77.0344	8.99082	9.17534	11	2.1275	2.8404	2.8778	2016年江苏省政府专项债券(四期)	江苏省人民政府	2016-03-15	1605040.IB
2016	Jiangsu	16	2	East	0	18.22	21.96	0	3.12764	0	CBR	50.2365	10	9.40763	3.8712	0	0	11.174	11.385	9.91108	10.2727	9.7	77.0344	8.99082	9.17534	11	2.1275	2.8404	2.8778	2016年江苏省政府一般债券(四期)	江苏省人民政府	2016-03-15	1605036.IB
2016	Chongqing	3	4	West	0	19.994	27.16	0	3.4085	0	CBR	46.3921	3	7.86365	3.52636	0	0	9.68287	10.8652	9.68763	2.3125	11.9	100.322	7.67555	8.85645	12.11	2.0788	2.3684	2.44006	2016年重庆市政府一般债券(一期)	重庆市人民政府	2016-03-17	1605045.IB
2016	Chongqing	3	4	West	0	19.802	21.4	0	3.4085	0	CBR	46.3921	5	8.77971	3.52636	1	0	9.68287	10.8652	9.68763	2.3125	11.9	100.322	7.67555	8.85645	12.11	2.0788	2.566	2.58198	2016年重庆市政府专项债券(一期)	重庆市人民政府	2016-03-17	1605049.IB
2016	Chongqing	3	4	West	0	19.802	21.4	0	3.4085	0	CBR	46.3921	5	8.53719	3.52636	0	0	9.68287	10.8652	9.68763	2.3125	11.9	100.322	7.67555	8.85645	12.11	2.0788	2.566	2.58198	2016年重庆市政府一般债券(二期)	重庆市人民政府	2016-03-17	1605046.IB
2016	Chongqing	3	4	West	0	20.1	22.66	0	3.4085	0	CBR	46.3921	7	8.77971	3.52636	1	0	9.68287	10.8652	9.68763	2.3125	11.9	100.322	7.67555	8.85645	12.11	2.0788	2.8134	2.839	2016年重庆市政府专项债券(二期)	重庆市人民政府	2016-03-17	1605050.IB
2016	Chongqing	3	4	West	0	20.1	22.66	0	3.4085	0	CBR	46.3921	7	8.53719	3.52636	0	0	9.68287	10.8652	9.68763	2.3125	11.9	100.322	7.67555	8.85645	12.11	2.0788	2.8134	2.839	2016年重庆市政府一般债券(三期)	重庆市人民政府	2016-03-17	1605047.IB
2016	Chongqing	3	4	West	0	19.864	22.46	0	3.4085	0	CBR	46.3921	10	8.34308	3.52636	0	0	9.68287	10.8652	9.68763	2.3125	11.9	100.322	7.67555	8.85645	12.11	2.0788	2.8154	2.84136	2016年重庆市政府一般债券(四期)	重庆市人民政府	2016-03-17	1605048.IB
2016	Tianjin	27	2	East	1	10.312	17.57	1	3.48799	3.48799	Lianhe_Fitch	56.7624	3	6.76273	3.7612	0	0	9.29464	11.5895	2.24517	1.56846	-2.5	79.9835	7.88871	9.82735	11.58	2.0551	2.3443	2.41688	2016年天津市政府一般债券(一期)	天津市人民政府	2016-03-18	1605028.IB
2016	Tianjin	27	2	East	1	36.312	43.57	1	3.48799	3.48799	Lianhe_Fitch	56.7624	3	5.15906	3.7612	0	1	9.29464	11.5895	2.24517	1.56846	-2.5	79.9835	7.88871	9.82735	11.58	2.0551	2.3443	2.41688	2016年天津市政府定向承销发行的置换一般债券(一期)	天津市人民政府	2016-03-18	1606015.IB
2016	Tianjin	27	2	East	1	15.58	17.46	1	3.48799	3.48799	Lianhe_Fitch	56.7624	5	8.51238	3.7612	1	0	9.29464	11.5895	2.24517	1.56846	-2.5	79.9835	7.88871	9.82735	11.58	2.0551	2.5554	2.5742	2016年天津市政府专项债券(一期)	天津市人民政府	2016-03-18	1605030.IB
2016	Tianjin	27	2	East	1	18.58	20.46	1	3.48799	3.48799	Lianhe_Fitch	56.7624	5	6.31173	3.7612	0	0	9.29464	11.5895	2.24517	1.56846	-2.5	79.9835	7.88871	9.82735	11.58	2.0551	2.5554	2.5742	2016年天津市政府一般债券(二期)	天津市人民政府	2016-03-18	1605029.IB
2016	Tianjin	27	2	East	1	38.58	40.46	1	3.48799	3.48799	Lianhe_Fitch	56.7624	5	9.06277	3.7612	1	1	9.29464	11.5895	2.24517	1.56846	-2.5	79.9835	7.88871	9.82735	11.58	2.0551	2.5554	2.5742	2016年天津市政府定向承销发行的置换专项债券(一期)	天津市人民政府	2016-03-18	1606019.IB
2016	Tianjin	27	2	East	1	38.58	40.46	1	3.48799	3.48799	Lianhe_Fitch	56.7624	5	6.22059	3.7612	0	1	9.29464	11.5895	2.24517	1.56846	-2.5	79.9835	7.88871	9.82735	11.58	2.0551	2.5554	2.5742	2016年天津市政府定向承销发行的置换一般债券(二期)	天津市人民政府	2016-03-18	1606016.IB
2016	Tianjin	27	2	East	1	15.134	15.9	1	3.48799	3.48799	Lianhe_Fitch	56.7624	7	7.75234	3.7612	1	0	9.29464	11.5895	2.24517	1.56846	-2.5	79.9835	7.88871	9.82735	11.58	2.0551	2.821	2.82866	2016年天津市政府专项债券(二期)	天津市人民政府	2016-03-18	1605031.IB
2016	Tianjin	27	2	East	1	42.134	42.9	1	3.48799	3.48799	Lianhe_Fitch	56.7624	7	8.46968	3.7612	1	1	9.29464	11.5895	2.24517	1.56846	-2.5	79.9835	7.88871	9.82735	11.58	2.0551	2.821	2.82866	2016年天津市政府定向承销发行的置换专项债券(二期)	天津市人民政府	2016-03-18	1606020.IB
2016	Tianjin	27	2	East	1	42.134	42.9	1	3.48799	3.48799	Lianhe_Fitch	56.7624	7	6.91968	3.7612	0	1	9.29464	11.5895	2.24517	1.56846	-2.5	79.9835	7.88871	9.82735	11.58	2.0551	2.821	2.82866	2016年天津市政府定向承销发行的置换一般债券(三期)	天津市人民政府	2016-03-18	1606017.IB
2016	Tianjin	27	2	East	1	19.862	20.71	1	3.48799	3.48799	Lianhe_Fitch	56.7624	10	7.89952	3.7612	1	0	9.29464	11.5895	2.24517	1.56846	-2.5	79.9835	7.88871	9.82735	11.58	2.0551	2.8229	2.83138	2016年天津市政府专项债券(三期)	天津市人民政府	2016-03-18	1605032.IB
2016	Tianjin	27	2	East	1	42.862	43.71	1	3.48799	3.48799	Lianhe_Fitch	56.7624	10	7.97316	3.7612	1	1	9.29464	11.5895	2.24517	1.56846	-2.5	79.9835	7.88871	9.82735	11.58	2.0551	2.8229	2.83138	2016年天津市政府定向承销发行的置换专项债券(三期)	天津市人民政府	2016-03-18	1606021.IB
2016	Tianjin	27	2	East	1	42.862	43.71	1	3.48799	3.48799	Lianhe_Fitch	56.7624	10	6.08904	3.7612	0	1	9.29464	11.5895	2.24517	1.56846	-2.5	79.9835	7.88871	9.82735	11.58	2.0551	2.8229	2.83138	2016年天津市政府定向承销发行的置换一般债券(四期)	天津市人民政府	2016-03-18	1606018.IB
2016	Yunnan	30	4	West	1	36.19	39.37	1	3.12544	3.12544	Lianhe_Fitch	42.8699	3	7.53209	3.73767	1	1	9.61314	10.2683	6.53981	2.15673	16.9	283.155	7.49998	8.2629	6.48	2.0552	2.3563	2.3881	2016年云南省政府定向承销发行的置换专项债券(一期)	云南省人民政府	2016-03-21	1606041.IB
2016	Yunnan	30	4	West	1	36.19	39.37	1	3.12544	3.12544	Lianhe_Fitch	42.8699	3	7.18917	3.73767	0	1	9.61314	10.2683	6.53981	2.15673	16.9	283.155	7.49998	8.2629	6.48	2.0552	2.3563	2.3881	2016年云南省政府定向承销发行的置换一般债券(一期)	云南省人民政府	2016-03-21	1606037.IB
2016	Yunnan	30	4	West	1	38.926	39.16	1	3.12544	3.12544	Lianhe_Fitch	42.8699	5	7.6014	3.73767	1	1	9.61314	10.2683	6.53981	2.15673	16.9	283.155	7.49998	8.2629	6.48	2.0552	2.5684	2.57074	2016年云南省政府定向承销发行的置换专项债券(二期)	云南省人民政府	2016-03-21	1606042.IB
2016	Yunnan	30	4	West	1	38.926	39.16	1	3.12544	3.12544	Lianhe_Fitch	42.8699	5	8.10198	3.73767	0	1	9.61314	10.2683	6.53981	2.15673	16.9	283.155	7.49998	8.2629	6.48	2.0552	2.5684	2.57074	2016年云南省政府定向承销发行的置换一般债券(二期)	云南省人民政府	2016-03-21	1606038.IB
2016	Yunnan	30	4	West	1	17.714	18.16	1	3.12544	3.12544	Lianhe_Fitch	42.8699	7	8.83215	3.73767	1	0	9.61314	10.2683	6.53981	2.15673	16.9	283.155	7.49998	8.2629	6.48	2.0552	2.8184	2.82286	2016年云南省政府专项债券(一期)	云南省人民政府	2016-03-21	1605069.IB
2016	Yunnan	30	4	West	1	19.714	20.16	1	3.12544	3.12544	Lianhe_Fitch	42.8699	7	8.23244	3.73767	0	0	9.61314	10.2683	6.53981	2.15673	16.9	283.155	7.49998	8.2629	6.48	2.0552	2.8184	2.82286	2016年云南省政府一般债券(一期)	云南省人民政府	2016-03-21	1605067.IB
2016	Yunnan	30	4	West	1	42.714	43.16	1	3.12544	3.12544	Lianhe_Fitch	42.8699	7	7.4961	3.73767	1	1	9.61314	10.2683	6.53981	2.15673	16.9	283.155	7.49998	8.2629	6.48	2.0552	2.8184	2.82286	2016年云南省政府定向承销发行的置换专项债券(三期)	云南省人民政府	2016-03-21	1606043.IB
2016	Yunnan	30	4	West	1	42.714	43.16	1	3.12544	3.12544	Lianhe_Fitch	42.8699	7	8.10198	3.73767	0	1	9.61314	10.2683	6.53981	2.15673	16.9	283.155	7.49998	8.2629	6.48	2.0552	2.8184	2.82286	2016年云南省政府定向承销发行的置换一般债券(三期)	云南省人民政府	2016-03-21	1606039.IB
2016	Yunnan	30	4	West	1	22.31	21.95	1	3.12544	3.12544	Lianhe_Fitch	42.8699	10	8.85381	3.73767	1	0	9.61314	10.2683	6.53981	2.15673	16.9	283.155	7.49998	8.2629	6.48	2.0552	2.8305	2.8269	2016年云南省政府专项债券(二期)	云南省人民政府	2016-03-21	1605070.IB
2016	Yunnan	30	4	West	1	22.31	21.95	1	3.12544	3.12544	Lianhe_Fitch	42.8699	10	8.21636	3.73767	0	0	9.61314	10.2683	6.53981	2.15673	16.9	283.155	7.49998	8.2629	6.48	2.0552	2.8305	2.8269	2016年云南省政府一般债券(二期)	云南省人民政府	2016-03-21	1605068.IB
2016	Yunnan	30	4	West	1	42.31	41.95	1	3.12544	3.12544	Lianhe_Fitch	42.8699	10	7.4961	3.73767	1	1	9.61314	10.2683	6.53981	2.15673	16.9	283.155	7.49998	8.2629	6.48	2.0552	2.8305	2.8269	2016年云南省政府定向承销发行的置换专项债券(四期)	云南省人民政府	2016-03-21	1606044.IB
2016	Yunnan	30	4	West	1	42.31	41.95	1	3.12544	3.12544	Lianhe_Fitch	42.8699	10	8.10198	3.73767	0	1	9.61314	10.2683	6.53981	2.15673	16.9	283.155	7.49998	8.2629	6.48	2.0552	2.8305	2.8269	2016年云南省政府定向承销发行的置换一般债券(四期)	云南省人民政府	2016-03-21	1606040.IB
2016	Anhui	1	3	Central	0	35.944	36.97	0	3.9275	0	Dongfang	64.6764	3	7.749	3.09104	0	1	10.0788	10.4912	5.82379	3.43566	9.7	103.806	7.80547	8.31447	10.63	2.0842	2.3603	2.37056	2016年安徽省政府定向承销发行的置换一般债券(一期)	安徽省人民政府	2016-03-22	1606045.IB
2016	Anhui	1	3	Central	0	39.34	39.61	0	3.9275	0	Dongfang	64.6764	5	8.7465	3.09104	1	1	10.0788	10.4912	5.82379	3.43566	9.7	103.806	7.80547	8.31447	10.63	2.0842	2.5639	2.5666	2016年安徽省政府定向承销发行的置换专项债券(一期)	安徽省人民政府	2016-03-22	1606049.IB
2016	Anhui	1	3	Central	0	39.34	39.61	0	3.9275	0	Dongfang	64.6764	5	8.15429	3.09104	0	1	10.0788	10.4912	5.82379	3.43566	9.7	103.806	7.80547	8.31447	10.63	2.0842	2.5639	2.5666	2016年安徽省政府定向承销发行的置换一般债券(二期)	安徽省人民政府	2016-03-22	1606046.IB
2016	Anhui	1	3	Central	0	42.176	41.33	0	3.9275	0	Dongfang	64.6764	7	8.7465	3.09104	1	1	10.0788	10.4912	5.82379	3.43566	9.7	103.806	7.80547	8.31447	10.63	2.0842	2.8267	2.81824	2016年安徽省政府定向承销发行的置换专项债券(二期)	安徽省人民政府	2016-03-22	1606050.IB
2016	Anhui	1	3	Central	0	42.176	41.33	0	3.9275	0	Dongfang	64.6764	7	8.15429	3.09104	0	1	10.0788	10.4912	5.82379	3.43566	9.7	103.806	7.80547	8.31447	10.63	2.0842	2.8267	2.81824	2016年安徽省政府定向承销发行的置换一般债券(三期)	安徽省人民政府	2016-03-22	1606047.IB
2016	Anhui	1	3	Central	0	41.708	40.96	0	3.9275	0	Dongfang	64.6764	10	7.74901	3.09104	0	1	10.0788	10.4912	5.82379	3.43566	9.7	103.806	7.80547	8.31447	10.63	2.0842	2.8304	2.82292	2016年安徽省政府定向承销发行的置换一般债券(四期)	安徽省人民政府	2016-03-22	1606048.IB
2016	Xinjiang	29	4	West	0	14.944	15.97	0	3.77	0	CBR	48.7097	3	8.22443	3.91202	0	0	9.13851	10.5975	0.457661	1.34174	9.1	173.729	7.19369	8.62707	3.79	2.0842	2.3603	2.37056	2016年新疆维吾尔自治区政府一般债券(一期)	新疆维吾尔自治区人民政府	2016-03-22	1605051.IB
2016	Xinjiang	29	4	West	0	35.944	36.97	0	3.77	0	CBR	48.7097	3	6.79682	3.91202	1	1	9.13851	10.5975	0.457661	1.34174	9.1	173.729	7.19369	8.62707	3.79	2.0842	2.3603	2.37056	2016年新疆维吾尔自治区政府定向承销专项债券(一期)	新疆维吾尔自治区人民政府	2016-03-22	1606033.IB
2016	Xinjiang	29	4	West	0	35.944	36.97	0	3.77	0	CBR	48.7097	3	7.2563	3.91202	0	1	9.13851	10.5975	0.457661	1.34174	9.1	173.729	7.19369	8.62707	3.79	2.0842	2.3603	2.37056	2016年新疆维吾尔自治区政府定向承销一般债券(一期)	新疆维吾尔自治区人民政府	2016-03-22	1606029.IB
2016	Xinjiang	29	4	West	0	15.34	15.61	0	3.77	0	CBR	48.7097	5	8.62981	3.91202	0	0	9.13851	10.5975	0.457661	1.34174	9.1	173.729	7.19369	8.62707	3.79	2.0842	2.5639	2.5666	2016年新疆维吾尔自治区政府一般债券(二期)	新疆维吾尔自治区人民政府	2016-03-22	1605052.IB
2016	Xinjiang	29	4	West	0	41.34	41.61	0	3.77	0	CBR	48.7097	5	7.20192	3.91202	1	1	9.13851	10.5975	0.457661	1.34174	9.1	173.729	7.19369	8.62707	3.79	2.0842	2.5639	2.5666	2016年新疆维吾尔自治区政府定向承销专项债券(二期)	新疆维吾尔自治区人民政府	2016-03-22	1606034.IB
2016	Xinjiang	29	4	West	0	41.34	41.61	0	3.77	0	CBR	48.7097	5	7.66153	3.91202	0	1	9.13851	10.5975	0.457661	1.34174	9.1	173.729	7.19369	8.62707	3.79	2.0842	2.5639	2.5666	2016年新疆维吾尔自治区政府定向承销一般债券(二期)	新疆维吾尔自治区人民政府	2016-03-22	1606030.IB
2016	Xinjiang	29	4	West	0	18.176	17.33	0	3.77	0	CBR	48.7097	7	8.62981	3.91202	0	0	9.13851	10.5975	0.457661	1.34174	9.1	173.729	7.19369	8.62707	3.79	2.0842	2.8267	2.81824	2016年新疆维吾尔自治区政府一般债券(三期)	新疆维吾尔自治区人民政府	2016-03-22	1605053.IB
2016	Xinjiang	29	4	West	0	45.176	44.33	0	3.77	0	CBR	48.7097	7	7.20192	3.91202	1	1	9.13851	10.5975	0.457661	1.34174	9.1	173.729	7.19369	8.62707	3.79	2.0842	2.8267	2.81824	2016年新疆维吾尔自治区政府定向承销专项债券(三期)	新疆维吾尔自治区人民政府	2016-03-22	1606035.IB
2016	Xinjiang	29	4	West	0	45.176	44.33	0	3.77	0	CBR	48.7097	7	7.66153	3.91202	0	1	9.13851	10.5975	0.457661	1.34174	9.1	173.729	7.19369	8.62707	3.79	2.0842	2.8267	2.81824	2016年新疆维吾尔自治区政府定向承销一般债券(三期)	新疆维吾尔自治区人民政府	2016-03-22	1606031.IB
2016	Xinjiang	29	4	West	0	19.708	18.96	0	3.77	0	CBR	48.7097	10	8.22443	3.91202	0	0	9.13851	10.5975	0.457661	1.34174	9.1	173.729	7.19369	8.62707	3.79	2.0842	2.8304	2.82292	2016年新疆维吾尔自治区政府一般债券(四期)	新疆维吾尔自治区人民政府	2016-03-22	1605054.IB
2016	Xinjiang	29	4	West	0	47.708	46.96	0	3.77	0	CBR	48.7097	10	6.79682	3.91202	1	1	9.13851	10.5975	0.457661	1.34174	9.1	173.729	7.19369	8.62707	3.79	2.0842	2.8304	2.82292	2016年新疆维吾尔自治区政府定向承销专项债券(四期)	新疆维吾尔自治区人民政府	2016-03-22	1606036.IB
2016	Xinjiang	29	4	West	0	47.708	46.96	0	3.77	0	CBR	48.7097	10	7.2563	3.91202	0	1	9.13851	10.5975	0.457661	1.34174	9.1	173.729	7.19369	8.62707	3.79	2.0842	2.8304	2.82292	2016年新疆维吾尔自治区政府定向承销一般债券(四期)	新疆维吾尔自治区人民政府	2016-03-22	1606032.IB
2016	Jiangxi	17	3	Central	1	7.712	11.66	1	3.4701	3.4701	Brilliance	22.6893	3	7.9899	3.46574	0	0	9.728	10.5112	7.10438	2.41925	11.7	119.511	7.68064	8.48248	15.09	2.069	2.3134	2.35288	2016年江西省政府一般债券(一期)	江西省人民政府	2016-03-24	1605055.IB
2016	Jiangxi	17	3	Central	1	14.712	18.66	1	3.4701	3.4701	Brilliance	22.6893	3	7.89021	3.46574	1	0	9.728	10.5112	7.10438	2.41925	11.7	119.511	7.68064	8.48248	15.09	2.069	2.3134	2.35288	2016年江西省政府专项债券(一期)	江西省人民政府	2016-03-24	1605059.IB
2016	Jiangxi	17	3	Central	1	14.948	18.02	1	3.4701	3.4701	Brilliance	22.6893	5	7.89021	3.46574	1	0	9.728	10.5112	7.10438	2.41925	11.7	119.511	7.68064	8.48248	15.09	2.069	2.5298	2.56052	2016年江西省政府专项债券(二期)	江西省人民政府	2016-03-24	1605060.IB
2016	Jiangxi	17	3	Central	1	14.948	18.02	1	3.4701	3.4701	Brilliance	22.6893	5	9.08148	3.46574	0	0	9.728	10.5112	7.10438	2.41925	11.7	119.511	7.68064	8.48248	15.09	2.069	2.5298	2.56052	2016年江西省政府一般债券(二期)	江西省人民政府	2016-03-24	1605056.IB
2016	Jiangxi	17	3	Central	1	18.242	19.68	1	3.4701	3.4701	Brilliance	22.6893	7	9.08148	3.46574	0	0	9.728	10.5112	7.10438	2.41925	11.7	119.511	7.68064	8.48248	15.09	2.069	2.8032	2.81758	2016年江西省政府一般债券(三期)	江西省人民政府	2016-03-24	1605057.IB
2016	Jiangxi	17	3	Central	1	23.242	24.68	1	3.4701	3.4701	Brilliance	22.6893	7	7.89021	3.46574	1	0	9.728	10.5112	7.10438	2.41925	11.7	119.511	7.68064	8.48248	15.09	2.069	2.8032	2.81758	2016年江西省政府专项债券(三期)	江西省人民政府	2016-03-24	1605061.IB
2016	Jiangxi	17	3	Central	1	18.402	17.91	1	3.4701	3.4701	Brilliance	22.6893	10	9.08148	3.46574	0	0	9.728	10.5112	7.10438	2.41925	11.7	119.511	7.68064	8.48248	15.09	2.069	2.8309	2.82598	2016年江西省政府一般债券(四期)	江西省人民政府	2016-03-24	1605058.IB
2016	Jiangxi	17	3	Central	1	24.402	23.91	1	3.4701	3.4701	Brilliance	22.6893	10	7.89021	3.46574	1	0	9.728	10.5112	7.10438	2.41925	11.7	119.511	7.68064	8.48248	15.09	2.069	2.8309	2.82598	2016年江西省政府专项债券(四期)	江西省人民政府	2016-03-24	1605062.IB
2016	Ningxia	20	4	West	0	19.712	23.66	0	3.23041	0	Dagong	68.4039	3	7.65017	3.52636	0	0	7.85531	10.6875	4.26452	0.371863	8.9	226.692	5.92158	8.60396	9.86	2.069	2.3134	2.35288	2016年宁夏回族自治区政府一般债券(一期)	宁夏回族自治区人民政府	2016-03-24	1605077.IB
2016	Ningxia	20	4	West	0	21.948	25.02	0	3.23041	0	Dagong	68.4039	5	7.65017	3.52636	0	0	7.85531	10.6875	4.26452	0.371863	8.9	226.692	5.92158	8.60396	9.86	2.069	2.5298	2.56052	2016年宁夏回族自治区政府一般债券(二期)	宁夏回族自治区人民政府	2016-03-24	1605078.IB
2016	Ningxia	20	4	West	0	22.242	23.68	0	3.23041	0	Dagong	68.4039	7	7.65017	3.52636	0	0	7.85531	10.6875	4.26452	0.371863	8.9	226.692	5.92158	8.60396	9.86	2.069	2.8032	2.81758	2016年宁夏回族自治区政府一般债券(三期)	宁夏回族自治区人民政府	2016-03-24	1605079.IB
2016	Ningxia	20	4	West	0	22.402	21.91	0	3.23041	0	Dagong	68.4039	10	6.55251	3.52636	0	0	7.85531	10.6875	4.26452	0.371863	8.9	226.692	5.92158	8.60396	9.86	2.069	2.8309	2.82598	2016年宁夏回族自治区政府一般债券(四期)	宁夏回族自治区人民政府	2016-03-24	1605080.IB
2016	Guangxi	7	4	West	0	4.812	8.44	0	3.82712	0	CBR	52.6526	3	8.0067	3.80666	0	0	9.60223	10.4685	8.90505	2.13335	10.5	193.393	7.32317	8.05485	6.53	2.053	2.3056	2.34188	2016年广西壮族自治区政府一般债券(一期)	广西壮族自治区人民政府	2016-03-25	1605071.IB
2016	Guangxi	7	4	West	0	5.672	9.19	0	3.82712	0	CBR	52.6526	5	9.04794	3.80666	1	0	9.60223	10.4685	8.90505	2.13335	10.5	193.393	7.32317	8.05485	6.53	2.053	2.5181	2.55328	2016年广西壮族自治区政府专项债券(一期)	广西壮族自治区人民政府	2016-03-25	1605075.IB
2016	Guangxi	7	4	West	0	9.672	13.19	0	3.82712	0	CBR	52.6526	5	8.34308	3.80666	0	0	9.60223	10.4685	8.90505	2.13335	10.5	193.393	7.32317	8.05485	6.53	2.053	2.5181	2.55328	2016年广西壮族自治区政府一般债券(二期)	广西壮族自治区人民政府	2016-03-25	1605072.IB
2016	Guangxi	7	4	West	0	11.446	13.91	0	3.82712	0	CBR	52.6526	7	9.04794	3.80666	1	0	9.60223	10.4685	8.90505	2.13335	10.5	193.393	7.32317	8.05485	6.53	2.053	2.7909	2.81554	2016年广西壮族自治区政府专项债券(二期)	广西壮族自治区人民政府	2016-03-25	1605076.IB
2016	Guangxi	7	4	West	0	14.446	16.91	0	3.82712	0	CBR	52.6526	7	8.34308	3.80666	0	0	9.60223	10.4685	8.90505	2.13335	10.5	193.393	7.32317	8.05485	6.53	2.053	2.7909	2.81554	2016年广西壮族自治区政府一般债券(三期)	广西壮族自治区人民政府	2016-03-25	1605073.IB
2016	Guangxi	7	4	West	0	16.092	15.89	0	3.82712	0	CBR	52.6526	10	7.97281	3.80666	0	0	9.60223	10.4685	8.90505	2.13335	10.5	193.393	7.32317	8.05485	6.53	2.053	2.8311	2.82908	2016年广西壮族自治区政府一般债券(四期)	广西壮族自治区人民政府	2016-03-25	1605074.IB
2016	Shandong	23	2	East	1	34.812	38.44	1	4.04323	4.04323	Brilliance	60.1259	3	7.90795	3.95124	1	1	10.9203	11.0693	8.89024	7.9708	12	107.062	8.61776	8.63125	10	2.053	2.3056	2.34188	2016年山东省政府定向承销发行的置换专项债券(一期)	山东省人民政府	2016-03-25	1606055.IB
2016	Shandong	23	2	East	1	34.812	38.44	1	4.04323	4.04323	Brilliance	60.1259	3	8.34745	3.95124	0	1	10.9203	11.0693	8.89024	7.9708	12	107.062	8.61776	8.63125	10	2.053	2.3056	2.34188	2016年山东省政府定向承销发行的置换一般债券(一期)	山东省人民政府	2016-03-25	1606051.IB
2016	Shandong	23	2	East	1	38.672	42.19	1	4.04323	4.04323	Brilliance	60.1259	5	8.31329	3.95124	1	1	10.9203	11.0693	8.89024	7.9708	12	107.062	8.61776	8.63125	10	2.053	2.5181	2.55328	2016年山东省政府定向承销发行的置换专项债券(二期)	山东省人民政府	2016-03-25	1606056.IB
2016	Shandong	23	2	East	1	38.672	42.19	1	4.04323	4.04323	Brilliance	60.1259	5	8.75283	3.95124	0	1	10.9203	11.0693	8.89024	7.9708	12	107.062	8.61776	8.63125	10	2.053	2.5181	2.55328	2016年山东省政府定向承销发行的置换一般债券(二期)	山东省人民政府	2016-03-25	1606052.IB
2016	Shandong	23	2	East	1	42.446	44.91	1	4.04323	4.04323	Brilliance	60.1259	7	8.31329	3.95124	1	1	10.9203	11.0693	8.89024	7.9708	12	107.062	8.61776	8.63125	10	2.053	2.7909	2.81554	2016年山东省政府定向承销发行的置换专项债券(三期)	山东省人民政府	2016-03-25	1606057.IB
2016	Shandong	23	2	East	1	42.446	44.91	1	4.04323	4.04323	Brilliance	60.1259	7	8.75283	3.95124	0	1	10.9203	11.0693	8.89024	7.9708	12	107.062	8.61776	8.63125	10	2.053	2.7909	2.81554	2016年山东省政府定向承销发行的置换一般债券(三期)	山东省人民政府	2016-03-25	1606053.IB
2016	Shandong	23	2	East	1	42.092	41.89	1	4.04323	4.04323	Brilliance	60.1259	10	7.90795	3.95124	1	1	10.9203	11.0693	8.89024	7.9708	12	107.062	8.61776	8.63125	10	2.053	2.8311	2.82908	2016年山东省政府定向承销发行的置换专项债券(四期)	山东省人民政府	2016-03-25	1606058.IB
2016	Shandong	23	2	East	1	42.092	41.89	1	4.04323	4.04323	Brilliance	60.1259	10	8.34745	3.95124	0	1	10.9203	11.0693	8.89024	7.9708	12	107.062	8.61776	8.63125	10	2.053	2.8311	2.82908	2016年山东省政府定向承销发行的置换一般债券(四期)	山东省人民政府	2016-03-25	1606054.IB
2016	Liaoning	19	1	Northeast	0	29.586	30.68	0	3.69858	0	Dagong	49.1029	3	10.0302	3.46574	0	0	9.91395	11.0876	0.921815	2.91365	-24.7	291.621	7.66247	8.49764	-33.37	2.0918	2.3232	2.33414	2016年辽宁省政府一般债券(一期)	辽宁省人民政府	2016-03-28	1605041.IB
2016	Liaoning	19	1	Northeast	0	30.418	31.61	0	3.69858	0	Dagong	49.1029	5	10.0302	3.46574	0	0	9.91395	11.0876	0.921815	2.91365	-24.7	291.621	7.66247	8.49764	-33.37	2.0918	2.5339	2.54582	2016年辽宁省政府一般债券(二期)	辽宁省人民政府	2016-03-28	1605042.IB
2016	Liaoning	19	1	Northeast	0	33.048	32.35	0	3.69858	0	Dagong	49.1029	7	10.0302	3.46574	0	0	9.91395	11.0876	0.921815	2.91365	-24.7	291.621	7.66247	8.49764	-33.37	2.0918	2.8165	2.80952	2016年辽宁省政府一般债券(三期)	辽宁省人民政府	2016-03-28	1605043.IB
2016	Liaoning	19	1	Northeast	0	34.928	31.35	0	3.69858	0	Dagong	49.1029	10	8.96201	3.46574	0	0	9.91395	11.0876	0.921815	2.91365	-24.7	291.621	7.66247	8.49764	-33.37	2.0918	2.8665	2.83072	2016年辽宁省政府一般债券(四期)	辽宁省人民政府	2016-03-28	1605044.IB
2016	Sichuan	26	4	West	0	19.586	20.68	0	3.16125	0	CBR	53.5592	3	9.5325	3.7612	0	0	10.3203	10.5126	5.02123	4.3743	9.1	153.508	8.11821	8.31715	9.61	2.0918	2.3232	2.33414	2016年四川省政府一般债券(一期)	四川省人民政府	2016-03-28	1605085.IB
2016	Sichuan	26	4	West	0	20.418	21.61	0	3.16125	0	CBR	53.5592	5	9.5325	3.7612	0	0	10.3203	10.5126	5.02123	4.3743	9.1	153.508	8.11821	8.31715	9.61	2.0918	2.5339	2.54582	2016年四川省政府一般债券(二期)	四川省人民政府	2016-03-28	1605086.IB
2016	Sichuan	26	4	West	0	23.048	22.35	0	3.16125	0	CBR	53.5592	7	9.5325	3.7612	0	0	10.3203	10.5126	5.02123	4.3743	9.1	153.508	8.11821	8.31715	9.61	2.0918	2.8165	2.80952	2016年四川省政府一般债券(三期)	四川省人民政府	2016-03-28	1605087.IB
2016	Sichuan	26	4	West	0	24.928	21.35	0	3.16125	0	CBR	53.5592	10	8.42574	3.7612	0	0	10.3203	10.5126	5.02123	4.3743	9.1	153.508	8.11821	8.31715	9.61	2.0918	2.8665	2.83072	2016年四川省政府一般债券(四期)	四川省人民政府	2016-03-28	1605088.IB
2016	Shaanxi	22	4	West	0	39.248	42.36	0	2.98366	0	CBR	63.933	3	9.43967	3.68888	1	1	9.79249	10.7711	2.85189	2.58041	18.4	190.213	7.63046	8.58601	8.97	2.1039	2.2964	2.32752	2016年陕西省政府定向承销发行专项债券(一期)	陕西省人民政府	2016-03-29	1606059.IB
2016	Shaanxi	22	4	West	0	43.108	45.47	0	2.98366	0	CBR	63.933	5	9.43967	3.68888	1	1	9.79249	10.7711	2.85189	2.58041	18.4	190.213	7.63046	8.58601	8.97	2.1039	2.5153	2.53892	2016年陕西省政府定向承销发行专项债券(二期)	陕西省人民政府	2016-03-29	1606060.IB
2016	Shaanxi	22	4	West	0	48.086	47.87	0	2.98366	0	CBR	63.933	7	9.43967	3.68888	1	1	9.79249	10.7711	2.85189	2.58041	18.4	190.213	7.63046	8.58601	8.97	2.1039	2.8113	2.80914	2016年陕西省政府定向承销发行专项债券(三期)	陕西省人民政府	2016-03-29	1606061.IB
2016	Shaanxi	22	4	West	0	48.208	46.9	0	2.98366	0	CBR	63.933	10	8.34123	3.68888	1	1	9.79249	10.7711	2.85189	2.58041	18.4	190.213	7.63046	8.58601	8.97	2.1039	2.851	2.83792	2016年陕西省政府定向承销发行专项债券(四期)	陕西省人民政府	2016-03-29	1606062.IB
2016	Anhui	1	3	Central	0	15.07	15.75	0	3.9275	0	Dongfang	64.6764	3	7.7411	3.09104	0	0	10.0788	10.4912	5.82379	3.43566	9.7	103.806	7.80547	8.31447	10.63	2.0861	2.3025	2.3093	2016年安徽省政府一般债券(一期)	安徽省人民政府	2016-03-31	1605081.IB
2016	Anhui	1	3	Central	0	19.622	23.8	0	3.9275	0	Dongfang	64.6764	5	8.73247	3.09104	0	0	10.0788	10.4912	5.82379	3.43566	9.7	103.806	7.80547	8.31447	10.63	2.0861	2.472	2.51378	2016年安徽省政府一般债券(二期)	安徽省人民政府	2016-03-31	1605082.IB
2016	Anhui	1	3	Central	0	19.728	21.77	0	3.9275	0	Dongfang	64.6764	7	8.73247	3.09104	0	0	10.0788	10.4912	5.82379	3.43566	9.7	103.806	7.80547	8.31447	10.63	2.0861	2.7823	2.80272	2016年安徽省政府一般债券(三期)	安徽省人民政府	2016-03-31	1605083.IB
2016	Anhui	1	3	Central	0	19.686	19.81	0	3.9275	0	Dongfang	64.6764	10	8.73247	3.09104	0	0	10.0788	10.4912	5.82379	3.43566	9.7	103.806	7.80547	8.31447	10.63	2.0861	2.8419	2.84314	2016年安徽省政府一般债券(四期)	安徽省人民政府	2016-03-31	1605084.IB
2016	Qinghai	21	4	West	0	15.07	15.75	0	3.03158	0	Dagong	13.9623	3	8.18897	3.68888	0	0	7.60639	10.6275	8.83801	0.289919	8.9	433.333	5.58725	8.43975	6.12	2.0861	2.3025	2.3093	2016年青海省政府一般债券(一期)	青海省人民政府	2016-03-31	1605063.IB
2016	Qinghai	21	4	West	0	14.622	18.8	0	3.03158	0	Dagong	13.9623	5	8.55661	3.68888	0	0	7.60639	10.6275	8.83801	0.289919	8.9	433.333	5.58725	8.43975	6.12	2.0861	2.472	2.51378	2016年青海省政府一般债券(二期)	青海省人民政府	2016-03-31	1605064.IB
2016	Qinghai	21	4	West	0	19.728	21.77	0	3.03158	0	Dagong	13.9623	7	8.55661	3.68888	0	0	7.60639	10.6275	8.83801	0.289919	8.9	433.333	5.58725	8.43975	6.12	2.0861	2.7823	2.80272	2016年青海省政府一般债券(三期)	青海省人民政府	2016-03-31	1605065.IB
2016	Qinghai	21	4	West	0	19.686	19.81	0	3.03158	0	Dagong	13.9623	10	8.67437	3.68888	0	0	7.60639	10.6275	8.83801	0.289919	8.9	433.333	5.58725	8.43975	6.12	2.0861	2.8419	2.84314	2016年青海省政府一般债券(四期)	青海省人民政府	2016-03-31	1605066.IB
2016	Guangdong	6	2	East	1	15.234	13.89	1	3.80955	3.80955	Brilliance	56.6687	3	7.96242	4.02535	0	0	11.2217	11.1199	9.6217	10.7739	12.8	59.8247	9.14495	8.98983	16.14	2.0854	2.3211	2.30766	2016年广东省政府一般债券(五期)	广东省人民政府	2016-04-05	1605103.IB
2016	Guangdong	6	2	East	1	14.708	15.24	1	3.80955	3.80955	Brilliance	56.6687	5	7.31389	4.02535	1	0	11.2217	11.1199	9.6217	10.7739	12.8	59.8247	9.14495	8.98983	16.14	2.0854	2.4876	2.49292	2016年广东省政府专项债券(四期)	广东省人民政府	2016-04-05	1605107.IB
2016	Guangdong	6	2	East	1	17.708	18.24	1	3.80955	3.80955	Brilliance	56.6687	5	9.0608	4.02535	0	0	11.2217	11.1199	9.6217	10.7739	12.8	59.8247	9.14495	8.98983	16.14	2.0854	2.4876	2.49292	2016年广东省政府一般债券(六期)	广东省人民政府	2016-04-05	1605104.IB
2016	Guangdong	6	2	East	1	18.41	20.06	1	3.80955	3.80955	Brilliance	56.6687	7	6.39859	4.02535	1	0	11.2217	11.1199	9.6217	10.7739	12.8	59.8247	9.14495	8.98983	16.14	2.0854	2.7794	2.7959	2016年广东省政府专项债券(五期)	广东省人民政府	2016-04-05	1605108.IB
2016	Guangdong	6	2	East	1	18.41	20.06	1	3.80955	3.80955	Brilliance	56.6687	7	9.0608	4.02535	0	0	11.2217	11.1199	9.6217	10.7739	12.8	59.8247	9.14495	8.98983	16.14	2.0854	2.7794	2.7959	2016年广东省政府一般债券(七期)	广东省人民政府	2016-04-05	1605105.IB
2016	Guangdong	6	2	East	1	18.244	16.63	1	3.80955	3.80955	Brilliance	56.6687	10	6.80351	4.02535	1	0	11.2217	11.1199	9.6217	10.7739	12.8	59.8247	9.14495	8.98983	16.14	2.0854	2.8637	2.84756	2016年广东省政府专项债券(六期)	广东省人民政府	2016-04-05	1605109.IB
2016	Guangdong	6	2	East	1	18.244	16.63	1	3.80955	3.80955	Brilliance	56.6687	10	9.0608	4.02535	0	0	11.2217	11.1199	9.6217	10.7739	12.8	59.8247	9.14495	8.98983	16.14	2.0854	2.8637	2.84756	2016年广东省政府一般债券(八期)	广东省人民政府	2016-04-05	1605106.IB
2016	Guangxi	7	4	West	0	18.276	14.34	0	3.82712	0	CBR	52.6526	3	7.6014	3.80666	0	0	9.60223	10.4685	8.90505	2.13335	10.5	193.393	7.32317	8.05485	6.53	2.1057	2.3466	2.30724	2016年广西壮族自治区政府一般债券(五期)	广西壮族自治区人民政府	2016-04-06	1605126.IB
2016	Guangxi	7	4	West	0	34.276	30.34	0	3.82712	0	CBR	52.6526	3	7.34556	3.80666	0	1	9.60223	10.4685	8.90505	2.13335	10.5	193.393	7.32317	8.05485	6.53	2.1057	2.3466	2.30724	2016年广西壮族自治区政府定向承销发行的置换一般债券(一期)	广西壮族自治区人民政府	2016-04-06	1606075.IB
2016	Guangxi	7	4	West	0	19.634	18.36	0	3.82712	0	CBR	52.6526	5	8.0067	3.80666	0	0	9.60223	10.4685	8.90505	2.13335	10.5	193.393	7.32317	8.05485	6.53	2.1057	2.4964	2.48366	2016年广西壮族自治区政府一般债券(六期)	广西壮族自治区人民政府	2016-04-06	1605127.IB
2016	Guangxi	7	4	West	0	37.634	36.36	0	3.82712	0	CBR	52.6526	5	8.50322	3.80666	1	1	9.60223	10.4685	8.90505	2.13335	10.5	193.393	7.32317	8.05485	6.53	2.1057	2.4964	2.48366	2016年广西壮族自治区政府定向承销发行的置换专项债券(一期)	广西壮族自治区人民政府	2016-04-06	1606079.IB
2016	Guangxi	7	4	West	0	37.634	36.36	0	3.82712	0	CBR	52.6526	5	7.7192	3.80666	0	1	9.60223	10.4685	8.90505	2.13335	10.5	193.393	7.32317	8.05485	6.53	2.1057	2.4964	2.48366	2016年广西壮族自治区政府定向承销发行的置换一般债券(二期)	广西壮族自治区人民政府	2016-04-06	1606076.IB
2016	Guangxi	7	4	West	0	20.152	20.54	0	3.82712	0	CBR	52.6526	7	8.0067	3.80666	0	0	9.60223	10.4685	8.90505	2.13335	10.5	193.393	7.32317	8.05485	6.53	2.1057	2.7846	2.78848	2016年广西壮族自治区政府一般债券(七期)	广西壮族自治区人民政府	2016-04-06	1605128.IB
2016	Guangxi	7	4	West	0	42.152	42.54	0	3.82712	0	CBR	52.6526	7	8.50322	3.80666	1	1	9.60223	10.4685	8.90505	2.13335	10.5	193.393	7.32317	8.05485	6.53	2.1057	2.7846	2.78848	2016年广西壮族自治区政府定向承销发行的置换专项债券(二期)	广西壮族自治区人民政府	2016-04-06	1606080.IB
2016	Guangxi	7	4	West	0	42.152	42.54	0	3.82712	0	CBR	52.6526	7	7.7192	3.80666	0	1	9.60223	10.4685	8.90505	2.13335	10.5	193.393	7.32317	8.05485	6.53	2.1057	2.7846	2.78848	2016年广西壮族自治区政府定向承销发行的置换一般债券(三期)	广西壮族自治区人民政府	2016-04-06	1606077.IB
2016	Guangxi	7	4	West	0	22.3	20.11	0	3.82712	0	CBR	52.6526	10	7.6014	3.80666	0	0	9.60223	10.4685	8.90505	2.13335	10.5	193.393	7.32317	8.05485	6.53	2.1057	2.8689	2.847	2016年广西壮族自治区政府一般债券(八期)	广西壮族自治区人民政府	2016-04-06	1605129.IB
2016	Guangxi	7	4	West	0	42.3	40.11	0	3.82712	0	CBR	52.6526	10	7.31395	3.80666	0	1	9.60223	10.4685	8.90505	2.13335	10.5	193.393	7.32317	8.05485	6.53	2.1057	2.8689	2.847	2016年广西壮族自治区政府定向承销发行的置换一般债券(四期)	广西壮族自治区人民政府	2016-04-06	1606078.IB
2016	Guizhou	8	4	West	1	20.272	14.91	1	2.96733	2.96733	Brilliance	32.5465	3	9.21044	3.66356	0	0	9.26303	10.3038	14.9121	1.51966	20.3	382.477	7.31522	8.30731	10	2.1358	2.3709	2.31728	2016年贵州省政府一般债券(一期)	贵州省人民政府	2016-04-07	1605110.IB
2016	Guizhou	8	4	West	1	21.272	15.91	1	2.96733	2.96733	Brilliance	32.5465	3	8.69968	3.66356	1	0	9.26303	10.3038	14.9121	1.51966	20.3	382.477	7.31522	8.30731	10	2.1358	2.3709	2.31728	2016年贵州省政府专项债券(一期)	贵州省人民政府	2016-04-07	1605114.IB
2016	Guizhou	8	4	West	1	21.012	19.53	1	2.96733	2.96733	Brilliance	32.5465	5	9.61587	3.66356	0	0	9.26303	10.3038	14.9121	1.51966	20.3	382.477	7.31522	8.30731	10	2.1358	2.4947	2.47988	2016年贵州省政府一般债券(二期)	贵州省人民政府	2016-04-07	1605111.IB
2016	Guizhou	8	4	West	1	24.012	22.53	1	2.96733	2.96733	Brilliance	32.5465	5	9.10509	3.66356	1	0	9.26303	10.3038	14.9121	1.51966	20.3	382.477	7.31522	8.30731	10	2.1358	2.4947	2.47988	2016年贵州省政府专项债券(二期)	贵州省人民政府	2016-04-07	1605115.IB
2016	Guizhou	8	4	West	1	24.686	22.42	1	2.96733	2.96733	Brilliance	32.5465	7	9.10509	3.66356	1	0	9.26303	10.3038	14.9121	1.51966	20.3	382.477	7.31522	8.30731	10	2.1358	2.8058	2.78314	2016年贵州省政府专项债券(三期)	贵州省人民政府	2016-04-07	1605116.IB
2016	Guizhou	8	4	West	1	26.686	24.42	1	2.96733	2.96733	Brilliance	32.5465	7	9.61587	3.66356	0	0	9.26303	10.3038	14.9121	1.51966	20.3	382.477	7.31522	8.30731	10	2.1358	2.8058	2.78314	2016年贵州省政府一般债券(三期)	贵州省人民政府	2016-04-07	1605112.IB
2016	Guizhou	8	4	West	1	28.942	23.51	1	2.96733	2.96733	Brilliance	32.5465	10	9.21044	3.66356	0	0	9.26303	10.3038	14.9121	1.51966	20.3	382.477	7.31522	8.30731	10	2.1358	2.9049	2.85058	2016年贵州省政府一般债券(四期)	贵州省人民政府	2016-04-07	1605113.IB
2016	Guizhou	8	4	West	1	29.942	24.51	1	2.96733	2.96733	Brilliance	32.5465	10	8.69968	3.66356	1	0	9.26303	10.3038	14.9121	1.51966	20.3	382.477	7.31522	8.30731	10	2.1358	2.9049	2.85058	2016年贵州省政府专项债券(四期)	贵州省人民政府	2016-04-07	1605117.IB
2016	Xinjiang	29	4	West	0	5.272	-0.09	0	3.77	0	CBR	48.7097	3	7.28688	3.91202	1	0	9.13851	10.5975	0.457661	1.34174	9.1	173.729	7.19369	8.62707	3.79	2.1358	2.3709	2.31728	2016年新疆维吾尔自治区政府专项债券(一期)	新疆维吾尔自治区人民政府	2016-04-07	1605122.IB
2016	Xinjiang	29	4	West	0	10.272	4.91	0	3.77	0	CBR	48.7097	3	8.45766	3.91202	0	0	9.13851	10.5975	0.457661	1.34174	9.1	173.729	7.19369	8.62707	3.79	2.1358	2.3709	2.31728	2016年新疆维吾尔自治区政府一般债券(五期)	新疆维吾尔自治区人民政府	2016-04-07	1605118.IB
2016	Xinjiang	29	4	West	0	10.012	8.53	0	3.77	0	CBR	48.7097	5	7.68754	3.91202	1	0	9.13851	10.5975	0.457661	1.34174	9.1	173.729	7.19369	8.62707	3.79	2.1358	2.4947	2.47988	2016年新疆维吾尔自治区政府专项债券(二期)	新疆维吾尔自治区人民政府	2016-04-07	1605123.IB
2016	Xinjiang	29	4	West	0	14.012	12.53	0	3.77	0	CBR	48.7097	5	8.86234	3.91202	0	0	9.13851	10.5975	0.457661	1.34174	9.1	173.729	7.19369	8.62707	3.79	2.1358	2.4947	2.47988	2016年新疆维吾尔自治区政府一般债券(六期)	新疆维吾尔自治区人民政府	2016-04-07	1605119.IB
2016	Xinjiang	29	4	West	0	14.686	12.42	0	3.77	0	CBR	48.7097	7	7.68754	3.91202	1	0	9.13851	10.5975	0.457661	1.34174	9.1	173.729	7.19369	8.62707	3.79	2.1358	2.8058	2.78314	2016年新疆维吾尔自治区政府专项债券(三期)	新疆维吾尔自治区人民政府	2016-04-07	1605124.IB
2016	Xinjiang	29	4	West	0	19.686	17.42	0	3.77	0	CBR	48.7097	7	8.86234	3.91202	0	0	9.13851	10.5975	0.457661	1.34174	9.1	173.729	7.19369	8.62707	3.79	2.1358	2.8058	2.78314	2016年新疆维吾尔自治区政府一般债券(七期)	新疆维吾尔自治区人民政府	2016-04-07	1605120.IB
2016	Xinjiang	29	4	West	0	19.942	14.51	0	3.77	0	CBR	48.7097	10	7.28001	3.91202	1	0	9.13851	10.5975	0.457661	1.34174	9.1	173.729	7.19369	8.62707	3.79	2.1358	2.9049	2.85058	2016年新疆维吾尔自治区政府专项债券(四期)	新疆维吾尔自治区人民政府	2016-04-07	1605125.IB
2016	Xinjiang	29	4	West	0	22.942	17.51	0	3.77	0	CBR	48.7097	10	8.45553	3.91202	0	0	9.13851	10.5975	0.457661	1.34174	9.1	173.729	7.19369	8.62707	3.79	2.1358	2.9049	2.85058	2016年新疆维吾尔自治区政府一般债券(八期)	新疆维吾尔自治区人民政府	2016-04-07	1605121.IB
2016	Heilongjiang	11	1	Northeast	0	29.012	24.03	0	3.84652	0	Dagong	57.3399	3	9.13141	3.21888	0	0	9.36649	10.5831	-3.95044	1.68531	0.8	212.534	7.06133	8.1029	-10.4	2.1677	2.3797	2.32988	2016年黑龙江省政府一般债券(一期)	黑龙江省人民政府	2016-04-08	1605089.IB
2016	Heilongjiang	11	1	Northeast	0	30.012	25.03	0	3.84652	0	Dagong	57.3399	3	7.86365	3.21888	1	0	9.36649	10.5831	-3.95044	1.68531	0.8	212.534	7.06133	8.1029	-10.4	2.1677	2.3797	2.32988	2016年黑龙江省政府专项债券(一期)	黑龙江省人民政府	2016-04-08	1605093.IB
2016	Heilongjiang	11	1	Northeast	0	28.554	26.56	0	3.84652	0	Dagong	57.3399	5	8.26899	3.21888	1	0	9.36649	10.5831	-3.95044	1.68531	0.8	212.534	7.06133	8.1029	-10.4	2.1677	2.5044	2.48446	2016年黑龙江省政府专项债券(二期)	黑龙江省人民政府	2016-04-08	1605094.IB
2016	Heilongjiang	11	1	Northeast	0	28.554	26.56	0	3.84652	0	Dagong	57.3399	5	9.53683	3.21888	0	0	9.36649	10.5831	-3.95044	1.68531	0.8	212.534	7.06133	8.1029	-10.4	2.1677	2.5044	2.48446	2016年黑龙江省政府一般债券(二期)	黑龙江省人民政府	2016-04-08	1605090.IB
2016	Heilongjiang	11	1	Northeast	0	30.404	28.35	0	3.84652	0	Dagong	57.3399	7	8.26899	3.21888	1	0	9.36649	10.5831	-3.95044	1.68531	0.8	212.534	7.06133	8.1029	-10.4	2.1677	2.8065	2.78596	2016年黑龙江省政府专项债券(三期)	黑龙江省人民政府	2016-04-08	1605095.IB
2016	Heilongjiang	11	1	Northeast	0	30.404	28.35	0	3.84652	0	Dagong	57.3399	7	9.53683	3.21888	0	0	9.36649	10.5831	-3.95044	1.68531	0.8	212.534	7.06133	8.1029	-10.4	2.1677	2.8065	2.78596	2016年黑龙江省政府一般债券(三期)	黑龙江省人民政府	2016-04-08	1605091.IB
2016	Heilongjiang	11	1	Northeast	0	31.568	26.42	0	3.84652	0	Dagong	57.3399	10	7.86365	3.21888	1	0	9.36649	10.5831	-3.95044	1.68531	0.8	212.534	7.06133	8.1029	-10.4	2.1677	2.9158	2.86432	2016年黑龙江省政府专项债券(四期)	黑龙江省人民政府	2016-04-08	1605096.IB
2016	Heilongjiang	11	1	Northeast	0	31.568	26.42	0	3.84652	0	Dagong	57.3399	10	9.13141	3.21888	0	0	9.36649	10.5831	-3.95044	1.68531	0.8	212.534	7.06133	8.1029	-10.4	2.1677	2.9158	2.86432	2016年黑龙江省政府一般债券(四期)	黑龙江省人民政府	2016-04-08	1605092.IB
2016	Jilin	18	1	Northeast	1	35.012	30.03	1	3.67021	3.67021	Lianhe_Fitch	40.8384	3	7.86501	3.04452	0	1	9.21214	10.8413	0.516731	1.44426	4.7	174.774	7.11396	8.45604	2.16	2.1677	2.3797	2.32988	2016年吉林省政府定向承销发行的置换一般债券(一期)	吉林省人民政府	2016-04-08	1606063.IB
2016	Jilin	18	1	Northeast	1	37.554	35.56	1	3.67021	3.67021	Lianhe_Fitch	40.8384	5	9.28995	3.04452	1	1	9.21214	10.8413	0.516731	1.44426	4.7	174.774	7.11396	8.45604	2.16	2.1677	2.5044	2.48446	2016年吉林省政府定向承销发行的置换专项债券(一期)	吉林省人民政府	2016-04-08	1606067.IB
2016	Jilin	18	1	Northeast	1	37.554	35.56	1	3.67021	3.67021	Lianhe_Fitch	40.8384	5	8.96332	3.04452	0	1	9.21214	10.8413	0.516731	1.44426	4.7	174.774	7.11396	8.45604	2.16	2.1677	2.5044	2.48446	2016年吉林省政府定向承销发行的置换一般债券(二期)	吉林省人民政府	2016-04-08	1606064.IB
2016	Jilin	18	1	Northeast	1	41.404	39.35	1	3.67021	3.67021	Lianhe_Fitch	40.8384	7	8.96332	3.04452	0	1	9.21214	10.8413	0.516731	1.44426	4.7	174.774	7.11396	8.45604	2.16	2.1677	2.8065	2.78596	2016年吉林省政府定向承销发行的置换一般债券(三期)	吉林省人民政府	2016-04-08	1606065.IB
2016	Jilin	18	1	Northeast	1	42.568	37.42	1	3.67021	3.67021	Lianhe_Fitch	40.8384	10	9.28995	3.04452	1	1	9.21214	10.8413	0.516731	1.44426	4.7	174.774	7.11396	8.45604	2.16	2.1677	2.9158	2.86432	2016年吉林省政府定向承销发行的置换专项债券(二期)	吉林省人民政府	2016-04-08	1606068.IB
2016	Jilin	18	1	Northeast	1	42.568	37.42	1	3.67021	3.67021	Lianhe_Fitch	40.8384	10	8.96332	3.04452	0	1	9.21214	10.8413	0.516731	1.44426	4.7	174.774	7.11396	8.45604	2.16	2.1677	2.9158	2.86432	2016年吉林省政府定向承销发行的置换一般债券(四期)	吉林省人民政府	2016-04-08	1606066.IB
2016	Heilongjiang	11	1	Northeast	0	35.468	31.51	0	3.84652	0	Dagong	57.3399	3	7.14283	3.21888	0	1	9.36649	10.5831	-3.95044	1.68531	0.8	212.534	7.06133	8.1029	-10.4	2.1776	2.3849	2.34532	2016年黑龙江省政府定向承销一般债券(一期)	黑龙江省人民政府	2016-04-11	1606069.IB
2016	Heilongjiang	11	1	Northeast	0	36.906	33.9	0	3.84652	0	Dagong	57.3399	5	8.18897	3.21888	1	1	9.36649	10.5831	-3.95044	1.68531	0.8	212.534	7.06133	8.1029	-10.4	2.1776	2.521	2.49094	2016年黑龙江省政府定向承销专项债券(一期)	黑龙江省人民政府	2016-04-11	1606073.IB
2016	Heilongjiang	11	1	Northeast	0	36.906	33.9	0	3.84652	0	Dagong	57.3399	5	7.29133	3.21888	0	1	9.36649	10.5831	-3.95044	1.68531	0.8	212.534	7.06133	8.1029	-10.4	2.1776	2.521	2.49094	2016年黑龙江省政府定向承销一般债券(二期)	黑龙江省人民政府	2016-04-11	1606070.IB
2016	Heilongjiang	11	1	Northeast	0	41.92	39.84	0	3.84652	0	Dagong	57.3399	7	8.08211	3.21888	1	1	9.36649	10.5831	-3.95044	1.68531	0.8	212.534	7.06133	8.1029	-10.4	2.1776	2.8116	2.7908	2016年黑龙江省政府定向承销专项债券(二期)	黑龙江省人民政府	2016-04-11	1606074.IB
2016	Heilongjiang	11	1	Northeast	0	41.92	39.84	0	3.84652	0	Dagong	57.3399	7	7.32778	3.21888	0	1	9.36649	10.5831	-3.95044	1.68531	0.8	212.534	7.06133	8.1029	-10.4	2.1776	2.8116	2.7908	2016年黑龙江省政府定向承销一般债券(三期)	黑龙江省人民政府	2016-04-11	1606071.IB
2016	Heilongjiang	11	1	Northeast	0	43.09	40.09	0	3.84652	0	Dagong	57.3399	10	7.10977	3.21888	0	1	9.36649	10.5831	-3.95044	1.68531	0.8	212.534	7.06133	8.1029	-10.4	2.1776	2.9091	2.8791	2016年黑龙江省政府定向承销一般债券(四期)	黑龙江省人民政府	2016-04-11	1606072.IB
2016	Hunan	14	3	Central	0	17.92	15.84	0	3.1144	0	CBR	37.7698	7	9.22039	2.70805	0	0	10.259	10.6632	10.2673	4.11431	16.9	182.491	7.83003	8.24327	11.16	2.1776	2.8116	2.7908	2016年湖南省政府一般债券(一期)	湖南省人民政府	2016-04-11	1605130.IB
2016	Hunan	14	3	Central	0	18.09	15.09	0	3.1144	0	CBR	37.7698	10	10.3418	2.70805	0	0	10.259	10.6632	10.2673	4.11431	16.9	182.491	7.83003	8.24327	11.16	2.1776	2.9091	2.8791	2016年湖南省政府一般债券(二期)	湖南省人民政府	2016-04-11	1605131.IB
2016	Henan	12	3	Central	0	35.46	30.48	0	3.60875	0	CBR	34.5086	3	7.28684	3.52636	0	1	10.5209	10.5745	7.2576	5.34629	12.6	110.456	8.01169	8.04204	10.1	2.2319	2.4252	2.3754	2016年河南省政府定向置换一般债券(一期)	河南省人民政府	2016-04-13	1606089.IB
2016	Henan	12	3	Central	0	37.15	26.21	0	3.60875	0	CBR	34.5086	5	8.0342	3.52636	1	1	10.5209	10.5745	7.2576	5.34629	12.6	110.456	8.01169	8.04204	10.1	2.2319	2.6179	2.5085	2016年河南省政府定向置换专项债券(一期)	河南省人民政府	2016-04-13	1606093.IB
2016	Henan	12	3	Central	0	37.15	26.21	0	3.60875	0	CBR	34.5086	5	7.69198	3.52636	0	1	10.5209	10.5745	7.2576	5.34629	12.6	110.456	8.01169	8.04204	10.1	2.2319	2.6179	2.5085	2016年河南省政府定向置换一般债券(二期)	河南省人民政府	2016-04-13	1606090.IB
2016	Henan	12	3	Central	0	42.496	40.29	0	3.60875	0	CBR	34.5086	7	8.03419	3.52636	1	1	10.5209	10.5745	7.2576	5.34629	12.6	110.456	8.01169	8.04204	10.1	2.2319	2.8271	2.80504	2016年河南省政府定向置换专项债券(二期)	河南省人民政府	2016-04-13	1606094.IB
2016	Henan	12	3	Central	0	42.496	40.29	0	3.60875	0	CBR	34.5086	7	7.69198	3.52636	0	1	10.5209	10.5745	7.2576	5.34629	12.6	110.456	8.01169	8.04204	10.1	2.2319	2.8271	2.80504	2016年河南省政府定向置换一般债券(三期)	河南省人民政府	2016-04-13	1606091.IB
2016	Henan	12	3	Central	0	43.826	41.29	0	3.60875	0	CBR	34.5086	10	7.28674	3.52636	0	1	10.5209	10.5745	7.2576	5.34629	12.6	110.456	8.01169	8.04204	10.1	2.2319	2.9271	2.90174	2016年河南省政府定向置换一般债券(四期)	河南省人民政府	2016-04-13	1606092.IB
2016	Hebei	10	2	East	0	14.888	8.66	0	3.53893	0	CBR	40.8621	3	8.71621	3.52636	1	0	10.1811	10.603	4.71857	3.80577	7	128.436	7.88194	8.1905	8.28	2.2259	2.4534	2.39112	2016年河北省政府专项债券(一期)	河北省人民政府	2016-04-14	1605144.IB
2016	Hebei	10	2	East	0	14.888	8.66	0	3.53893	0	CBR	40.8621	3	8.98732	3.52636	0	0	10.1811	10.603	4.71857	3.80577	7	128.436	7.88194	8.1905	8.28	2.2259	2.4534	2.39112	2016年河北省政府一般债券(一期)	河北省人民政府	2016-04-14	1605140.IB
2016	Hebei	10	2	East	0	14.72	3.5	0	3.53893	0	CBR	40.8621	5	9.11614	3.52636	1	0	10.1811	10.603	4.71857	3.80577	7	128.436	7.88194	8.1905	8.28	2.2259	2.645	2.5328	2016年河北省政府专项债券(二期)	河北省人民政府	2016-04-14	1605145.IB
2016	Hebei	10	2	East	0	14.72	3.5	0	3.53893	0	CBR	40.8621	5	9.38438	3.52636	0	0	10.1811	10.603	4.71857	3.80577	7	128.436	7.88194	8.1905	8.28	2.2259	2.645	2.5328	2016年河北省政府一般债券(二期)	河北省人民政府	2016-04-14	1605141.IB
2016	Hebei	10	2	East	0	18.646	14.63	0	3.53893	0	CBR	40.8621	7	9.38438	3.52636	0	0	10.1811	10.603	4.71857	3.80577	7	128.436	7.88194	8.1905	8.28	2.2259	2.8537	2.81354	2016年河北省政府一般债券(三期)	河北省人民政府	2016-04-14	1605142.IB
2016	Hebei	10	2	East	0	24.646	20.63	0	3.53893	0	CBR	40.8621	7	9.11614	3.52636	1	0	10.1811	10.603	4.71857	3.80577	7	128.436	7.88194	8.1905	8.28	2.2259	2.8537	2.81354	2016年河北省政府专项债券(三期)	河北省人民政府	2016-04-14	1605146.IB
2016	Hebei	10	2	East	0	18.662	16.48	0	3.53893	0	CBR	40.8621	10	8.97474	3.52636	0	0	10.1811	10.603	4.71857	3.80577	7	128.436	7.88194	8.1905	8.28	2.2259	2.9352	2.91338	2016年河北省政府一般债券(四期)	河北省人民政府	2016-04-14	1605143.IB
2016	Hebei	10	2	East	0	22.662	20.48	0	3.53893	0	CBR	40.8621	10	8.69968	3.52636	1	0	10.1811	10.603	4.71857	3.80577	7	128.436	7.88194	8.1905	8.28	2.2259	2.9352	2.91338	2016年河北省政府专项债券(四期)	河北省人民政府	2016-04-14	1605147.IB
2016	Henan	12	3	Central	0	19.888	13.66	0	3.60875	0	CBR	34.5086	3	9.21044	3.52636	0	0	10.5209	10.5745	7.2576	5.34629	12.6	110.456	8.01169	8.04204	10.1	2.2259	2.4534	2.39112	2016年河南省政府一般债券(一期)	河南省人民政府	2016-04-14	1605136.IB
2016	Henan	12	3	Central	0	19.72	8.5	0	3.60875	0	CBR	34.5086	5	9.61587	3.52636	0	0	10.5209	10.5745	7.2576	5.34629	12.6	110.456	8.01169	8.04204	10.1	2.2259	2.645	2.5328	2016年河南省政府一般债券(二期)	河南省人民政府	2016-04-14	1605137.IB
2016	Henan	12	3	Central	0	24.646	20.63	0	3.60875	0	CBR	34.5086	7	9.61587	3.52636	0	0	10.5209	10.5745	7.2576	5.34629	12.6	110.456	8.01169	8.04204	10.1	2.2259	2.8537	2.81354	2016年河南省政府一般债券(三期)	河南省人民政府	2016-04-14	1605138.IB
2016	Henan	12	3	Central	0	24.662	22.48	0	3.60875	0	CBR	34.5086	10	9.21044	3.52636	0	0	10.5209	10.5745	7.2576	5.34629	12.6	110.456	8.01169	8.04204	10.1	2.2259	2.9352	2.91338	2016年河南省政府一般债券(四期)	河南省人民政府	2016-04-14	1605139.IB
2016	Gansu	5	4	West	1	20.238	15.66	1	3.74691	3.74691	Lianhe_Fitch	32.5221	3	8.38959	2.63906	0	0	8.78823	10.1722	0.586033	0.945243	8.6	148.497	6.61204	7.98918	10.58	2.2172	2.4534	2.40762	2016年甘肃省政府一般债券(一期)	甘肃省人民政府	2016-04-15	1605148.IB
2016	Gansu	5	4	West	1	19.714	12.65	1	3.74691	3.74691	Lianhe_Fitch	32.5221	5	8.89914	2.63906	1	0	8.78823	10.1722	0.586033	0.945243	8.6	148.497	6.61204	7.98918	10.58	2.2172	2.6335	2.56286	2016年甘肃省政府专项债券(一期)	甘肃省人民政府	2016-04-15	1605151.IB
2016	Gansu	5	4	West	1	19.714	12.65	1	3.74691	3.74691	Lianhe_Fitch	32.5221	5	9.29055	2.63906	0	0	8.78823	10.1722	0.586033	0.945243	8.6	148.497	6.61204	7.98918	10.58	2.2172	2.6335	2.56286	2016年甘肃省政府一般债券(二期)	甘肃省人民政府	2016-04-15	1605149.IB
2016	Gansu	5	4	West	1	19.688	18.39	1	3.74691	3.74691	Lianhe_Fitch	32.5221	7	7.17089	2.63906	1	0	8.78823	10.1722	0.586033	0.945243	8.6	148.497	6.61204	7.98918	10.58	2.2172	2.8361	2.82312	2016年甘肃省政府专项债券(二期)	甘肃省人民政府	2016-04-15	1605152.IB
2016	Gansu	5	4	West	1	19.688	18.39	1	3.74691	3.74691	Lianhe_Fitch	32.5221	7	9.10509	2.63906	0	0	8.78823	10.1722	0.586033	0.945243	8.6	148.497	6.61204	7.98918	10.58	2.2172	2.8361	2.82312	2016年甘肃省政府一般债券(三期)	甘肃省人民政府	2016-04-15	1605150.IB
2016	Hubei	13	3	Central	1	20.238	15.66	1	3.01259	3.01259	Brilliance	49.7308	3	8.41205	3.68888	0	0	10.3204	10.8328	7.44244	4.37459	15	101.897	8.00837	8.54451	17.09	2.2172	2.4534	2.40762	2016年湖北省政府一般债券(五期)	湖北省人民政府	2016-04-15	1605097.IB
2016	Hubei	13	3	Central	1	21.714	14.65	1	3.01259	3.01259	Brilliance	49.7308	5	8.41205	3.68888	0	0	10.3204	10.8328	7.44244	4.37459	15	101.897	8.00837	8.54451	17.09	2.2172	2.6335	2.56286	2016年湖北省政府一般债券(六期)	湖北省人民政府	2016-04-15	1605098.IB
2016	Hubei	13	3	Central	1	25.714	18.65	1	3.01259	3.01259	Brilliance	49.7308	5	9.43356	3.68888	1	0	10.3204	10.8328	7.44244	4.37459	15	101.897	8.00837	8.54451	17.09	2.2172	2.6335	2.56286	2016年湖北省政府专项债券(一期)	湖北省人民政府	2016-04-15	1605101.IB
2016	Hubei	13	3	Central	1	24.688	23.39	1	3.01259	3.01259	Brilliance	49.7308	7	9.43356	3.68888	1	0	10.3204	10.8328	7.44244	4.37459	15	101.897	8.00837	8.54451	17.09	2.2172	2.8361	2.82312	2016年湖北省政府专项债券(二期)	湖北省人民政府	2016-04-15	1605102.IB
2016	Hubei	13	3	Central	1	27.688	26.39	1	3.01259	3.01259	Brilliance	49.7308	7	8.41205	3.68888	0	0	10.3204	10.8328	7.44244	4.37459	15	101.897	8.00837	8.54451	17.09	2.2172	2.8361	2.82312	2016年湖北省政府一般债券(七期)	湖北省人民政府	2016-04-15	1605099.IB
2016	Hubei	13	3	Central	1	29.056	29.49	1	3.01259	3.01259	Brilliance	49.7308	10	7.31389	3.68888	0	0	10.3204	10.8328	7.44244	4.37459	15	101.897	8.00837	8.54451	17.09	2.2172	2.9151	2.91944	2016年湖北省政府一般债券(八期)	湖北省人民政府	2016-04-15	1605100.IB
2016	Zhejiang	31	2	East	0	36.764	35.13	0	3.50586	0	CBR	56.6639	3	9.67626	3.52636	1	1	10.6807	11.2599	8.70539	6.27236	10.1	90.8795	8.47845	8.99178	16.69	2.2187	2.4387	2.42236	2016年浙江省政府定向发行置换专项债券(一期)	浙江省人民政府	2016-04-18	1606099.IB
2016	Zhejiang	31	2	East	0	36.764	35.13	0	3.50586	0	CBR	56.6639	3	8.85853	3.52636	0	1	10.6807	11.2599	8.70539	6.27236	10.1	90.8795	8.47845	8.99178	16.69	2.2187	2.4387	2.42236	2016年浙江省政府定向发行置换一般债券(一期)	浙江省人民政府	2016-04-18	1606095.IB
2016	Zhejiang	31	2	East	0	39.132	35.42	0	3.50586	0	CBR	56.6639	5	10.0817	3.52636	1	1	10.6807	11.2599	8.70539	6.27236	10.1	90.8795	8.47845	8.99178	16.69	2.2187	2.6258	2.58868	2016年浙江省政府定向发行置换专项债券(二期)	浙江省人民政府	2016-04-18	1606100.IB
2016	Zhejiang	31	2	East	0	39.132	35.42	0	3.50586	0	CBR	56.6639	5	9.95705	3.52636	0	1	10.6807	11.2599	8.70539	6.27236	10.1	90.8795	8.47845	8.99178	16.69	2.2187	2.6258	2.58868	2016年浙江省政府定向发行置换一般债券(二期)	浙江省人民政府	2016-04-18	1606096.IB
2016	Zhejiang	31	2	East	0	42.096	41.86	0	3.50586	0	CBR	56.6639	7	9.67626	3.52636	1	1	10.6807	11.2599	8.70539	6.27236	10.1	90.8795	8.47845	8.99178	16.69	2.2187	2.8314	2.82904	2016年浙江省政府定向发行置换专项债券(三期)	浙江省人民政府	2016-04-18	1606101.IB
2016	Zhejiang	31	2	East	0	42.096	41.86	0	3.50586	0	CBR	56.6639	7	9.95705	3.52636	0	1	10.6807	11.2599	8.70539	6.27236	10.1	90.8795	8.47845	8.99178	16.69	2.2187	2.8314	2.82904	2016年浙江省政府定向发行置换一般债券(三期)	浙江省人民政府	2016-04-18	1606097.IB
2016	Zhejiang	31	2	East	0	44.07	45.53	0	3.50586	0	CBR	56.6639	10	10.0817	3.52636	1	1	10.6807	11.2599	8.70539	6.27236	10.1	90.8795	8.47845	8.99178	16.69	2.2187	2.9047	2.9193	2016年浙江省政府定向发行置换专项债券(四期)	浙江省人民政府	2016-04-18	1606102.IB
2016	Zhejiang	31	2	East	0	44.07	45.53	0	3.50586	0	CBR	56.6639	10	9.95705	3.52636	0	1	10.6807	11.2599	8.70539	6.27236	10.1	90.8795	8.47845	8.99178	16.69	2.2187	2.9047	2.9193	2016年浙江省政府定向发行置换一般债券(四期)	浙江省人民政府	2016-04-18	1606098.IB
2016	Gansu	5	4	West	1	42.7	41.45	1	3.74691	3.74691	Lianhe_Fitch	32.5221	7	9.2805	2.63906	1	1	8.78823	10.1722	0.586033	0.945243	8.6	148.497	6.61204	7.98918	10.58	2.2143	2.8455	2.833	2016年甘肃省政府定向承销发行的置换专项债券(一期)	甘肃省人民政府	2016-04-19	1606104.IB
2016	Gansu	5	4	West	1	42.7	41.45	1	3.74691	3.74691	Lianhe_Fitch	32.5221	7	7.5633	2.63906	0	1	8.78823	10.1722	0.586033	0.945243	8.6	148.497	6.61204	7.98918	10.58	2.2143	2.8455	2.833	2016年甘肃省政府定向承销发行的置换一般债券(一期)	甘肃省人民政府	2016-04-19	1606103.IB
2016	Shanxi	25	3	Central	0	-0.312	0.63	0	3.93925	0	Dongfang	41.7562	3	7.90138	3.3322	0	0	9.37893	10.4608	-2.13565	1.70641	6.7	109.512	7.40367	8.44808	-9.79	2.2143	2.4237	2.43312	2016年山西省政府一般债券(一期)	山西省人民政府	2016-04-19	1605132.IB
2016	Shanxi	25	3	Central	0	4.036	1.09	0	3.93925	0	Dongfang	41.7562	5	8.99974	3.3322	0	0	9.37893	10.4608	-2.13565	1.70641	6.7	109.512	7.40367	8.44808	-9.79	2.2143	2.6391	2.60964	2016年山西省政府一般债券(二期)	山西省人民政府	2016-04-19	1605133.IB
2016	Shanxi	25	3	Central	0	14.7	13.45	0	3.93925	0	Dongfang	41.7562	7	8.99974	3.3322	0	0	9.37893	10.4608	-2.13565	1.70641	6.7	109.512	7.40367	8.44808	-9.79	2.2143	2.8455	2.833	2016年山西省政府一般债券(三期)	山西省人民政府	2016-04-19	1605134.IB
2016	Shanxi	25	3	Central	0	20.158	21.4	0	3.93925	0	Dongfang	41.7562	10	8.99974	3.3322	0	0	9.37893	10.4608	-2.13565	1.70641	6.7	109.512	7.40367	8.44808	-9.79	2.2143	2.906	2.91842	2016年山西省政府一般债券(四期)	山西省人民政府	2016-04-19	1605135.IB
2016	Liaoning	19	1	Northeast	0	39.112	37.39	0	3.69858	0	Dagong	49.1029	3	9.17462	3.46574	1	1	9.91395	11.0876	0.921815	2.91365	-24.7	291.621	7.66247	8.49764	-33.37	2.2296	2.4561	2.43888	2016年辽宁省政府定向承销专项债券(一期)	辽宁省人民政府	2016-04-20	1606085.IB
2016	Liaoning	19	1	Northeast	0	39.112	37.39	0	3.69858	0	Dagong	49.1029	3	8.56762	3.46574	0	1	9.91395	11.0876	0.921815	2.91365	-24.7	291.621	7.66247	8.49764	-33.37	2.2296	2.4561	2.43888	2016年辽宁省政府定向承销一般债券(一期)	辽宁省人民政府	2016-04-20	1606081.IB
2016	Liaoning	19	1	Northeast	0	41.774	35.31	0	3.69858	0	Dagong	49.1029	5	8.92111	3.46574	1	1	9.91395	11.0876	0.921815	2.91365	-24.7	291.621	7.66247	8.49764	-33.37	2.2296	2.6969	2.63226	2016年辽宁省政府定向承销专项债券(二期)	辽宁省人民政府	2016-04-20	1606086.IB
2016	Liaoning	19	1	Northeast	0	41.774	35.31	0	3.69858	0	Dagong	49.1029	5	8.94559	3.46574	0	1	9.91395	11.0876	0.921815	2.91365	-24.7	291.621	7.66247	8.49764	-33.37	2.2296	2.6969	2.63226	2016年辽宁省政府定向承销一般债券(二期)	辽宁省人民政府	2016-04-20	1606082.IB
2016	Liaoning	19	1	Northeast	0	45.124	36.96	0	3.69858	0	Dagong	49.1029	7	8.90537	3.46574	1	1	9.91395	11.0876	0.921815	2.91365	-24.7	291.621	7.66247	8.49764	-33.37	2.2296	2.9204	2.83876	2016年辽宁省政府定向承销专项债券(三期)	辽宁省人民政府	2016-04-20	1606087.IB
2016	Liaoning	19	1	Northeast	0	45.124	36.96	0	3.69858	0	Dagong	49.1029	7	8.94268	3.46574	0	1	9.91395	11.0876	0.921815	2.91365	-24.7	291.621	7.66247	8.49764	-33.37	2.2296	2.9204	2.83876	2016年辽宁省政府定向承销一般债券(三期)	辽宁省人民政府	2016-04-20	1606083.IB
2016	Liaoning	19	1	Northeast	0	46.238	45.42	0	3.69858	0	Dagong	49.1029	10	8.54279	3.46574	1	1	9.91395	11.0876	0.921815	2.91365	-24.7	291.621	7.66247	8.49764	-33.37	2.2296	2.9258	2.91762	2016年辽宁省政府定向承销专项债券(四期)	辽宁省人民政府	2016-04-20	1606088.IB
2016	Liaoning	19	1	Northeast	0	46.238	45.42	0	3.69858	0	Dagong	49.1029	10	8.56032	3.46574	0	1	9.91395	11.0876	0.921815	2.91365	-24.7	291.621	7.66247	8.49764	-33.37	2.2296	2.9258	2.91762	2016年辽宁省政府定向承销一般债券(四期)	辽宁省人民政府	2016-04-20	1606084.IB
2016	Jiangsu	16	2	East	0	37.55	29.97	0	3.12764	0	CBR	50.2365	3	8.3956	3.8712	1	1	11.174	11.385	9.91108	10.2727	9.7	77.0344	8.99082	9.17534	11	2.3011	2.5603	2.4845	2016年江苏省政府定向承销发行的置换专项债券(一期)	江苏省人民政府	2016-04-26	1606109.IB
2016	Jiangsu	16	2	East	0	37.55	29.97	0	3.12764	0	CBR	50.2365	3	8.21971	3.8712	0	1	11.174	11.385	9.91108	10.2727	9.7	77.0344	8.99082	9.17534	11	2.3011	2.5603	2.4845	2016年江苏省政府定向承销发行的置换一般债券(一期)	江苏省人民政府	2016-04-26	1606105.IB
2016	Jiangsu	16	2	East	0	40.924	35.65	0	3.12764	0	CBR	50.2365	5	8.80099	3.8712	1	1	11.174	11.385	9.91108	10.2727	9.7	77.0344	8.99082	9.17534	11	2.3011	2.7635	2.71076	2016年江苏省政府定向承销发行的置换专项债券(二期)	江苏省人民政府	2016-04-26	1606110.IB
2016	Jiangsu	16	2	East	0	40.924	35.65	0	3.12764	0	CBR	50.2365	5	8.62509	3.8712	0	1	11.174	11.385	9.91108	10.2727	9.7	77.0344	8.99082	9.17534	11	2.3011	2.7635	2.71076	2016年江苏省政府定向承销发行的置换一般债券(二期)	江苏省人民政府	2016-04-26	1606106.IB
2016	Jiangsu	16	2	East	0	43.854	38.54	0	3.12764	0	CBR	50.2365	7	8.80099	3.8712	1	1	11.174	11.385	9.91108	10.2727	9.7	77.0344	8.99082	9.17534	11	2.3011	3.0046	2.95146	2016年江苏省政府定向承销发行的置换专项债券(三期)	江苏省人民政府	2016-04-26	1606111.IB
2016	Jiangsu	16	2	East	0	43.854	38.54	0	3.12764	0	CBR	50.2365	7	8.62509	3.8712	0	1	11.174	11.385	9.91108	10.2727	9.7	77.0344	8.99082	9.17534	11	2.3011	3.0046	2.95146	2016年江苏省政府定向承销发行的置换一般债券(三期)	江苏省人民政府	2016-04-26	1606107.IB
2016	Jiangsu	16	2	East	0	43.606	43.88	0	3.12764	0	CBR	50.2365	10	8.3956	3.8712	1	1	11.174	11.385	9.91108	10.2727	9.7	77.0344	8.99082	9.17534	11	2.3011	2.9212	2.92394	2016年江苏省政府定向承销发行的置换专项债券(四期)	江苏省人民政府	2016-04-26	1606112.IB
2016	Jiangsu	16	2	East	0	43.606	43.88	0	3.12764	0	CBR	50.2365	10	8.21971	3.8712	0	1	11.174	11.385	9.91108	10.2727	9.7	77.0344	8.99082	9.17534	11	2.3011	2.9212	2.92394	2016年江苏省政府定向承销发行的置换一般债券(四期)	江苏省人民政府	2016-04-26	1606108.IB
2016	Shandong	23	2	East	1	17.55	9.97	1	4.04323	4.04323	Brilliance	60.1259	3	9.53308	3.95124	0	0	10.9203	11.0693	8.89024	7.9708	12	107.062	8.61776	8.63125	10	2.3011	2.5603	2.4845	2016年山东省政府一般债券(五期)	山东省人民政府	2016-04-26	1605153.IB
2016	Shandong	23	2	East	1	22.924	17.65	1	4.04323	4.04323	Brilliance	60.1259	5	9.93852	3.95124	0	0	10.9203	11.0693	8.89024	7.9708	12	107.062	8.61776	8.63125	10	2.3011	2.7635	2.71076	2016年山东省政府一般债券(六期)	山东省人民政府	2016-04-26	1605154.IB
2016	Shandong	23	2	East	1	22.854	17.54	1	4.04323	4.04323	Brilliance	60.1259	7	9.93852	3.95124	0	0	10.9203	11.0693	8.89024	7.9708	12	107.062	8.61776	8.63125	10	2.3011	3.0046	2.95146	2016年山东省政府一般债券(七期)	山东省人民政府	2016-04-26	1605155.IB
2016	Shandong	23	2	East	1	22.606	22.88	1	4.04323	4.04323	Brilliance	60.1259	10	9.53308	3.95124	0	0	10.9203	11.0693	8.89024	7.9708	12	107.062	8.61776	8.63125	10	2.3011	2.9212	2.92394	2016年山东省政府一般债券(八期)	山东省人民政府	2016-04-26	1605156.IB
2016	Guizhou	8	4	West	1	37.818	33.32	1	2.96733	2.96733	Brilliance	32.5465	3	8.18427	3.66356	0	1	9.26303	10.3038	14.9121	1.51966	20.3	382.477	7.31522	8.30731	10	2.2805	2.5568	2.51182	2016年贵州省政府定向承销发行的置换一般债券(一期)	贵州省人民政府	2016-04-27	1606126.IB
2016	Guizhou	8	4	West	1	41.436	41.66	1	2.96733	2.96733	Brilliance	32.5465	5	9.26171	3.66356	1	1	9.26303	10.3038	14.9121	1.51966	20.3	382.477	7.31522	8.30731	10	2.2805	2.7334	2.73564	2016年贵州省政府定向承销发行的置换专项债券(一期)	贵州省人民政府	2016-04-27	1606130.IB
2016	Guizhou	8	4	West	1	41.436	41.66	1	2.96733	2.96733	Brilliance	32.5465	5	8.58964	3.66356	0	1	9.26303	10.3038	14.9121	1.51966	20.3	382.477	7.31522	8.30731	10	2.2805	2.7334	2.73564	2016年贵州省政府定向承销发行的置换一般债券(二期)	贵州省人民政府	2016-04-27	1606127.IB
2016	Guizhou	8	4	West	1	44.672	45.04	1	2.96733	2.96733	Brilliance	32.5465	7	8.75095	3.66356	1	1	9.26303	10.3038	14.9121	1.51966	20.3	382.477	7.31522	8.30731	10	2.2805	2.9796	2.98328	2016年贵州省政府定向承销发行的置换专项债券(二期)	贵州省人民政府	2016-04-27	1606131.IB
2016	Guizhou	8	4	West	1	44.672	45.04	1	2.96733	2.96733	Brilliance	32.5465	7	8.58964	3.66356	0	1	9.26303	10.3038	14.9121	1.51966	20.3	382.477	7.31522	8.30731	10	2.2805	2.9796	2.98328	2016年贵州省政府定向承销发行的置换一般债券(三期)	贵州省人民政府	2016-04-27	1606128.IB
2016	Guizhou	8	4	West	1	44.302	45.92	1	2.96733	2.96733	Brilliance	32.5465	10	8.34556	3.66356	1	1	9.26303	10.3038	14.9121	1.51966	20.3	382.477	7.31522	8.30731	10	2.2805	2.9108	2.92698	2016年贵州省政府定向承销发行的置换专项债券(三期)	贵州省人民政府	2016-04-27	1606132.IB
2016	Guizhou	8	4	West	1	44.302	45.92	1	2.96733	2.96733	Brilliance	32.5465	10	8.18427	3.66356	0	1	9.26303	10.3038	14.9121	1.51966	20.3	382.477	7.31522	8.30731	10	2.2805	2.9108	2.92698	2016年贵州省政府定向承销发行的置换一般债券(四期)	贵州省人民政府	2016-04-27	1606129.IB
2016	Shaanxi	22	4	West	0	17.804	15.32	0	2.98366	0	CBR	63.933	3	9.1368	3.68888	0	0	9.79249	10.7711	2.85189	2.58041	18.4	190.213	7.63046	8.58601	8.97	2.3029	2.5568	2.53196	2016年陕西省政府一般债券(一期)	陕西省人民政府	2016-04-28	1605157.IB
2016	Shaanxi	22	4	West	0	19.804	17.32	0	2.98366	0	CBR	63.933	3	8.79346	3.68888	1	0	9.79249	10.7711	2.85189	2.58041	18.4	190.213	7.63046	8.58601	8.97	2.3029	2.5568	2.53196	2016年陕西省政府专项债券(一期)	陕西省人民政府	2016-04-28	1605161.IB
2016	Shaanxi	22	4	West	0	19.706	19.64	0	2.98366	0	CBR	63.933	5	9.1368	3.68888	0	0	9.79249	10.7711	2.85189	2.58041	18.4	190.213	7.63046	8.58601	8.97	2.3029	2.7436	2.74294	2016年陕西省政府一般债券(二期)	陕西省人民政府	2016-04-28	1605158.IB
2016	Shaanxi	22	4	West	0	20.706	20.64	0	2.98366	0	CBR	63.933	5	8.79346	3.68888	1	0	9.79249	10.7711	2.85189	2.58041	18.4	190.213	7.63046	8.58601	8.97	2.3029	2.7436	2.74294	2016年陕西省政府专项债券(二期)	陕西省人民政府	2016-04-28	1605162.IB
2016	Shaanxi	22	4	West	0	23.488	27.54	0	2.98366	0	CBR	63.933	7	8.79346	3.68888	1	0	9.79249	10.7711	2.85189	2.58041	18.4	190.213	7.63046	8.58601	8.97	2.3029	2.9546	2.99512	2016年陕西省政府专项债券(三期)	陕西省人民政府	2016-04-28	1605163.IB
2016	Shaanxi	22	4	West	0	23.488	27.54	0	2.98366	0	CBR	63.933	7	9.1368	3.68888	0	0	9.79249	10.7711	2.85189	2.58041	18.4	190.213	7.63046	8.58601	8.97	2.3029	2.9546	2.99512	2016年陕西省政府一般债券(三期)	陕西省人民政府	2016-04-28	1605159.IB
2016	Shaanxi	22	4	West	0	27.602	31.37	0	2.98366	0	CBR	63.933	10	8.0569	3.68888	0	0	9.79249	10.7711	2.85189	2.58041	18.4	190.213	7.63046	8.58601	8.97	2.3029	2.8863	2.92398	2016年陕西省政府一般债券(四期)	陕西省人民政府	2016-04-28	1605160.IB
2016	Shaanxi	22	4	West	0	28.602	32.37	0	2.98366	0	CBR	63.933	10	7.70822	3.68888	1	0	9.79249	10.7711	2.85189	2.58041	18.4	190.213	7.63046	8.58601	8.97	2.3029	2.8863	2.92398	2016年陕西省政府专项债券(四期)	陕西省人民政府	2016-04-28	1605164.IB
2016	Guangdong	6	2	East	1	38.004	34.83	1	3.80955	3.80955	Brilliance	56.6687	3	7.5606	4.02535	0	1	11.2217	11.1199	9.6217	10.7739	12.8	59.8247	9.14495	8.98983	16.14	2.307	2.5817	2.54996	2016年广东省政府定向承销发行的置换一般债券(一期)	广东省人民政府	2016-04-29	1606119.IB
2016	Guangdong	6	2	East	1	40.878	43.18	1	3.80955	3.80955	Brilliance	56.6687	5	9.80096	4.02535	1	1	11.2217	11.1199	9.6217	10.7739	12.8	59.8247	9.14495	8.98983	16.14	2.307	2.7282	2.75122	2016年广东省政府定向承销发行的置换专项债券(一期)	广东省人民政府	2016-04-29	1606123.IB
2016	Guangdong	6	2	East	1	40.878	43.18	1	3.80955	3.80955	Brilliance	56.6687	5	8.65887	4.02535	0	1	11.2217	11.1199	9.6217	10.7739	12.8	59.8247	9.14495	8.98983	16.14	2.307	2.7282	2.75122	2016年广东省政府定向承销发行的置换一般债券(二期)	广东省人民政府	2016-04-29	1606120.IB
2016	Guangdong	6	2	East	1	45.244	49.06	1	3.80955	3.80955	Brilliance	56.6687	7	8.88475	4.02535	1	1	11.2217	11.1199	9.6217	10.7739	12.8	59.8247	9.14495	8.98983	16.14	2.307	2.9594	2.99756	2016年广东省政府定向承销发行的置换专项债券(二期)	广东省人民政府	2016-04-29	1606124.IB
2016	Guangdong	6	2	East	1	45.244	49.06	1	3.80955	3.80955	Brilliance	56.6687	7	8.65887	4.02535	0	1	11.2217	11.1199	9.6217	10.7739	12.8	59.8247	9.14495	8.98983	16.14	2.307	2.9594	2.99756	2016年广东省政府定向承销发行的置换一般债券(三期)	广东省人民政府	2016-04-29	1606121.IB
2016	Guangdong	6	2	East	1	43.292	45.87	1	3.80955	3.80955	Brilliance	56.6687	10	9.29017	4.02535	1	1	11.2217	11.1199	9.6217	10.7739	12.8	59.8247	9.14495	8.98983	16.14	2.307	2.8913	2.91708	2016年广东省政府定向承销发行的置换专项债券(三期)	广东省人民政府	2016-04-29	1606125.IB
2016	Guangdong	6	2	East	1	43.292	45.87	1	3.80955	3.80955	Brilliance	56.6687	10	8.65887	4.02535	0	1	11.2217	11.1199	9.6217	10.7739	12.8	59.8247	9.14495	8.98983	16.14	2.307	2.8913	2.91708	2016年广东省政府定向承销发行的置换一般债券(四期)	广东省人民政府	2016-04-29	1606122.IB
2016	Inner Mongolia	15	4	West	0	41.004	37.83	0	3.56643	0	CBR	23.234	3	7.67399	3.82864	0	1	9.46877	11.1719	6.50425	1.86681	-0.8	249.1	7.58274	8.99333	6.55	2.307	2.5817	2.54996	2016年内蒙古自治区政府定向承销发行的一般债券(一期)	内蒙古自治区人民政府	2016-04-29	1606113.IB
2016	Inner Mongolia	15	4	West	0	43.878	46.18	0	3.56643	0	CBR	23.234	5	8.29793	3.82864	1	1	9.46877	11.1719	6.50425	1.86681	-0.8	249.1	7.58274	8.99333	6.55	2.307	2.7282	2.75122	2016年内蒙古自治区政府定向承销发行的专项债券(一期)	内蒙古自治区人民政府	2016-04-29	1606117.IB
2016	Inner Mongolia	15	4	West	0	43.878	46.18	0	3.56643	0	CBR	23.234	5	8.58283	3.82864	0	1	9.46877	11.1719	6.50425	1.86681	-0.8	249.1	7.58274	8.99333	6.55	2.307	2.7282	2.75122	2016年内蒙古自治区政府定向承销发行的一般债券(二期)	内蒙古自治区人民政府	2016-04-29	1606114.IB
2016	Inner Mongolia	15	4	West	0	48.244	52.06	0	3.56643	0	CBR	23.234	7	8.58283	3.82864	0	1	9.46877	11.1719	6.50425	1.86681	-0.8	249.1	7.58274	8.99333	6.55	2.307	2.9594	2.99756	2016年内蒙古自治区政府定向承销发行的一般债券(三期)	内蒙古自治区人民政府	2016-04-29	1606115.IB
2016	Inner Mongolia	15	4	West	0	46.292	48.87	0	3.56643	0	CBR	23.234	10	8.29793	3.82864	1	1	9.46877	11.1719	6.50425	1.86681	-0.8	249.1	7.58274	8.99333	6.55	2.307	2.8913	2.91708	2016年内蒙古自治区政府定向承销发行的专项债券(二期)	内蒙古自治区人民政府	2016-04-29	1606118.IB
2016	Inner Mongolia	15	4	West	0	46.292	48.87	0	3.56643	0	CBR	23.234	10	8.54075	3.82864	0	1	9.46877	11.1719	6.50425	1.86681	-0.8	249.1	7.58274	8.99333	6.55	2.307	2.8913	2.91708	2016年内蒙古自治区政府定向承销发行的一般债券(四期)	内蒙古自治区人民政府	2016-04-29	1606116.IB
2016	Hunan	14	3	Central	0	19.486	18.23	0	3.1144	0	CBR	37.7698	3	8.27746	2.70805	0	0	10.259	10.6632	10.2673	4.11431	16.9	182.491	7.83003	8.24327	11.16	2.3403	2.5877	2.57514	2016年湖南省政府一般债券(三期)	湖南省人民政府	2016-05-06	1605165.IB
2016	Hunan	14	3	Central	0	18.612	18.57	0	3.1144	0	CBR	37.7698	5	10.7824	2.70805	0	0	10.259	10.6632	10.2673	4.11431	16.9	182.491	7.83003	8.24327	11.16	2.3403	2.7243	2.72388	2016年湖南省政府一般债券(四期)	湖南省人民政府	2016-05-06	1605166.IB
2016	Hainan	9	2	East	0	38.266	40.56	0	3.79594	0	Dagong	42.2323	3	7.6911	3.17805	1	1	8.22529	10.6169	8.26906	0.538347	10.4	153.242	6.44254	8.8017	13.04	2.3071	2.5544	2.57734	2016年海南省政府置换专项债券(一期)	海南省人民政府	2016-05-11	1606150.IB
2016	Hainan	9	2	East	0	38.266	40.56	0	3.79594	0	Dagong	42.2323	3	7.24464	3.17805	0	1	8.22529	10.6169	8.26906	0.538347	10.4	153.242	6.44254	8.8017	13.04	2.3071	2.5544	2.57734	2016年海南省政府置换一般债券(一期)	海南省人民政府	2016-05-11	1606147.IB
2016	Hainan	9	2	East	0	41.054	40.63	0	3.79594	0	Dagong	42.2323	5	7.6014	3.17805	0	1	8.22529	10.6169	8.26906	0.538347	10.4	153.242	6.44254	8.8017	13.04	2.3071	2.7137	2.70946	2016年海南省政府置换一般债券(二期)	海南省人民政府	2016-05-11	1606148.IB
2016	Hainan	9	2	East	0	43.52	46.12	0	3.79594	0	Dagong	42.2323	7	7.93773	3.17805	1	1	8.22529	10.6169	8.26906	0.538347	10.4	153.242	6.44254	8.8017	13.04	2.3071	2.8988	2.9248	2016年海南省政府置换专项债券(二期)	海南省人民政府	2016-05-11	1606151.IB
2016	Hainan	9	2	East	0	43.52	46.12	0	3.79594	0	Dagong	42.2323	7	7.6014	3.17805	0	1	8.22529	10.6169	8.26906	0.538347	10.4	153.242	6.44254	8.8017	13.04	2.3071	2.8988	2.9248	2016年海南省政府置换一般债券(三期)	海南省人民政府	2016-05-11	1606149.IB
2016	Hainan	9	2	East	0	14.872	18.56	0	3.79594	0	Dagong	42.2323	3	7.97196	3.17805	0	0	8.22529	10.6169	8.26906	0.538347	10.4	153.242	6.44254	8.8017	13.04	2.3002	2.5344	2.57128	2016年海南省政府一般债券(一期)	海南省人民政府	2016-05-12	1605175.IB
2016	Hainan	9	2	East	0	20.16	20.82	0	3.79594	0	Dagong	42.2323	5	7.78364	3.17805	0	0	8.22529	10.6169	8.26906	0.538347	10.4	153.242	6.44254	8.8017	13.04	2.3002	2.7018	2.7084	2016年海南省政府一般债券(二期)	海南省人民政府	2016-05-12	1605176.IB
2016	Hainan	9	2	East	0	20.148	20.25	0	3.79594	0	Dagong	42.2323	10	8.03948	3.17805	0	0	8.22529	10.6169	8.26906	0.538347	10.4	153.242	6.44254	8.8017	13.04	2.3002	2.8975	2.89852	2016年海南省政府一般债券(三期)	海南省人民政府	2016-05-12	1605177.IB
2016	Sichuan	26	4	West	0	22.346	25.45	0	3.16125	0	CBR	53.5592	3	8.69968	3.7612	0	0	10.3203	10.5126	5.02123	4.3743	9.1	153.508	8.11821	8.31715	9.61	2.2989	2.5055	2.53654	2016年四川省政府一般债券(五期)	四川省人民政府	2016-05-17	1605189.IB
2016	Sichuan	26	4	West	0	25.346	28.45	0	3.16125	0	CBR	53.5592	3	9.39275	3.7612	1	0	10.3203	10.5126	5.02123	4.3743	9.1	153.508	8.11821	8.31715	9.61	2.2989	2.5055	2.53654	2016年四川省政府专项债券(一期)	四川省人民政府	2016-05-17	1605193.IB
2016	Sichuan	26	4	West	0	27.502	25.99	0	3.16125	0	CBR	53.5592	5	9.39275	3.7612	1	0	10.3203	10.5126	5.02123	4.3743	9.1	153.508	8.11821	8.31715	9.61	2.2989	2.7201	2.70498	2016年四川省政府专项债券(二期)	四川省人民政府	2016-05-17	1605194.IB
2016	Sichuan	26	4	West	0	27.502	25.99	0	3.16125	0	CBR	53.5592	5	8.69968	3.7612	0	0	10.3203	10.5126	5.02123	4.3743	9.1	153.508	8.11821	8.31715	9.61	2.2989	2.7201	2.70498	2016年四川省政府一般债券(六期)	四川省人民政府	2016-05-17	1605190.IB
2016	Sichuan	26	4	West	0	25.772	22.01	0	3.16125	0	CBR	53.5592	7	8.69968	3.7612	0	0	10.3203	10.5126	5.02123	4.3743	9.1	153.508	8.11821	8.31715	9.61	2.2989	2.9399	2.90228	2016年四川省政府一般债券(七期)	四川省人民政府	2016-05-17	1605191.IB
2016	Sichuan	26	4	West	0	27.772	24.01	0	3.16125	0	CBR	53.5592	7	9.39275	3.7612	1	0	10.3203	10.5126	5.02123	4.3743	9.1	153.508	8.11821	8.31715	9.61	2.2989	2.9399	2.90228	2016年四川省政府专项债券(三期)	四川省人民政府	2016-05-17	1605195.IB
2016	Sichuan	26	4	West	0	30.25	28	0	3.16125	0	CBR	53.5592	10	8.2943	3.7612	1	0	10.3203	10.5126	5.02123	4.3743	9.1	153.508	8.11821	8.31715	9.61	2.2989	2.93	2.9075	2016年四川省政府专项债券(四期)	四川省人民政府	2016-05-17	1605196.IB
2016	Sichuan	26	4	West	0	30.25	28	0	3.16125	0	CBR	53.5592	10	7.6014	3.7612	0	0	10.3203	10.5126	5.02123	4.3743	9.1	153.508	8.11821	8.31715	9.61	2.2989	2.93	2.9075	2016年四川省政府一般债券(八期)	四川省人民政府	2016-05-17	1605192.IB
2016	Chongqing	3	4	West	0	37.514	36.38	0	3.4085	0	CBR	46.3921	3	8.87277	3.52636	1	1	9.68287	10.8652	9.68763	2.3125	11.9	100.322	7.67555	8.85645	12.11	2.3131	2.5362	2.52486	2016年重庆市政府定向置换专项债券(一期)	重庆市人民政府	2016-05-18	1606178.IB
2016	Chongqing	3	4	West	0	37.514	36.38	0	3.4085	0	CBR	46.3921	3	7.58426	3.52636	0	1	9.68287	10.8652	9.68763	2.3125	11.9	100.322	7.67555	8.85645	12.11	2.3131	2.5362	2.52486	2016年重庆市政府定向置换一般债券(一期)	重庆市人民政府	2016-05-18	1606174.IB
2016	Chongqing	3	4	West	0	41.002	35.39	0	3.4085	0	CBR	46.3921	5	8.1608	3.52636	0	1	9.68287	10.8652	9.68763	2.3125	11.9	100.322	7.67555	8.85645	12.11	2.3131	2.7661	2.70998	2016年重庆市政府定向置换一般债券(二期)	重庆市人民政府	2016-05-18	1606175.IB
2016	Chongqing	3	4	West	0	43.886	37.03	0	3.4085	0	CBR	46.3921	7	8.1608	3.52636	0	1	9.68287	10.8652	9.68763	2.3125	11.9	100.322	7.67555	8.85645	12.11	2.3131	2.9797	2.91114	2016年重庆市政府定向置换一般债券(三期)	重庆市人民政府	2016-05-18	1606176.IB
2016	Chongqing	3	4	West	0	43.65	39.5	0	3.4085	0	CBR	46.3921	10	8.85381	3.52636	1	1	9.68287	10.8652	9.68763	2.3125	11.9	100.322	7.67555	8.85645	12.11	2.3131	2.955	2.9135	2016年重庆市政府定向置换专项债券(二期)	重庆市人民政府	2016-05-18	1606179.IB
2016	Chongqing	3	4	West	0	43.65	39.5	0	3.4085	0	CBR	46.3921	10	7.97281	3.52636	0	1	9.68287	10.8652	9.68763	2.3125	11.9	100.322	7.67555	8.85645	12.11	2.3131	2.955	2.9135	2016年重庆市政府定向置换一般债券(四期)	重庆市人民政府	2016-05-18	1606177.IB
2016	Ningxia	20	4	West	0	11.878	9.83	0	3.23041	0	Dagong	68.4039	3	7.24494	3.52636	1	0	7.85531	10.6875	4.26452	0.371863	8.9	226.692	5.92158	8.60396	9.86	2.3143	2.5417	2.52122	2016年宁夏回族自治区政府专项债券(一期)	宁夏回族自治区人民政府	2016-05-19	1605197.IB
2016	Ningxia	20	4	West	0	39.878	37.83	0	3.23041	0	Dagong	68.4039	3	6.24444	3.52636	0	1	7.85531	10.6875	4.26452	0.371863	8.9	226.692	5.92158	8.60396	9.86	2.3143	2.5417	2.52122	2016年宁夏回族自治区政府定向承销发行的置换一般债券(一期)	宁夏回族自治区人民政府	2016-05-19	1606159.IB
2016	Ningxia	20	4	West	0	17.954	13.37	0	3.23041	0	Dagong	68.4039	5	7.24494	3.52636	1	0	7.85531	10.6875	4.26452	0.371863	8.9	226.692	5.92158	8.60396	9.86	2.3143	2.7663	2.72046	2016年宁夏回族自治区政府专项债券(二期)	宁夏回族自治区人民政府	2016-05-19	1605198.IB
2016	Ningxia	20	4	West	0	43.954	39.37	0	3.23041	0	Dagong	68.4039	5	7.20009	3.52636	1	1	7.85531	10.6875	4.26452	0.371863	8.9	226.692	5.92158	8.60396	9.86	2.3143	2.7663	2.72046	2016年宁夏回族自治区政府定向承销发行的置换专项债券(一期)	宁夏回族自治区人民政府	2016-05-19	1606163.IB
2016	Ningxia	20	4	West	0	43.954	39.37	0	3.23041	0	Dagong	68.4039	5	6.80351	3.52636	0	1	7.85531	10.6875	4.26452	0.371863	8.9	226.692	5.92158	8.60396	9.86	2.3143	2.7663	2.72046	2016年宁夏回族自治区政府定向承销发行的置换一般债券(二期)	宁夏回族自治区人民政府	2016-05-19	1606160.IB
2016	Ningxia	20	4	West	0	25.268	19.03	0	3.23041	0	Dagong	68.4039	7	7.24494	3.52636	1	0	7.85531	10.6875	4.26452	0.371863	8.9	226.692	5.92158	8.60396	9.86	2.3143	2.9897	2.92732	2016年宁夏回族自治区政府专项债券(三期)	宁夏回族自治区人民政府	2016-05-19	1605199.IB
2016	Ningxia	20	4	West	0	47.268	41.03	0	3.23041	0	Dagong	68.4039	7	6.11147	3.52636	1	1	7.85531	10.6875	4.26452	0.371863	8.9	226.692	5.92158	8.60396	9.86	2.3143	2.9897	2.92732	2016年宁夏回族自治区政府定向承销发行的置换专项债券(二期)	宁夏回族自治区人民政府	2016-05-19	1606164.IB
2016	Ningxia	20	4	West	0	47.268	41.03	0	3.23041	0	Dagong	68.4039	7	6.80351	3.52636	0	1	7.85531	10.6875	4.26452	0.371863	8.9	226.692	5.92158	8.60396	9.86	2.3143	2.9897	2.92732	2016年宁夏回族自治区政府定向承销发行的置换一般债券(三期)	宁夏回族自治区人民政府	2016-05-19	1606161.IB
2016	Ningxia	20	4	West	0	27.7	24	0	3.23041	0	Dagong	68.4039	10	6.04501	3.52636	1	0	7.85531	10.6875	4.26452	0.371863	8.9	226.692	5.92158	8.60396	9.86	2.3143	2.96	2.923	2016年宁夏回族自治区政府专项债券(四期)	宁夏回族自治区人民政府	2016-05-19	1605200.IB
2016	Ningxia	20	4	West	0	46.7	43	0	3.23041	0	Dagong	68.4039	10	6.11147	3.52636	1	1	7.85531	10.6875	4.26452	0.371863	8.9	226.692	5.92158	8.60396	9.86	2.3143	2.96	2.923	2016年宁夏回族自治区政府定向承销发行的置换专项债券(三期)	宁夏回族自治区人民政府	2016-05-19	1606165.IB
2016	Ningxia	20	4	West	0	46.7	43	0	3.23041	0	Dagong	68.4039	10	6.80351	3.52636	0	1	7.85531	10.6875	4.26452	0.371863	8.9	226.692	5.92158	8.60396	9.86	2.3143	2.96	2.923	2016年宁夏回族自治区政府定向承销发行的置换一般债券(四期)	宁夏回族自治区人民政府	2016-05-19	1606162.IB
2016	Hubei	13	3	Central	1	37.732	36.3	1	3.01259	3.01259	Brilliance	49.7308	3	8.08457	3.68888	0	1	10.3204	10.8328	7.44244	4.37459	15	101.897	8.00837	8.54451	17.09	2.3064	2.537	2.52268	2016年湖北省政府定向承销发行政府一般债券(一期)	湖北省人民政府	2016-05-20	1606166.IB
2016	Hubei	13	3	Central	1	40.664	39.92	1	3.01259	3.01259	Brilliance	49.7308	5	8.86728	3.68888	1	1	10.3204	10.8328	7.44244	4.37459	15	101.897	8.00837	8.54451	17.09	2.3064	2.7408	2.73336	2016年湖北省政府定向承销发行政府专项债券(一期)	湖北省人民政府	2016-05-20	1606170.IB
2016	Hubei	13	3	Central	1	40.664	39.92	1	3.01259	3.01259	Brilliance	49.7308	5	8.08457	3.68888	0	1	10.3204	10.8328	7.44244	4.37459	15	101.897	8.00837	8.54451	17.09	2.3064	2.7408	2.73336	2016年湖北省政府定向承销发行政府一般债券(二期)	湖北省人民政府	2016-05-20	1606167.IB
2016	Hubei	13	3	Central	1	44.38	41.05	1	3.01259	3.01259	Brilliance	49.7308	7	7.9512	3.68888	1	1	10.3204	10.8328	7.44244	4.37459	15	101.897	8.00837	8.54451	17.09	2.3064	2.9795	2.9462	2016年湖北省政府定向承销发行政府专项债券(二期)	湖北省人民政府	2016-05-20	1606171.IB
2016	Hubei	13	3	Central	1	44.38	41.05	1	3.01259	3.01259	Brilliance	49.7308	7	8.08457	3.68888	0	1	10.3204	10.8328	7.44244	4.37459	15	101.897	8.00837	8.54451	17.09	2.3064	2.9795	2.9462	2016年湖北省政府定向承销发行政府一般债券(三期)	湖北省人民政府	2016-05-20	1606168.IB
2016	Hubei	13	3	Central	1	44.45	43	1	3.01259	3.01259	Brilliance	49.7308	10	8.35655	3.68888	1	1	10.3204	10.8328	7.44244	4.37459	15	101.897	8.00837	8.54451	17.09	2.3064	2.95	2.9355	2016年湖北省政府定向承销发行政府专项债券(三期)	湖北省人民政府	2016-05-20	1606172.IB
2016	Hubei	13	3	Central	1	44.45	43	1	3.01259	3.01259	Brilliance	49.7308	10	6.98658	3.68888	0	1	10.3204	10.8328	7.44244	4.37459	15	101.897	8.00837	8.54451	17.09	2.3064	2.95	2.9355	2016年湖北省政府定向承销发行政府一般债券(四期)	湖北省人民政府	2016-05-20	1606169.IB
2016	Liaoning	19	1	Northeast	0	29.728	28.7	0	3.69858	0	Dagong	49.1029	3	8.71621	3.46574	1	0	9.91395	11.0876	0.921815	2.91365	-24.7	291.621	7.66247	8.49764	-33.37	2.3187	2.543	2.53272	2016年辽宁省政府专项债券(一期)	辽宁省人民政府	2016-05-24	1605185.IB
2016	Liaoning	19	1	Northeast	0	30.092	30.29	0	3.69858	0	Dagong	49.1029	5	8.71621	3.46574	1	0	9.91395	11.0876	0.921815	2.91365	-24.7	291.621	7.66247	8.49764	-33.37	2.3187	2.7471	2.74908	2016年辽宁省政府专项债券(二期)	辽宁省人民政府	2016-05-24	1605186.IB
2016	Liaoning	19	1	Northeast	0	32.552	32.67	0	3.69858	0	Dagong	49.1029	7	8.71621	3.46574	1	0	9.91395	11.0876	0.921815	2.91365	-24.7	291.621	7.66247	8.49764	-33.37	2.3187	2.9733	2.97448	2016年辽宁省政府专项债券(三期)	辽宁省人民政府	2016-05-24	1605187.IB
2016	Liaoning	19	1	Northeast	0	35	36.5	0	3.69858	0	Dagong	49.1029	10	7.69667	3.46574	1	0	9.91395	11.0876	0.921815	2.91365	-24.7	291.621	7.66247	8.49764	-33.37	2.3187	2.935	2.95	2016年辽宁省政府专项债券(四期)	辽宁省人民政府	2016-05-24	1605188.IB
2016	Shaanxi	22	4	West	0	14.58	12.56	0	2.98366	0	CBR	63.933	3	5.01728	3.68888	1	0	9.79249	10.7711	2.85189	2.58041	18.4	190.213	7.63046	8.58601	8.97	2.3194	2.5644	2.5442	2016年陕西省政府专项债券(九期)	陕西省人民政府	2016-05-26	1605225.IB
2016	Shaanxi	22	4	West	0	18.58	16.56	0	2.98366	0	CBR	63.933	3	6.92854	3.68888	1	0	9.79249	10.7711	2.85189	2.58041	18.4	190.213	7.63046	8.58601	8.97	2.3194	2.5644	2.5442	2016年陕西省政府专项债券(五期)	陕西省人民政府	2016-05-26	1605221.IB
2016	Shaanxi	22	4	West	0	19.58	17.56	0	2.98366	0	CBR	63.933	3	9.11173	3.68888	0	0	9.79249	10.7711	2.85189	2.58041	18.4	190.213	7.63046	8.58601	8.97	2.3194	2.5644	2.5442	2016年陕西省政府一般债券(五期)	陕西省人民政府	2016-05-26	1605217.IB
2016	Shaanxi	22	4	West	0	14.968	14.29	0	2.98366	0	CBR	63.933	5	5.01728	3.68888	1	0	9.79249	10.7711	2.85189	2.58041	18.4	190.213	7.63046	8.58601	8.97	2.3194	2.7571	2.75032	2016年陕西省政府专项债券(十期)	陕西省人民政府	2016-05-26	1605226.IB
2016	Shaanxi	22	4	West	0	18.968	18.29	0	2.98366	0	CBR	63.933	5	9.11173	3.68888	0	0	9.79249	10.7711	2.85189	2.58041	18.4	190.213	7.63046	8.58601	8.97	2.3194	2.7571	2.75032	2016年陕西省政府一般债券(六期)	陕西省人民政府	2016-05-26	1605218.IB
2016	Shaanxi	22	4	West	0	19.968	19.29	0	2.98366	0	CBR	63.933	5	6.92854	3.68888	1	0	9.79249	10.7711	2.85189	2.58041	18.4	190.213	7.63046	8.58601	8.97	2.3194	2.7571	2.75032	2016年陕西省政府专项债券(六期)	陕西省人民政府	2016-05-26	1605222.IB
2016	Shaanxi	22	4	West	0	15.086	15.79	0	2.98366	0	CBR	63.933	7	5.01728	3.68888	1	0	9.79249	10.7711	2.85189	2.58041	18.4	190.213	7.63046	8.58601	8.97	2.3194	2.9721	2.97914	2016年陕西省政府专项债券(十一期)	陕西省人民政府	2016-05-26	1605227.IB
2016	Shaanxi	22	4	West	0	20.086	20.79	0	2.98366	0	CBR	63.933	7	6.92854	3.68888	1	0	9.79249	10.7711	2.85189	2.58041	18.4	190.213	7.63046	8.58601	8.97	2.3194	2.9721	2.97914	2016年陕西省政府专项债券(七期)	陕西省人民政府	2016-05-26	1605223.IB
2016	Shaanxi	22	4	West	0	22.086	22.79	0	2.98366	0	CBR	63.933	7	9.11173	3.68888	0	0	9.79249	10.7711	2.85189	2.58041	18.4	190.213	7.63046	8.58601	8.97	2.3194	2.9721	2.97914	2016年陕西省政府一般债券(七期)	陕西省人民政府	2016-05-26	1605219.IB
2016	Shaanxi	22	4	West	0	15.198	15.99	0	2.98366	0	CBR	63.933	10	3.93183	3.68888	1	0	9.79249	10.7711	2.85189	2.58041	18.4	190.213	7.63046	8.58601	8.97	2.3194	2.9401	2.94802	2016年陕西省政府专项债券(十二期)	陕西省人民政府	2016-05-26	1605228.IB
2016	Shaanxi	22	4	West	0	24.198	24.99	0	2.98366	0	CBR	63.933	10	5.83188	3.68888	1	0	9.79249	10.7711	2.85189	2.58041	18.4	190.213	7.63046	8.58601	8.97	2.3194	2.9401	2.94802	2016年陕西省政府专项债券(八期)	陕西省人民政府	2016-05-26	1605224.IB
2016	Shaanxi	22	4	West	0	30.198	30.99	0	2.98366	0	CBR	63.933	10	8.01334	3.68888	0	0	9.79249	10.7711	2.85189	2.58041	18.4	190.213	7.63046	8.58601	8.97	2.3194	2.9401	2.94802	2016年陕西省政府一般债券(八期)	陕西省人民政府	2016-05-26	1605220.IB
2016	Yunnan	30	4	West	1	22.968	22.29	1	3.12544	3.12544	Lianhe_Fitch	42.8699	5	8.61269	3.73767	1	0	9.61314	10.2683	6.53981	2.15673	16.9	283.155	7.49998	8.2629	6.48	2.3194	2.7571	2.75032	2016年云南省政府专项债券(三期)	云南省人民政府	2016-05-26	1605215.IB
2016	Yunnan	30	4	West	1	22.968	22.29	1	3.12544	3.12544	Lianhe_Fitch	42.8699	5	10.0648	3.73767	0	0	9.61314	10.2683	6.53981	2.15673	16.9	283.155	7.49998	8.2629	6.48	2.3194	2.7571	2.75032	2016年云南省政府一般债券(三期)	云南省人民政府	2016-05-26	1605213.IB
2016	Yunnan	30	4	West	1	25.086	25.79	1	3.12544	3.12544	Lianhe_Fitch	42.8699	7	8.2943	3.73767	1	0	9.61314	10.2683	6.53981	2.15673	16.9	283.155	7.49998	8.2629	6.48	2.3194	2.9721	2.97914	2016年云南省政府专项债券(四期)	云南省人民政府	2016-05-26	1605216.IB
2016	Yunnan	30	4	West	1	25.086	25.79	1	3.12544	3.12544	Lianhe_Fitch	42.8699	7	10.1267	3.73767	0	0	9.61314	10.2683	6.53981	2.15673	16.9	283.155	7.49998	8.2629	6.48	2.3194	2.9721	2.97914	2016年云南省政府一般债券(四期)	云南省人民政府	2016-05-26	1605214.IB
2016	Qinghai	21	4	West	0	15.126	9.66	0	3.03158	0	Dagong	13.9623	3	6.39859	3.68888	1	0	7.60639	10.6275	8.83801	0.289919	8.9	433.333	5.58725	8.43975	6.12	2.3168	2.6034	2.54874	2016年青海省政府专项债券(一期)	青海省人民政府	2016-05-27	1605205.IB
2016	Qinghai	21	4	West	0	15.126	9.66	0	3.03158	0	Dagong	13.9623	3	7.00397	3.68888	0	0	7.60639	10.6275	8.83801	0.289919	8.9	433.333	5.58725	8.43975	6.12	2.3168	2.6034	2.54874	2016年青海省政府一般债券(五期)	青海省人民政府	2016-05-27	1605201.IB
2016	Qinghai	21	4	West	0	38.126	32.66	0	3.03158	0	Dagong	13.9623	3	6.11147	3.68888	1	1	7.60639	10.6275	8.83801	0.289919	8.9	433.333	5.58725	8.43975	6.12	2.3168	2.6034	2.54874	2016年青海省政府定向承销发行的置换专项债券(一期)	青海省人民政府	2016-05-27	1606184.IB
2016	Qinghai	21	4	West	0	38.126	32.66	0	3.03158	0	Dagong	13.9623	3	6.1334	3.68888	0	1	7.60639	10.6275	8.83801	0.289919	8.9	433.333	5.58725	8.43975	6.12	2.3168	2.6034	2.54874	2016年青海省政府定向承销发行的置换一般债券(一期)	青海省人民政府	2016-05-27	1606180.IB
2016	Qinghai	21	4	West	0	15.152	14.07	0	3.03158	0	Dagong	13.9623	5	6.4151	3.68888	1	0	7.60639	10.6275	8.83801	0.289919	8.9	433.333	5.58725	8.43975	6.12	2.3168	2.7593	2.74848	2016年青海省政府专项债券(二期)	青海省人民政府	2016-05-27	1605206.IB
2016	Qinghai	21	4	West	0	15.152	14.07	0	3.03158	0	Dagong	13.9623	5	7.5761	3.68888	0	0	7.60639	10.6275	8.83801	0.289919	8.9	433.333	5.58725	8.43975	6.12	2.3168	2.7593	2.74848	2016年青海省政府一般债券(六期)	青海省人民政府	2016-05-27	1605202.IB
2016	Qinghai	21	4	West	0	41.152	40.07	0	3.03158	0	Dagong	13.9623	5	6.13207	3.68888	1	1	7.60639	10.6275	8.83801	0.289919	8.9	433.333	5.58725	8.43975	6.12	2.3168	2.7593	2.74848	2016年青海省政府定向承销发行的置换专项债券(二期)	青海省人民政府	2016-05-27	1606185.IB
2016	Qinghai	21	4	West	0	41.152	40.07	0	3.03158	0	Dagong	13.9623	5	6.69275	3.68888	0	1	7.60639	10.6275	8.83801	0.289919	8.9	433.333	5.58725	8.43975	6.12	2.3168	2.7593	2.74848	2016年青海省政府定向承销发行的置换一般债券(二期)	青海省人民政府	2016-05-27	1606181.IB
2016	Qinghai	21	4	West	0	20.438	20.31	0	3.03158	0	Dagong	13.9623	7	6.53814	3.68888	1	0	7.60639	10.6275	8.83801	0.289919	8.9	433.333	5.58725	8.43975	6.12	2.3168	2.9769	2.97562	2016年青海省政府专项债券(三期)	青海省人民政府	2016-05-27	1605207.IB
2016	Qinghai	21	4	West	0	20.438	20.31	0	3.03158	0	Dagong	13.9623	7	7.6014	3.68888	0	0	7.60639	10.6275	8.83801	0.289919	8.9	433.333	5.58725	8.43975	6.12	2.3168	2.9769	2.97562	2016年青海省政府一般债券(七期)	青海省人民政府	2016-05-27	1605203.IB
2016	Qinghai	21	4	West	0	44.438	44.31	0	3.03158	0	Dagong	13.9623	7	6.25575	3.68888	1	1	7.60639	10.6275	8.83801	0.289919	8.9	433.333	5.58725	8.43975	6.12	2.3168	2.9769	2.97562	2016年青海省政府定向承销发行的置换专项债券(三期)	青海省人民政府	2016-05-27	1606186.IB
2016	Qinghai	21	4	West	0	44.438	44.31	0	3.03158	0	Dagong	13.9623	7	6.76964	3.68888	0	1	7.60639	10.6275	8.83801	0.289919	8.9	433.333	5.58725	8.43975	6.12	2.3168	2.9769	2.97562	2016年青海省政府定向承销发行的置换一般债券(三期)	青海省人民政府	2016-05-27	1606182.IB
2016	Qinghai	21	4	West	0	23.596	23.49	0	3.03158	0	Dagong	13.9623	10	7.62608	3.68888	0	0	7.60639	10.6275	8.83801	0.289919	8.9	433.333	5.58725	8.43975	6.12	2.3168	2.9451	2.94404	2016年青海省政府一般债券(八期)	青海省人民政府	2016-05-27	1605204.IB
2016	Qinghai	21	4	West	0	29.596	29.49	0	3.03158	0	Dagong	13.9623	10	6.21661	3.68888	1	0	7.60639	10.6275	8.83801	0.289919	8.9	433.333	5.58725	8.43975	6.12	2.3168	2.9451	2.94404	2016年青海省政府专项债券(四期)	青海省人民政府	2016-05-27	1605208.IB
2016	Qinghai	21	4	West	0	44.596	44.49	0	3.03158	0	Dagong	13.9623	10	5.9428	3.68888	1	1	7.60639	10.6275	8.83801	0.289919	8.9	433.333	5.58725	8.43975	6.12	2.3168	2.9451	2.94404	2016年青海省政府定向承销发行的置换专项债券(四期)	青海省人民政府	2016-05-27	1606187.IB
2016	Qinghai	21	4	West	0	44.596	44.49	0	3.03158	0	Dagong	13.9623	10	6.76964	3.68888	0	1	7.60639	10.6275	8.83801	0.289919	8.9	433.333	5.58725	8.43975	6.12	2.3168	2.9451	2.94404	2016年青海省政府定向承销发行的置换一般债券(四期)	青海省人民政府	2016-05-27	1606183.IB
2016	Henan	12	3	Central	0	24.798	20.02	0	3.60875	0	CBR	34.5086	3	8.56808	3.52636	1	0	10.5209	10.5745	7.2576	5.34629	12.6	110.456	8.01169	8.04204	10.1	2.3196	2.6098	2.56202	2016年河南省政府专项债券(一期)	河南省人民政府	2016-05-30	1605241.IB
2016	Henan	12	3	Central	0	24.798	20.02	0	3.60875	0	CBR	34.5086	3	8.93604	3.52636	0	0	10.5209	10.5745	7.2576	5.34629	12.6	110.456	8.01169	8.04204	10.1	2.3196	2.6098	2.56202	2016年河南省政府一般债券(五期)	河南省人民政府	2016-05-30	1605237.IB
2016	Henan	12	3	Central	0	27.782	27.39	0	3.60875	0	CBR	34.5086	5	8.97348	3.52636	1	0	10.5209	10.5745	7.2576	5.34629	12.6	110.456	8.01169	8.04204	10.1	2.3196	2.7561	2.75218	2016年河南省政府专项债券(二期)	河南省人民政府	2016-05-30	1605242.IB
2016	Henan	12	3	Central	0	27.782	27.39	0	3.60875	0	CBR	34.5086	5	9.34146	3.52636	0	0	10.5209	10.5745	7.2576	5.34629	12.6	110.456	8.01169	8.04204	10.1	2.3196	2.7561	2.75218	2016年河南省政府一般债券(六期)	河南省人民政府	2016-05-30	1605238.IB
2016	Henan	12	3	Central	0	28.49	27.76	0	3.60875	0	CBR	34.5086	7	8.97348	3.52636	1	0	10.5209	10.5745	7.2576	5.34629	12.6	110.456	8.01169	8.04204	10.1	2.3196	2.9824	2.9751	2016年河南省政府专项债券(三期)	河南省人民政府	2016-05-30	1605243.IB
2016	Henan	12	3	Central	0	28.49	27.76	0	3.60875	0	CBR	34.5086	7	9.34146	3.52636	0	0	10.5209	10.5745	7.2576	5.34629	12.6	110.456	8.01169	8.04204	10.1	2.3196	2.9824	2.9751	2016年河南省政府一般债券(七期)	河南省人民政府	2016-05-30	1605239.IB
2016	Henan	12	3	Central	0	29.694	26.24	0	3.60875	0	CBR	34.5086	10	8.56808	3.52636	1	0	10.5209	10.5745	7.2576	5.34629	12.6	110.456	8.01169	8.04204	10.1	2.3196	2.9776	2.94306	2016年河南省政府专项债券(四期)	河南省人民政府	2016-05-30	1605244.IB
2016	Henan	12	3	Central	0	29.694	26.24	0	3.60875	0	CBR	34.5086	10	8.93604	3.52636	0	0	10.5209	10.5745	7.2576	5.34629	12.6	110.456	8.01169	8.04204	10.1	2.3196	2.9776	2.94306	2016年河南省政府一般债券(八期)	河南省人民政府	2016-05-30	1605240.IB
2016	Inner Mongolia	15	4	West	0	29.798	25.02	0	3.56643	0	CBR	23.234	3	7.81428	3.82864	0	0	9.46877	11.1719	6.50425	1.86681	-0.8	249.1	7.58274	8.99333	6.55	2.3196	2.6098	2.56202	2016年内蒙古自治区政府一般债券(五期)	内蒙古自治区人民政府	2016-05-30	1605209.IB
2016	Inner Mongolia	15	4	West	0	29.782	29.39	0	3.56643	0	CBR	23.234	5	8.9122	3.82864	0	0	9.46877	11.1719	6.50425	1.86681	-0.8	249.1	7.58274	8.99333	6.55	2.3196	2.7561	2.75218	2016年内蒙古自治区政府一般债券(六期)	内蒙古自治区人民政府	2016-05-30	1605210.IB
2016	Inner Mongolia	15	4	West	0	33.49	32.76	0	3.56643	0	CBR	23.234	7	8.9122	3.82864	0	0	9.46877	11.1719	6.50425	1.86681	-0.8	249.1	7.58274	8.99333	6.55	2.3196	2.9824	2.9751	2016年内蒙古自治区政府一般债券(七期)	内蒙古自治区人民政府	2016-05-30	1605211.IB
2016	Inner Mongolia	15	4	West	0	34.694	31.24	0	3.56643	0	CBR	23.234	10	8.9122	3.82864	0	0	9.46877	11.1719	6.50425	1.86681	-0.8	249.1	7.58274	8.99333	6.55	2.3196	2.9776	2.94306	2016年内蒙古自治区政府一般债券(八期)	内蒙古自治区人民政府	2016-05-30	1605212.IB
2016	Tianjin	27	2	East	1	9.466	6.26	1	3.48799	3.48799	Lianhe_Fitch	56.7624	3	8.50289	3.7612	0	0	9.29464	11.5895	2.24517	1.56846	-2.5	79.9835	7.88871	9.82735	11.58	2.3201	2.6074	2.57534	2016年天津市政府一般债券(三期)	天津市人民政府	2016-05-31	1605245.IB
2016	Tianjin	27	2	East	1	38.466	35.26	1	3.48799	3.48799	Lianhe_Fitch	56.7624	3	5.87493	3.7612	0	1	9.29464	11.5895	2.24517	1.56846	-2.5	79.9835	7.88871	9.82735	11.58	2.3201	2.6074	2.57534	2016年天津市政府定向承销发行的置换一般债券(五期)	天津市人民政府	2016-05-31	1606188.IB
2016	Tianjin	27	2	East	1	-0.298	-0.13	1	3.48799	3.48799	Lianhe_Fitch	56.7624	5	8.6718	3.7612	1	0	9.29464	11.5895	2.24517	1.56846	-2.5	79.9835	7.88871	9.82735	11.58	2.3201	2.7513	2.75298	2016年天津市政府专项债券(四期)	天津市人民政府	2016-05-31	1605249.IB
2016	Tianjin	27	2	East	1	10.702	10.87	1	3.48799	3.48799	Lianhe_Fitch	56.7624	5	9.50904	3.7612	0	0	9.29464	11.5895	2.24517	1.56846	-2.5	79.9835	7.88871	9.82735	11.58	2.3201	2.7513	2.75298	2016年天津市政府一般债券(四期)	天津市人民政府	2016-05-31	1605246.IB
2016	Tianjin	27	2	East	1	41.702	41.87	1	3.48799	3.48799	Lianhe_Fitch	56.7624	5	8.6085	3.7612	1	1	9.29464	11.5895	2.24517	1.56846	-2.5	79.9835	7.88871	9.82735	11.58	2.3201	2.7513	2.75298	2016年天津市政府定向承销发行的置换专项债券(四期)	天津市人民政府	2016-05-31	1606192.IB
2016	Tianjin	27	2	East	1	41.702	41.87	1	3.48799	3.48799	Lianhe_Fitch	56.7624	5	6.62141	3.7612	0	1	9.29464	11.5895	2.24517	1.56846	-2.5	79.9835	7.88871	9.82735	11.58	2.3201	2.7513	2.75298	2016年天津市政府定向承销发行的置换一般债券(六期)	天津市人民政府	2016-05-31	1606189.IB
2016	Tianjin	27	2	East	1	-0.486	-1.19	1	3.48799	3.48799	Lianhe_Fitch	56.7624	7	7.65964	3.7612	1	0	9.29464	11.5895	2.24517	1.56846	-2.5	79.9835	7.88871	9.82735	11.58	2.3201	2.9819	2.97486	2016年天津市政府专项债券(五期)	天津市人民政府	2016-05-31	1605250.IB
2016	Tianjin	27	2	East	1	12.514	11.81	1	3.48799	3.48799	Lianhe_Fitch	56.7624	7	9.52967	3.7612	0	0	9.29464	11.5895	2.24517	1.56846	-2.5	79.9835	7.88871	9.82735	11.58	2.3201	2.9819	2.97486	2016年天津市政府一般债券(五期)	天津市人民政府	2016-05-31	1605247.IB
2016	Tianjin	27	2	East	1	44.514	43.81	1	3.48799	3.48799	Lianhe_Fitch	56.7624	7	7.88307	3.7612	1	1	9.29464	11.5895	2.24517	1.56846	-2.5	79.9835	7.88871	9.82735	11.58	2.3201	2.9819	2.97486	2016年天津市政府定向承销发行的置换专项债券(五期)	天津市人民政府	2016-05-31	1606193.IB
2016	Tianjin	27	2	East	1	44.514	43.81	1	3.48799	3.48799	Lianhe_Fitch	56.7624	7	6.61204	3.7612	0	1	9.29464	11.5895	2.24517	1.56846	-2.5	79.9835	7.88871	9.82735	11.58	2.3201	2.9819	2.97486	2016年天津市政府定向承销发行的置换一般债券(七期)	天津市人民政府	2016-05-31	1606190.IB
2016	Tianjin	27	2	East	1	0.242	-3.51	1	3.48799	3.48799	Lianhe_Fitch	56.7624	10	7.6153	3.7612	1	0	9.29464	11.5895	2.24517	1.56846	-2.5	79.9835	7.88871	9.82735	11.58	2.3201	2.9851	2.94758	2016年天津市政府专项债券(六期)	天津市人民政府	2016-05-31	1605251.IB
2016	Tianjin	27	2	East	1	18.242	14.49	1	3.48799	3.48799	Lianhe_Fitch	56.7624	10	9.52959	3.7612	0	0	9.29464	11.5895	2.24517	1.56846	-2.5	79.9835	7.88871	9.82735	11.58	2.3201	2.9851	2.94758	2016年天津市政府一般债券(六期)	天津市人民政府	2016-05-31	1605248.IB
2016	Tianjin	27	2	East	1	44.242	40.49	1	3.48799	3.48799	Lianhe_Fitch	56.7624	10	7.91972	3.7612	1	1	9.29464	11.5895	2.24517	1.56846	-2.5	79.9835	7.88871	9.82735	11.58	2.3201	2.9851	2.94758	2016年天津市政府定向承销发行的置换专项债券(六期)	天津市人民政府	2016-05-31	1606194.IB
2016	Tianjin	27	2	East	1	44.242	40.49	1	3.48799	3.48799	Lianhe_Fitch	56.7624	10	6.62141	3.7612	0	1	9.29464	11.5895	2.24517	1.56846	-2.5	79.9835	7.88871	9.82735	11.58	2.3201	2.9851	2.94758	2016年天津市政府定向承销发行的置换一般债券(八期)	天津市人民政府	2016-05-31	1606191.IB
2016	Hebei	10	2	East	0	15.178	13.81	0	3.53893	0	CBR	40.8621	3	8.3666	3.52636	1	0	10.1811	10.603	4.71857	3.80577	7	128.436	7.88194	8.1905	8.28	2.3438	2.6019	2.58822	2016年河北省政府专项债券(五期)	河北省人民政府	2016-06-01	1605263.IB
2016	Hebei	10	2	East	0	17.178	15.81	0	3.53893	0	CBR	40.8621	3	9.58197	3.52636	0	0	10.1811	10.603	4.71857	3.80577	7	128.436	7.88194	8.1905	8.28	2.3438	2.6019	2.58822	2016年河北省政府一般债券(五期)	河北省人民政府	2016-06-01	1605259.IB
2016	Hebei	10	2	East	0	14.618	14.81	0	3.53893	0	CBR	40.8621	5	8.68997	3.52636	1	0	10.1811	10.603	4.71857	3.80577	7	128.436	7.88194	8.1905	8.28	2.3438	2.7519	2.75382	2016年河北省政府专项债券(六期)	河北省人民政府	2016-06-01	1605264.IB
2016	Hebei	10	2	East	0	18.618	18.81	0	3.53893	0	CBR	40.8621	5	9.58197	3.52636	0	0	10.1811	10.603	4.71857	3.80577	7	128.436	7.88194	8.1905	8.28	2.3438	2.7519	2.75382	2016年河北省政府一般债券(六期)	河北省人民政府	2016-06-01	1605260.IB
2016	Hebei	10	2	East	0	20.342	19.42	0	3.53893	0	CBR	40.8621	7	8.3666	3.52636	1	0	10.1811	10.603	4.71857	3.80577	7	128.436	7.88194	8.1905	8.28	2.3438	2.9858	2.97658	2016年河北省政府专项债券(七期)	河北省人民政府	2016-06-01	1605265.IB
2016	Hebei	10	2	East	0	25.342	24.42	0	3.53893	0	CBR	40.8621	7	9.58197	3.52636	0	0	10.1811	10.603	4.71857	3.80577	7	128.436	7.88194	8.1905	8.28	2.3438	2.9858	2.97658	2016年河北省政府一般债券(七期)	河北省人民政府	2016-06-01	1605261.IB
2016	Hebei	10	2	East	0	25.24	21.48	0	3.53893	0	CBR	40.8621	10	8.50896	3.52636	0	0	10.1811	10.603	4.71857	3.80577	7	128.436	7.88194	8.1905	8.28	2.3438	2.9952	2.9576	2016年河北省政府一般债券(八期)	河北省人民政府	2016-06-01	1605262.IB
2016	Guizhou	8	4	West	1	21.262	20.31	1	2.96733	2.96733	Brilliance	32.5465	3	8.98732	3.66356	0	0	9.26303	10.3038	14.9121	1.51966	20.3	382.477	7.31522	8.30731	10	2.3753	2.6069	2.59738	2016年贵州省政府一般债券(五期)	贵州省人民政府	2016-06-02	1605285.IB
2016	Guizhou	8	4	West	1	23.486	22.51	1	2.96733	2.96733	Brilliance	32.5465	5	9.39275	3.66356	0	0	9.26303	10.3038	14.9121	1.51966	20.3	382.477	7.31522	8.30731	10	2.3753	2.7649	2.75514	2016年贵州省政府一般债券(六期)	贵州省人民政府	2016-06-02	1605286.IB
2016	Guizhou	8	4	West	1	20.018	18.18	1	2.96733	2.96733	Brilliance	32.5465	7	9.39275	3.66356	0	0	9.26303	10.3038	14.9121	1.51966	20.3	382.477	7.31522	8.30731	10	2.3753	2.9982	2.97982	2016年贵州省政府一般债券(七期)	贵州省人民政府	2016-06-02	1605287.IB
2016	Guizhou	8	4	West	1	30.138	25.73	1	2.96733	2.96733	Brilliance	32.5465	10	8.98732	3.66356	0	0	9.26303	10.3038	14.9121	1.51966	20.3	382.477	7.31522	8.30731	10	2.3753	3.0127	2.96862	2016年贵州省政府一般债券(八期)	贵州省人民政府	2016-06-02	1605288.IB
2016	Hubei	13	3	Central	1	19.412	19.47	1	3.01259	3.01259	Brilliance	49.7308	3	8.94651	3.68888	0	0	10.3204	10.8328	7.44244	4.37459	15	101.897	8.00837	8.54451	17.09	2.3975	2.6053	2.60588	2016年湖北省政府一般债券(九期)	湖北省人民政府	2016-06-03	1605266.IB
2016	Hubei	13	3	Central	1	25.33	22.67	1	3.01259	3.01259	Brilliance	49.7308	5	8.94651	3.68888	0	0	10.3204	10.8328	7.44244	4.37459	15	101.897	8.00837	8.54451	17.09	2.3975	2.7833	2.7567	2016年湖北省政府一般债券(十期)	湖北省人民政府	2016-06-03	1605267.IB
2016	Hubei	13	3	Central	1	28.33	25.67	1	3.01259	3.01259	Brilliance	49.7308	5	9.61587	3.68888	1	0	10.3204	10.8328	7.44244	4.37459	15	101.897	8.00837	8.54451	17.09	2.3975	2.7833	2.7567	2016年湖北省政府专项债券(三期)	湖北省人民政府	2016-06-03	1605270.IB
2016	Hubei	13	3	Central	1	29.496	27.74	1	3.01259	3.01259	Brilliance	49.7308	7	8.94651	3.68888	0	0	10.3204	10.8328	7.44244	4.37459	15	101.897	8.00837	8.54451	17.09	2.3975	3.0026	2.98504	2016年湖北省政府一般债券(十一期)	湖北省人民政府	2016-06-03	1605268.IB
2016	Hubei	13	3	Central	1	31.496	29.74	1	3.01259	3.01259	Brilliance	49.7308	7	9.61587	3.68888	1	0	10.3204	10.8328	7.44244	4.37459	15	101.897	8.00837	8.54451	17.09	2.3975	3.0026	2.98504	2016年湖北省政府专项债券(四期)	湖北省人民政府	2016-06-03	1605271.IB
2016	Hubei	13	3	Central	1	35.686	32.48	1	3.01259	3.01259	Brilliance	49.7308	10	7.84815	3.68888	0	0	10.3204	10.8328	7.44244	4.37459	15	101.897	8.00837	8.54451	17.09	2.3975	3.0152	2.98314	2016年湖北省政府一般债券(十二期)	湖北省人民政府	2016-06-03	1605269.IB
2016	Gansu	5	4	West	1	27.284	26.59	1	3.74691	3.74691	Lianhe_Fitch	32.5221	10	8.94911	2.63906	0	0	8.78823	10.1722	0.586033	0.945243	8.6	148.497	6.61204	7.98918	10.58	2.4022	3.0041	2.99716	2016年甘肃省政府一般债券(四期)	甘肃省人民政府	2016-06-06	1605276.IB
2016	Shandong	23	2	East	1	22.374	22.42	1	4.04323	4.04323	Brilliance	60.1259	3	6.39859	3.95124	1	0	10.9203	11.0693	8.89024	7.9708	12	107.062	8.61776	8.63125	10	2.4022	2.6058	2.60626	2016年山东省政府专项债券(九期)	山东省人民政府	2016-06-06	1605277.IB
2016	Shandong	23	2	East	1	22.374	22.42	1	4.04323	4.04323	Brilliance	60.1259	3	9.47247	3.95124	1	0	10.9203	11.0693	8.89024	7.9708	12	107.062	8.61776	8.63125	10	2.4022	2.6058	2.60626	2016年山东省政府专项债券(五期)	山东省人民政府	2016-06-06	1605272.IB
2016	Shandong	23	2	East	1	26.85	25.9	1	4.04323	4.04323	Brilliance	60.1259	5	9.87786	3.95124	1	0	10.9203	11.0693	8.89024	7.9708	12	107.062	8.61776	8.63125	10	2.4022	2.771	2.7615	2016年山东省政府专项债券(六期)	山东省人民政府	2016-06-06	1605273.IB
2016	Shandong	23	2	East	1	26.85	25.9	1	4.04323	4.04323	Brilliance	60.1259	5	6.80351	3.95124	1	0	10.9203	11.0693	8.89024	7.9708	12	107.062	8.61776	8.63125	10	2.4022	2.771	2.7615	2016年山东省政府专项债券(十期)	山东省人民政府	2016-06-06	1605278.IB
2016	Shandong	23	2	East	1	26.982	27.14	1	4.04323	4.04323	Brilliance	60.1259	7	9.87786	3.95124	1	0	10.9203	11.0693	8.89024	7.9708	12	107.062	8.61776	8.63125	10	2.4022	2.9886	2.99018	2016年山东省政府专项债券(七期)	山东省人民政府	2016-06-06	1605274.IB
2016	Shandong	23	2	East	1	26.982	27.14	1	4.04323	4.04323	Brilliance	60.1259	7	6.80351	3.95124	1	0	10.9203	11.0693	8.89024	7.9708	12	107.062	8.61776	8.63125	10	2.4022	2.9886	2.99018	2016年山东省政府专项债券(十一期)	山东省人民政府	2016-06-06	1605279.IB
2016	Shandong	23	2	East	1	27.284	26.59	1	4.04323	4.04323	Brilliance	60.1259	10	9.47247	3.95124	1	0	10.9203	11.0693	8.89024	7.9708	12	107.062	8.61776	8.63125	10	2.4022	3.0041	2.99716	2016年山东省政府专项债券(八期)	山东省人民政府	2016-06-06	1605275.IB
2016	Shandong	23	2	East	1	27.284	26.59	1	4.04323	4.04323	Brilliance	60.1259	10	6.39859	3.95124	1	0	10.9203	11.0693	8.89024	7.9708	12	107.062	8.61776	8.63125	10	2.4022	3.0041	2.99716	2016年山东省政府专项债券(十二期)	山东省人民政府	2016-06-06	1605280.IB
2016	Chongqing	3	4	West	0	18.454	18.79	0	3.4085	0	CBR	46.3921	3	8.82482	3.52636	1	0	9.68287	10.8652	9.68763	2.3125	11.9	100.322	7.67555	8.85645	12.11	2.3979	2.6021	2.60546	2016年重庆市政府专项债券(三期)	重庆市人民政府	2016-06-07	1605293.IB
2016	Chongqing	3	4	West	0	20.454	20.79	0	3.4085	0	CBR	46.3921	3	7.65017	3.52636	0	0	9.68287	10.8652	9.68763	2.3125	11.9	100.322	7.67555	8.85645	12.11	2.3979	2.6021	2.60546	2016年重庆市政府一般债券(五期)	重庆市人民政府	2016-06-07	1605289.IB
2016	Chongqing	3	4	West	0	19.552	17.85	0	3.4085	0	CBR	46.3921	5	8.81001	3.52636	1	0	9.68287	10.8652	9.68763	2.3125	11.9	100.322	7.67555	8.85645	12.11	2.3979	2.7815	2.76448	2016年重庆市政府专项债券(四期)	重庆市人民政府	2016-06-07	1605294.IB
2016	Chongqing	3	4	West	0	23.552	21.85	0	3.4085	0	CBR	46.3921	5	8.2943	3.52636	0	0	9.68287	10.8652	9.68763	2.3125	11.9	100.322	7.67555	8.85645	12.11	2.3979	2.7815	2.76448	2016年重庆市政府一般债券(六期)	重庆市人民政府	2016-06-07	1605290.IB
2016	Chongqing	3	4	West	0	19.858	20.07	0	3.4085	0	CBR	46.3921	7	8.81001	3.52636	1	0	9.68287	10.8652	9.68763	2.3125	11.9	100.322	7.67555	8.85645	12.11	2.3979	2.9893	2.99142	2016年重庆市政府专项债券(五期)	重庆市人民政府	2016-06-07	1605295.IB
2016	Chongqing	3	4	West	0	19.858	20.07	0	3.4085	0	CBR	46.3921	7	8.2943	3.52636	0	0	9.68287	10.8652	9.68763	2.3125	11.9	100.322	7.67555	8.85645	12.11	2.3979	2.9893	2.99142	2016年重庆市政府一般债券(七期)	重庆市人民政府	2016-06-07	1605291.IB
2016	Chongqing	3	4	West	0	22.754	22.29	0	3.4085	0	CBR	46.3921	10	8.81001	3.52636	1	0	9.68287	10.8652	9.68763	2.3125	11.9	100.322	7.67555	8.85645	12.11	2.3979	3.0071	3.00246	2016年重庆市政府专项债券(六期)	重庆市人民政府	2016-06-07	1605296.IB
2016	Chongqing	3	4	West	0	26.754	26.29	0	3.4085	0	CBR	46.3921	10	8.18897	3.52636	0	0	9.68287	10.8652	9.68763	2.3125	11.9	100.322	7.67555	8.85645	12.11	2.3979	3.0071	3.00246	2016年重庆市政府一般债券(八期)	重庆市人民政府	2016-06-07	1605292.IB
2016	Guangxi	7	4	West	0	20.454	20.79	0	3.82712	0	CBR	52.6526	3	8.18897	3.80666	0	0	9.60223	10.4685	8.90505	2.13335	10.5	193.393	7.32317	8.05485	6.53	2.3979	2.6021	2.60546	2016年广西壮族自治区政府一般债券(九期)	广西壮族自治区人民政府	2016-06-07	1605252.IB
2016	Guangxi	7	4	West	0	19.552	17.85	0	3.82712	0	CBR	52.6526	5	7.37838	3.80666	1	0	9.60223	10.4685	8.90505	2.13335	10.5	193.393	7.32317	8.05485	6.53	2.3979	2.7815	2.76448	2016年广西壮族自治区政府专项债券(三期)	广西壮族自治区人民政府	2016-06-07	1605256.IB
2016	Guangxi	7	4	West	0	19.552	17.85	0	3.82712	0	CBR	52.6526	5	9.21044	3.80666	0	0	9.60223	10.4685	8.90505	2.13335	10.5	193.393	7.32317	8.05485	6.53	2.3979	2.7815	2.76448	2016年广西壮族自治区政府一般债券(十期)	广西壮族自治区人民政府	2016-06-07	1605253.IB
2016	Guangxi	7	4	West	0	24.858	25.07	0	3.82712	0	CBR	52.6526	7	6.39859	3.80666	1	0	9.60223	10.4685	8.90505	2.13335	10.5	193.393	7.32317	8.05485	6.53	2.3979	2.9893	2.99142	2016年广西壮族自治区政府专项债券(四期)	广西壮族自治区人民政府	2016-06-07	1605257.IB
2016	Guangxi	7	4	West	0	24.858	25.07	0	3.82712	0	CBR	52.6526	7	9.21044	3.80666	0	0	9.60223	10.4685	8.90505	2.13335	10.5	193.393	7.32317	8.05485	6.53	2.3979	2.9893	2.99142	2016年广西壮族自治区政府一般债券(十一期)	广西壮族自治区人民政府	2016-06-07	1605254.IB
2016	Guangxi	7	4	West	0	27.754	27.29	0	3.82712	0	CBR	52.6526	10	6.90875	3.80666	1	0	9.60223	10.4685	8.90505	2.13335	10.5	193.393	7.32317	8.05485	6.53	2.3979	3.0071	3.00246	2016年广西壮族自治区政府专项债券(五期)	广西壮族自治区人民政府	2016-06-07	1605258.IB
2016	Guangxi	7	4	West	0	27.754	27.29	0	3.82712	0	CBR	52.6526	10	9.21044	3.80666	0	0	9.60223	10.4685	8.90505	2.13335	10.5	193.393	7.32317	8.05485	6.53	2.3979	3.0071	3.00246	2016年广西壮族自治区政府一般债券(十二期)	广西壮族自治区人民政府	2016-06-07	1605255.IB
2016	Fujian	4	2	East	0	39.384	39.21	0	3.98248	0	CBR	69.9835	3	6.87059	3.17805	0	1	10.1969	11.1268	7.52703	3.86648	13.9	116.001	7.84149	8.76179	7.7	2.413	2.6079	2.60616	2016年福建省政府定向承销发行的置换一般债券(一期)	福建省人民政府	2016-06-13	1606203.IB
2016	Fujian	4	2	East	0	41.81	39.6	0	3.98248	0	CBR	69.9835	5	9.01661	3.17805	1	1	10.1969	11.1268	7.52703	3.86648	13.9	116.001	7.84149	8.76179	7.7	2.413	2.814	2.7919	2016年福建省政府定向承销发行的置换专项债券(一期)	福建省人民政府	2016-06-13	1606207.IB
2016	Fujian	4	2	East	0	41.81	39.6	0	3.98248	0	CBR	69.9835	5	7.96841	3.17805	0	1	10.1969	11.1268	7.52703	3.86648	13.9	116.001	7.84149	8.76179	7.7	2.413	2.814	2.7919	2016年福建省政府定向承销发行的置换一般债券(二期)	福建省人民政府	2016-06-13	1606204.IB
2016	Fujian	4	2	East	0	45.096	45.65	0	3.98248	0	CBR	69.9835	7	7.96841	3.17805	0	1	10.1969	11.1268	7.52703	3.86648	13.9	116.001	7.84149	8.76179	7.7	2.413	2.9935	2.99904	2016年福建省政府定向承销发行的置换一般债券(三期)	福建省人民政府	2016-06-13	1606205.IB
2016	Fujian	4	2	East	0	45.212	46.21	0	3.98248	0	CBR	69.9835	10	9.01661	3.17805	1	1	10.1969	11.1268	7.52703	3.86648	13.9	116.001	7.84149	8.76179	7.7	2.413	2.9979	3.00788	2016年福建省政府定向承销发行的置换专项债券(二期)	福建省人民政府	2016-06-13	1606208.IB
2016	Fujian	4	2	East	0	45.212	46.21	0	3.98248	0	CBR	69.9835	10	7.96841	3.17805	0	1	10.1969	11.1268	7.52703	3.86648	13.9	116.001	7.84149	8.76179	7.7	2.413	2.9979	3.00788	2016年福建省政府定向承销发行的置换一般债券(四期)	福建省人民政府	2016-06-13	1606206.IB
2016	Jiangsu	16	2	East	0	10.384	10.21	0	3.12764	0	CBR	50.2365	3	9.29661	3.8712	1	0	11.174	11.385	9.91108	10.2727	9.7	77.0344	8.99082	9.17534	11	2.413	2.6079	2.60616	2016年江苏省政府专项债券(五期)	江苏省人民政府	2016-06-13	1605233.IB
2016	Jiangsu	16	2	East	0	10.384	10.21	0	3.12764	0	CBR	50.2365	3	8.8204	3.8712	0	0	11.174	11.385	9.91108	10.2727	9.7	77.0344	8.99082	9.17534	11	2.413	2.6079	2.60616	2016年江苏省政府一般债券(五期)	江苏省人民政府	2016-06-13	1605229.IB
2016	Jiangsu	16	2	East	0	9.81	7.6	0	3.12764	0	CBR	50.2365	5	9.68664	3.8712	1	0	11.174	11.385	9.91108	10.2727	9.7	77.0344	8.99082	9.17534	11	2.413	2.814	2.7919	2016年江苏省政府专项债券(六期)	江苏省人民政府	2016-06-13	1605234.IB
2016	Jiangsu	16	2	East	0	16.81	14.6	0	3.12764	0	CBR	50.2365	5	9.21044	3.8712	0	0	11.174	11.385	9.91108	10.2727	9.7	77.0344	8.99082	9.17534	11	2.413	2.814	2.7919	2016年江苏省政府一般债券(六期)	江苏省人民政府	2016-06-13	1605230.IB
2016	Jiangsu	16	2	East	0	15.096	15.65	0	3.12764	0	CBR	50.2365	7	9.68664	3.8712	1	0	11.174	11.385	9.91108	10.2727	9.7	77.0344	8.99082	9.17534	11	2.413	2.9935	2.99904	2016年江苏省政府专项债券(七期)	江苏省人民政府	2016-06-13	1605235.IB
2016	Jiangsu	16	2	East	0	19.096	19.65	0	3.12764	0	CBR	50.2365	7	9.21044	3.8712	0	0	11.174	11.385	9.91108	10.2727	9.7	77.0344	8.99082	9.17534	11	2.413	2.9935	2.99904	2016年江苏省政府一般债券(七期)	江苏省人民政府	2016-06-13	1605231.IB
2016	Jiangsu	16	2	East	0	17.212	18.21	0	3.12764	0	CBR	50.2365	10	9.28739	3.8712	1	0	11.174	11.385	9.91108	10.2727	9.7	77.0344	8.99082	9.17534	11	2.413	2.9979	3.00788	2016年江苏省政府专项债券(八期)	江苏省人民政府	2016-06-13	1605236.IB
2016	Jiangsu	16	2	East	0	20.212	21.21	0	3.12764	0	CBR	50.2365	10	8.81001	3.8712	0	0	11.174	11.385	9.91108	10.2727	9.7	77.0344	8.99082	9.17534	11	2.413	2.9979	3.00788	2016年江苏省政府一般债券(八期)	江苏省人民政府	2016-06-13	1605232.IB
2016	Zhejiang	31	2	East	0	4.332	5.3	0	3.50586	0	CBR	56.6639	3	8.34783	3.52636	0	0	10.6807	11.2599	8.70539	6.27236	10.1	90.8795	8.47845	8.99178	16.69	2.4087	2.597	2.60668	2016年浙江省政府一般债券(五期)	浙江省人民政府	2016-06-14	1605305.IB
2016	Zhejiang	31	2	East	0	0.196	1.82	0	3.50586	0	CBR	56.6639	5	7.5761	3.52636	1	0	10.6807	11.2599	8.70539	6.27236	10.1	90.8795	8.47845	8.99178	16.69	2.4087	2.7818	2.79804	2016年浙江省政府专项债券(一期)	浙江省人民政府	2016-06-14	1605309.IB
2016	Zhejiang	31	2	East	0	8.196	9.82	0	3.50586	0	CBR	56.6639	5	9.44549	3.52636	0	0	10.6807	11.2599	8.70539	6.27236	10.1	90.8795	8.47845	8.99178	16.69	2.4087	2.7818	2.79804	2016年浙江省政府一般债券(六期)	浙江省人民政府	2016-06-14	1605306.IB
2016	Zhejiang	31	2	East	0	10.278	13.6	0	3.50586	0	CBR	56.6639	7	9.44549	3.52636	0	0	10.6807	11.2599	8.70539	6.27236	10.1	90.8795	8.47845	8.99178	16.69	2.4087	2.964	2.99722	2016年浙江省政府一般债券(七期)	浙江省人民政府	2016-06-14	1605307.IB
2016	Zhejiang	31	2	East	0	8.558	12.46	0	3.50586	0	CBR	56.6639	10	7.5761	3.52636	1	0	10.6807	11.2599	8.70539	6.27236	10.1	90.8795	8.47845	8.99178	16.69	2.4087	2.9654	3.00442	2016年浙江省政府专项债券(二期)	浙江省人民政府	2016-06-14	1605310.IB
2016	Zhejiang	31	2	East	0	19.558	23.46	0	3.50586	0	CBR	56.6639	10	9.44549	3.52636	0	0	10.6807	11.2599	8.70539	6.27236	10.1	90.8795	8.47845	8.99178	16.69	2.4087	2.9654	3.00442	2016年浙江省政府一般债券(八期)	浙江省人民政府	2016-06-14	1605308.IB
2016	Xinjiang	29	4	West	0	-0.492	-0.52	0	3.77	0	CBR	48.7097	3	6.84694	3.91202	0	0	9.13851	10.5975	0.457661	1.34174	9.1	173.729	7.19369	8.62707	3.79	2.4071	2.6052	2.60492	2016年新疆维吾尔自治区政府一般债券(九期)	新疆维吾尔自治区人民政府	2016-06-15	1605281.IB
2016	Xinjiang	29	4	West	0	-0.02	2.56	0	3.77	0	CBR	48.7097	5	7.25205	3.91202	0	0	9.13851	10.5975	0.457661	1.34174	9.1	173.729	7.19369	8.62707	3.79	2.4071	2.7744	2.8002	2016年新疆维吾尔自治区政府一般债券(十期)	新疆维吾尔自治区人民政府	2016-06-15	1605282.IB
2016	Xinjiang	29	4	West	0	-0.23	3.01	0	3.77	0	CBR	48.7097	7	7.25205	3.91202	0	0	9.13851	10.5975	0.457661	1.34174	9.1	173.729	7.19369	8.62707	3.79	2.4071	2.9599	2.9923	2016年新疆维吾尔自治区政府一般债券(十一期)	新疆维吾尔自治区人民政府	2016-06-15	1605283.IB
2016	Xinjiang	29	4	West	0	0.332	3.96	0	3.77	0	CBR	48.7097	10	6.84694	3.91202	0	0	9.13851	10.5975	0.457661	1.34174	9.1	173.729	7.19369	8.62707	3.79	2.4071	2.9604	2.99668	2016年新疆维吾尔自治区政府一般债券(十二期)	新疆维吾尔自治区人民政府	2016-06-15	1605284.IB
2016	Guangdong	6	2	East	1	15.446	16.62	1	3.80955	3.80955	Brilliance	56.6687	3	7.32975	4.02535	0	0	11.2217	11.1199	9.6217	10.7739	12.8	59.8247	9.14495	8.98983	16.14	2.4006	2.5938	2.60554	2016年广东省政府一般债券(九期)	广东省人民政府	2016-06-16	1605325.IB
2016	Guangdong	6	2	East	1	15.122	18.88	1	3.80955	3.80955	Brilliance	56.6687	5	9.09442	4.02535	1	0	11.2217	11.1199	9.6217	10.7739	12.8	59.8247	9.14495	8.98983	16.14	2.4006	2.7612	2.79878	2016年广东省政府专项债券(七期)	广东省人民政府	2016-06-16	1605329.IB
2016	Guangdong	6	2	East	1	18.122	21.88	1	3.80955	3.80955	Brilliance	56.6687	5	8.4209	4.02535	0	0	11.2217	11.1199	9.6217	10.7739	12.8	59.8247	9.14495	8.98983	16.14	2.4006	2.7612	2.79878	2016年广东省政府一般债券(十期)	广东省人民政府	2016-06-16	1605326.IB
2016	Guangdong	6	2	East	1	18.358	23.29	1	3.80955	3.80955	Brilliance	56.6687	7	8.17498	4.02535	1	0	11.2217	11.1199	9.6217	10.7739	12.8	59.8247	9.14495	8.98983	16.14	2.4006	2.9371	2.98642	2016年广东省政府专项债券(八期)	广东省人民政府	2016-06-16	1605330.IB
2016	Guangdong	6	2	East	1	18.358	23.29	1	3.80955	3.80955	Brilliance	56.6687	7	8.4209	4.02535	0	0	11.2217	11.1199	9.6217	10.7739	12.8	59.8247	9.14495	8.98983	16.14	2.4006	2.9371	2.98642	2016年广东省政府一般债券(十一期)	广东省人民政府	2016-06-16	1605327.IB
2016	Guangdong	6	2	East	1	18.266	22.45	1	3.80955	3.80955	Brilliance	56.6687	10	8.58129	4.02535	1	0	11.2217	11.1199	9.6217	10.7739	12.8	59.8247	9.14495	8.98983	16.14	2.4006	2.9455	2.98734	2016年广东省政府专项债券(九期)	广东省人民政府	2016-06-16	1605331.IB
2016	Guangdong	6	2	East	1	18.266	22.45	1	3.80955	3.80955	Brilliance	56.6687	10	8.4209	4.02535	0	0	11.2217	11.1199	9.6217	10.7739	12.8	59.8247	9.14495	8.98983	16.14	2.4006	2.9455	2.98734	2016年广东省政府一般债券(十二期)	广东省人民政府	2016-06-16	1605328.IB
2016	Ningxia	20	4	West	0	15.446	16.62	0	3.23041	0	Dagong	68.4039	3	7.6014	3.52636	0	0	7.85531	10.6875	4.26452	0.371863	8.9	226.692	5.92158	8.60396	9.86	2.4006	2.5938	2.60554	2016年宁夏回族自治区政府一般债券(五期)	宁夏回族自治区人民政府	2016-06-16	1605318.IB
2016	Ningxia	20	4	West	0	21.122	24.88	0	3.23041	0	Dagong	68.4039	5	6.39859	3.52636	1	0	7.85531	10.6875	4.26452	0.371863	8.9	226.692	5.92158	8.60396	9.86	2.4006	2.7612	2.79878	2016年宁夏回族自治区政府专项债券(五期)	宁夏回族自治区人民政府	2016-06-16	1605322.IB
2016	Ningxia	20	4	West	0	21.122	24.88	0	3.23041	0	Dagong	68.4039	5	7.7411	3.52636	0	0	7.85531	10.6875	4.26452	0.371863	8.9	226.692	5.92158	8.60396	9.86	2.4006	2.7612	2.79878	2016年宁夏回族自治区政府一般债券(六期)	宁夏回族自治区人民政府	2016-06-16	1605319.IB
2016	Ningxia	20	4	West	0	26.358	31.29	0	3.23041	0	Dagong	68.4039	7	5.99396	3.52636	1	0	7.85531	10.6875	4.26452	0.371863	8.9	226.692	5.92158	8.60396	9.86	2.4006	2.9371	2.98642	2016年宁夏回族自治区政府专项债券(六期)	宁夏回族自治区人民政府	2016-06-16	1605323.IB
2016	Ningxia	20	4	West	0	28.358	33.29	0	3.23041	0	Dagong	68.4039	7	7.7411	3.52636	0	0	7.85531	10.6875	4.26452	0.371863	8.9	226.692	5.92158	8.60396	9.86	2.4006	2.9371	2.98642	2016年宁夏回族自治区政府一般债券(七期)	宁夏回族自治区人民政府	2016-06-16	1605320.IB
2016	Ningxia	20	4	West	0	29.266	33.45	0	3.23041	0	Dagong	68.4039	10	5.70711	3.52636	1	0	7.85531	10.6875	4.26452	0.371863	8.9	226.692	5.92158	8.60396	9.86	2.4006	2.9455	2.98734	2016年宁夏回族自治区政府专项债券(七期)	宁夏回族自治区人民政府	2016-06-16	1605324.IB
2016	Ningxia	20	4	West	0	30.266	34.45	0	3.23041	0	Dagong	68.4039	10	6.98564	3.52636	0	0	7.85531	10.6875	4.26452	0.371863	8.9	226.692	5.92158	8.60396	9.86	2.4006	2.9455	2.98734	2016年宁夏回族自治区政府一般债券(八期)	宁夏回族自治区人民政府	2016-06-16	1605321.IB
2016	Fujian	4	2	East	0	19.75	20.33	0	3.98248	0	CBR	69.9835	3	7.95146	3.17805	0	0	10.1969	11.1268	7.52703	3.86648	13.9	116.001	7.84149	8.76179	7.7	2.3989	2.5967	2.6025	2016年福建省政府一般债券(一期)	福建省人民政府	2016-06-17	1605332.IB
2016	Fujian	4	2	East	0	20.22	22.89	0	3.98248	0	CBR	69.9835	5	9.68067	3.17805	1	0	10.1969	11.1268	7.52703	3.86648	13.9	116.001	7.84149	8.76179	7.7	2.3989	2.7611	2.7878	2016年福建省政府专项债券(一期)	福建省人民政府	2016-06-17	1605336.IB
2016	Fujian	4	2	East	0	20.22	22.89	0	3.98248	0	CBR	69.9835	5	9.0444	3.17805	0	0	10.1969	11.1268	7.52703	3.86648	13.9	116.001	7.84149	8.76179	7.7	2.3989	2.7611	2.7878	2016年福建省政府一般债券(二期)	福建省人民政府	2016-06-17	1605333.IB
2016	Fujian	4	2	East	0	19.64	23.46	0	3.98248	0	CBR	69.9835	7	9.0444	3.17805	0	0	10.1969	11.1268	7.52703	3.86648	13.9	116.001	7.84149	8.76179	7.7	2.3989	2.9354	2.9736	2016年福建省政府一般债券(三期)	福建省人民政府	2016-06-17	1605334.IB
2016	Fujian	4	2	East	0	19.51	23.21	0	3.98248	0	CBR	69.9835	10	9.67978	3.17805	1	0	10.1969	11.1268	7.52703	3.86648	13.9	116.001	7.84149	8.76179	7.7	2.3989	2.9379	2.9749	2016年福建省政府专项债券(二期)	福建省人民政府	2016-06-17	1605337.IB
2016	Fujian	4	2	East	0	19.51	23.21	0	3.98248	0	CBR	69.9835	10	9.0444	3.17805	0	0	10.1969	11.1268	7.52703	3.86648	13.9	116.001	7.84149	8.76179	7.7	2.3989	2.9379	2.9749	2016年福建省政府一般债券(四期)	福建省人民政府	2016-06-17	1605335.IB
2016	Sichuan	26	4	West	0	19.75	20.33	0	3.16125	0	CBR	53.5592	3	9.12707	3.7612	1	0	10.3203	10.5126	5.02123	4.3743	9.1	153.508	8.11821	8.31715	9.61	2.3989	2.5967	2.6025	2016年四川省政府专项债券(五期)	四川省人民政府	2016-06-17	1605342.IB
2016	Sichuan	26	4	West	0	19.75	20.33	0	3.16125	0	CBR	53.5592	3	9.01201	3.7612	0	0	10.3203	10.5126	5.02123	4.3743	9.1	153.508	8.11821	8.31715	9.61	2.3989	2.5967	2.6025	2016年四川省政府一般债券(九期)	四川省人民政府	2016-06-17	1605338.IB
2016	Sichuan	26	4	West	0	20.22	22.89	0	3.16125	0	CBR	53.5592	5	9.12707	3.7612	1	0	10.3203	10.5126	5.02123	4.3743	9.1	153.508	8.11821	8.31715	9.61	2.3989	2.7611	2.7878	2016年四川省政府专项债券(六期)	四川省人民政府	2016-06-17	1605343.IB
2016	Sichuan	26	4	West	0	20.22	22.89	0	3.16125	0	CBR	53.5592	5	9.01201	3.7612	0	0	10.3203	10.5126	5.02123	4.3743	9.1	153.508	8.11821	8.31715	9.61	2.3989	2.7611	2.7878	2016年四川省政府一般债券(十期)	四川省人民政府	2016-06-17	1605339.IB
2016	Sichuan	26	4	West	0	20.64	24.46	0	3.16125	0	CBR	53.5592	7	9.01201	3.7612	0	0	10.3203	10.5126	5.02123	4.3743	9.1	153.508	8.11821	8.31715	9.61	2.3989	2.9354	2.9736	2016年四川省政府一般债券(十一期)	四川省人民政府	2016-06-17	1605340.IB
2016	Sichuan	26	4	West	0	25.64	29.46	0	3.16125	0	CBR	53.5592	7	9.12707	3.7612	1	0	10.3203	10.5126	5.02123	4.3743	9.1	153.508	8.11821	8.31715	9.61	2.3989	2.9354	2.9736	2016年四川省政府专项债券(七期)	四川省人民政府	2016-06-17	1605344.IB
2016	Sichuan	26	4	West	0	28.51	32.21	0	3.16125	0	CBR	53.5592	10	8.10198	3.7612	1	0	10.3203	10.5126	5.02123	4.3743	9.1	153.508	8.11821	8.31715	9.61	2.3989	2.9379	2.9749	2016年四川省政府专项债券(八期)	四川省人民政府	2016-06-17	1605345.IB
2016	Sichuan	26	4	West	0	29.51	33.21	0	3.16125	0	CBR	53.5592	10	7.97625	3.7612	0	0	10.3203	10.5126	5.02123	4.3743	9.1	153.508	8.11821	8.31715	9.61	2.3989	2.9379	2.9749	2016年四川省政府一般债券(十二期)	四川省人民政府	2016-06-17	1605341.IB
2016	Jilin	18	1	Northeast	1	19.988	21.14	1	3.67021	3.67021	Lianhe_Fitch	40.8384	3	7.83149	3.04452	0	0	9.21214	10.8413	0.516731	1.44426	4.7	174.774	7.11396	8.45604	2.16	2.4061	2.5886	2.60012	2016年吉林省政府一般债券(一期)	吉林省人民政府	2016-06-20	1605311.IB
2016	Jilin	18	1	Northeast	1	20.15	20.95	1	3.67021	3.67021	Lianhe_Fitch	40.8384	5	7.31389	3.04452	1	0	9.21214	10.8413	0.516731	1.44426	4.7	174.774	7.11396	8.45604	2.16	2.4061	2.7705	2.7785	2016年吉林省政府专项债券(一期)	吉林省人民政府	2016-06-20	1605315.IB
2016	Jilin	18	1	Northeast	1	20.15	20.95	1	3.67021	3.67021	Lianhe_Fitch	40.8384	5	8.9293	3.04452	0	0	9.21214	10.8413	0.516731	1.44426	4.7	174.774	7.11396	8.45604	2.16	2.4061	2.7705	2.7785	2016年吉林省政府一般债券(二期)	吉林省人民政府	2016-06-20	1605312.IB
2016	Jilin	18	1	Northeast	1	20.202	21.83	1	3.67021	3.67021	Lianhe_Fitch	40.8384	7	8.9293	3.04452	0	0	9.21214	10.8413	0.516731	1.44426	4.7	174.774	7.11396	8.45604	2.16	2.4061	2.9417	2.95798	2016年吉林省政府一般债券(三期)	吉林省人民政府	2016-06-20	1605313.IB
2016	Jilin	18	1	Northeast	1	29.202	30.83	1	3.67021	3.67021	Lianhe_Fitch	40.8384	7	6.0845	3.04452	1	0	9.21214	10.8413	0.516731	1.44426	4.7	174.774	7.11396	8.45604	2.16	2.4061	2.9417	2.95798	2016年吉林省政府专项债券(二期)	吉林省人民政府	2016-06-20	1605316.IB
2016	Jilin	18	1	Northeast	1	33.858	35.19	1	3.67021	3.67021	Lianhe_Fitch	40.8384	10	6.96885	3.04452	1	0	9.21214	10.8413	0.516731	1.44426	4.7	174.774	7.11396	8.45604	2.16	2.4061	2.9481	2.96142	2016年吉林省政府专项债券(三期)	吉林省人民政府	2016-06-20	1605317.IB
2016	Jilin	18	1	Northeast	1	33.858	35.19	1	3.67021	3.67021	Lianhe_Fitch	40.8384	10	8.9293	3.04452	0	0	9.21214	10.8413	0.516731	1.44426	4.7	174.774	7.11396	8.45604	2.16	2.4061	2.9481	2.96142	2016年吉林省政府一般债券(四期)	吉林省人民政府	2016-06-20	1605314.IB
2016	Beijing	2	2	East	0	39.374	39.1	0	3.66356	0	CBR	65.9016	3	8.39401	3.3673	1	1	10.1178	7.60887	8.08296	3.57232	8.3	58.5274	8.46041	9.98001	17.3	2.4076	2.599	2.59626	2016年北京市政府定向承销发行的置换专项债券(一期)	北京市人民政府	2016-06-21	1606213.IB
2016	Beijing	2	2	East	0	39.374	39.1	0	3.66356	0	CBR	65.9016	3	6.43644	3.3673	0	1	10.1178	7.60887	8.08296	3.57232	8.3	58.5274	8.46041	9.98001	17.3	2.4076	2.599	2.59626	2016年北京市政府定向承销发行的置换一般债券(一期)	北京市人民政府	2016-06-21	1606209.IB
2016	Beijing	2	2	East	0	42.02	41.65	0	3.66356	0	CBR	65.9016	5	8.61807	3.3673	1	1	10.1178	7.60887	8.08296	3.57232	8.3	58.5274	8.46041	9.98001	17.3	2.4076	2.7735	2.7698	2016年北京市政府定向承销发行的置换专项债券(二期)	北京市人民政府	2016-06-21	1606214.IB
2016	Beijing	2	2	East	0	42.02	41.65	0	3.66356	0	CBR	65.9016	5	6.22687	3.3673	0	1	10.1178	7.60887	8.08296	3.57232	8.3	58.5274	8.46041	9.98001	17.3	2.4076	2.7735	2.7698	2016年北京市政府定向承销发行的置换一般债券(二期)	北京市人民政府	2016-06-21	1606210.IB
2016	Beijing	2	2	East	0	44.238	45	0	3.66356	0	CBR	65.9016	7	8.23604	3.3673	1	1	10.1178	7.60887	8.08296	3.57232	8.3	58.5274	8.46041	9.98001	17.3	2.4076	2.94	2.94762	2016年北京市政府定向承销发行的置换专项债券(三期)	北京市人民政府	2016-06-21	1606215.IB
2016	Beijing	2	2	East	0	44.238	45	0	3.66356	0	CBR	65.9016	7	5.19844	3.3673	1	1	10.1178	7.60887	8.08296	3.57232	8.3	58.5274	8.46041	9.98001	17.3	2.4076	2.94	2.94762	2016年北京市政府定向承销发行的置换专项债券(五期)	北京市人民政府	2016-06-21	1606217.IB
2016	Beijing	2	2	East	0	44.238	45	0	3.66356	0	CBR	65.9016	7	6.12249	3.3673	0	1	10.1178	7.60887	8.08296	3.57232	8.3	58.5274	8.46041	9.98001	17.3	2.4076	2.94	2.94762	2016年北京市政府定向承销发行的置换一般债券(三期)	北京市人民政府	2016-06-21	1606211.IB
2016	Beijing	2	2	East	0	43.854	44.95	0	3.66356	0	CBR	65.9016	10	8.64299	3.3673	1	1	10.1178	7.60887	8.08296	3.57232	8.3	58.5274	8.46041	9.98001	17.3	2.4076	2.9405	2.95146	2016年北京市政府定向承销发行的置换专项债券(四期)	北京市人民政府	2016-06-21	1606216.IB
2016	Beijing	2	2	East	0	43.854	44.95	0	3.66356	0	CBR	65.9016	10	6.22071	3.3673	0	1	10.1178	7.60887	8.08296	3.57232	8.3	58.5274	8.46041	9.98001	17.3	2.4076	2.9405	2.95146	2016年北京市政府定向承销发行的置换一般债券(四期)	北京市人民政府	2016-06-21	1606212.IB
2016	Jiangxi	17	3	Central	1	10.374	10.1	1	3.4701	3.4701	Brilliance	22.6893	3	8.28172	3.46574	1	0	9.728	10.5112	7.10438	2.41925	11.7	119.511	7.68064	8.48248	15.09	2.4076	2.599	2.59626	2016年江西省政府专项债券(五期)	江西省人民政府	2016-06-21	1605301.IB
2016	Jiangxi	17	3	Central	1	10.374	10.1	1	3.4701	3.4701	Brilliance	22.6893	3	7.66903	3.46574	0	0	9.728	10.5112	7.10438	2.41925	11.7	119.511	7.68064	8.48248	15.09	2.4076	2.599	2.59626	2016年江西省政府一般债券(五期)	江西省人民政府	2016-06-21	1605297.IB
2016	Jiangxi	17	3	Central	1	6.02	5.65	1	3.4701	3.4701	Brilliance	22.6893	5	8.2741	3.46574	1	0	9.728	10.5112	7.10438	2.41925	11.7	119.511	7.68064	8.48248	15.09	2.4076	2.7735	2.7698	2016年江西省政府专项债券(六期)	江西省人民政府	2016-06-21	1605302.IB
2016	Jiangxi	17	3	Central	1	13.02	12.65	1	3.4701	3.4701	Brilliance	22.6893	5	8.75637	3.46574	0	0	9.728	10.5112	7.10438	2.41925	11.7	119.511	7.68064	8.48248	15.09	2.4076	2.7735	2.7698	2016年江西省政府一般债券(六期)	江西省人民政府	2016-06-21	1605298.IB
2016	Jiangxi	17	3	Central	1	10.238	11	1	3.4701	3.4701	Brilliance	22.6893	7	8.2741	3.46574	1	0	9.728	10.5112	7.10438	2.41925	11.7	119.511	7.68064	8.48248	15.09	2.4076	2.94	2.94762	2016年江西省政府专项债券(七期)	江西省人民政府	2016-06-21	1605303.IB
2016	Jiangxi	17	3	Central	1	12.238	13	1	3.4701	3.4701	Brilliance	22.6893	7	8.75637	3.46574	0	0	9.728	10.5112	7.10438	2.41925	11.7	119.511	7.68064	8.48248	15.09	2.4076	2.94	2.94762	2016年江西省政府一般债券(七期)	江西省人民政府	2016-06-21	1605299.IB
2016	Jiangxi	17	3	Central	1	22.854	23.95	1	3.4701	3.4701	Brilliance	22.6893	10	8.2741	3.46574	1	0	9.728	10.5112	7.10438	2.41925	11.7	119.511	7.68064	8.48248	15.09	2.4076	2.9405	2.95146	2016年江西省政府专项债券(八期)	江西省人民政府	2016-06-21	1605304.IB
2016	Jiangxi	17	3	Central	1	25.854	26.95	1	3.4701	3.4701	Brilliance	22.6893	10	8.75637	3.46574	0	0	9.728	10.5112	7.10438	2.41925	11.7	119.511	7.68064	8.48248	15.09	2.4076	2.9405	2.95146	2016年江西省政府一般债券(八期)	江西省人民政府	2016-06-21	1605300.IB
2016	Hunan	14	3	Central	0	16.502	17.73	0	3.1144	0	CBR	37.7698	3	10.309	2.70805	1	0	10.259	10.6632	10.2673	4.11431	16.9	182.491	7.83003	8.24327	11.16	2.3979	2.5827	2.59498	2016年湖南省政府专项债券(一期)	湖南省人民政府	2016-06-23	1605360.IB
2016	Hunan	14	3	Central	0	21.512	22.98	0	3.1144	0	CBR	37.7698	7	10.1504	2.70805	1	0	10.259	10.6632	10.2673	4.11431	16.9	182.491	7.83003	8.24327	11.16	2.3979	2.9202	2.93488	2016年湖南省政府专项债券(二期)	湖南省人民政府	2016-06-23	1605361.IB
2016	Inner Mongolia	15	4	West	0	29.502	30.73	0	3.56643	0	CBR	23.234	3	8.13593	3.82864	1	0	9.46877	11.1719	6.50425	1.86681	-0.8	249.1	7.58274	8.99333	6.55	2.3979	2.5827	2.59498	2016年内蒙古自治区政府专项债券(一期)	内蒙古自治区人民政府	2016-06-23	1605350.IB
2016	Inner Mongolia	15	4	West	0	29.502	30.73	0	3.56643	0	CBR	23.234	3	8.92877	3.82864	0	0	9.46877	11.1719	6.50425	1.86681	-0.8	249.1	7.58274	8.99333	6.55	2.3979	2.5827	2.59498	2016年内蒙古自治区政府一般债券(九期)	内蒙古自治区人民政府	2016-06-23	1605346.IB
2016	Inner Mongolia	15	4	West	0	29.654	31.03	0	3.56643	0	CBR	23.234	5	8.5543	3.82864	1	0	9.46877	11.1719	6.50425	1.86681	-0.8	249.1	7.58274	8.99333	6.55	2.3979	2.7497	2.76346	2016年内蒙古自治区政府专项债券(二期)	内蒙古自治区人民政府	2016-06-23	1605351.IB
2016	Inner Mongolia	15	4	West	0	29.654	31.03	0	3.56643	0	CBR	23.234	5	8.92877	3.82864	0	0	9.46877	11.1719	6.50425	1.86681	-0.8	249.1	7.58274	8.99333	6.55	2.3979	2.7497	2.76346	2016年内蒙古自治区政府一般债券(十期)	内蒙古自治区人民政府	2016-06-23	1605347.IB
2016	Inner Mongolia	15	4	West	0	32.512	33.98	0	3.56643	0	CBR	23.234	7	8.54966	3.82864	1	0	9.46877	11.1719	6.50425	1.86681	-0.8	249.1	7.58274	8.99333	6.55	2.3979	2.9202	2.93488	2016年内蒙古自治区政府专项债券(三期)	内蒙古自治区人民政府	2016-06-23	1605352.IB
2016	Inner Mongolia	15	4	West	0	32.512	33.98	0	3.56643	0	CBR	23.234	7	8.92877	3.82864	0	0	9.46877	11.1719	6.50425	1.86681	-0.8	249.1	7.58274	8.99333	6.55	2.3979	2.9202	2.93488	2016年内蒙古自治区政府一般债券(十一期)	内蒙古自治区人民政府	2016-06-23	1605348.IB
2016	Inner Mongolia	15	4	West	0	35.946	36.93	0	3.56643	0	CBR	23.234	10	7.03439	3.82864	1	0	9.46877	11.1719	6.50425	1.86681	-0.8	249.1	7.58274	8.99333	6.55	2.3979	2.9307	2.94054	2016年内蒙古自治区政府专项债券(四期)	内蒙古自治区人民政府	2016-06-23	1605353.IB
2016	Inner Mongolia	15	4	West	0	35.946	36.93	0	3.56643	0	CBR	23.234	10	7.83043	3.82864	0	0	9.46877	11.1719	6.50425	1.86681	-0.8	249.1	7.58274	8.99333	6.55	2.3979	2.9307	2.94054	2016年内蒙古自治区政府一般债券(十二期)	内蒙古自治区人民政府	2016-06-23	1605349.IB
2016	Shanxi	25	3	Central	0	-0.276	2.22	0	3.93925	0	Dongfang	41.7562	3	7.21598	3.3322	0	0	9.37893	10.4608	-2.13565	1.70641	6.7	109.512	7.40367	8.44808	-9.79	2.4005	2.5678	2.59276	2016年山西省政府一般债券(五期)	山西省人民政府	2016-06-24	1605354.IB
2016	Shanxi	25	3	Central	0	-0.116	5.21	0	3.93925	0	Dongfang	41.7562	5	7.97281	3.3322	1	0	9.37893	10.4608	-2.13565	1.70641	6.7	109.512	7.40367	8.44808	-9.79	2.4005	2.7079	2.76116	2016年山西省政府专项债券(一期)	山西省人民政府	2016-06-24	1605358.IB
2016	Shanxi	25	3	Central	0	0.884	6.21	0	3.93925	0	Dongfang	41.7562	5	8.2943	3.3322	0	0	9.37893	10.4608	-2.13565	1.70641	6.7	109.512	7.40367	8.44808	-9.79	2.4005	2.7079	2.76116	2016年山西省政府一般债券(六期)	山西省人民政府	2016-06-24	1605355.IB
2016	Shanxi	25	3	Central	0	8.85	13.99	0	3.93925	0	Dongfang	41.7562	7	8.2943	3.3322	0	0	9.37893	10.4608	-2.13565	1.70641	6.7	109.512	7.40367	8.44808	-9.79	2.4005	2.8801	2.9315	2016年山西省政府一般债券(七期)	山西省人民政府	2016-06-24	1605356.IB
2016	Shanxi	25	3	Central	0	12.242	17.92	0	3.93925	0	Dongfang	41.7562	10	7.97281	3.3322	1	0	9.37893	10.4608	-2.13565	1.70641	6.7	109.512	7.40367	8.44808	-9.79	2.4005	2.8808	2.93758	2016年山西省政府专项债券(二期)	山西省人民政府	2016-06-24	1605359.IB
2016	Shanxi	25	3	Central	0	14.242	19.92	0	3.93925	0	Dongfang	41.7562	10	8.2943	3.3322	0	0	9.37893	10.4608	-2.13565	1.70641	6.7	109.512	7.40367	8.44808	-9.79	2.4005	2.8808	2.93758	2016年山西省政府一般债券(八期)	山西省人民政府	2016-06-24	1605357.IB
2016	Shanghai	24	2	East	1	27.302	31.73	1	3.7894	3.7894	CCXI_Moody	67.6849	3	8.86517	3.04452	1	1	10.1994	11.5502	6.39973	3.87621	5.6	51.5458	8.61613	10.0194	20.37	2.3985	2.5427	2.58698	2016年上海市政府定向承销发行置换专项债券(一期)	上海市人民政府	2016-06-27	1606222.IB
2016	Shanghai	24	2	East	1	27.302	31.73	1	3.7894	3.7894	CCXI_Moody	67.6849	3	8.2741	3.04452	0	1	10.1994	11.5502	6.39973	3.87621	5.6	51.5458	8.61613	10.0194	20.37	2.3985	2.5427	2.58698	2016年上海市政府定向承销发行置换一般债券(一期)	上海市人民政府	2016-06-27	1606218.IB
2016	Shanghai	24	2	East	1	29.948	37.74	1	3.7894	3.7894	CCXI_Moody	67.6849	5	9.27059	3.04452	1	1	10.1994	11.5502	6.39973	3.87621	5.6	51.5458	8.61613	10.0194	20.37	2.3985	2.6726	2.75052	2016年上海市政府定向承销发行置换专项债券(二期)	上海市人民政府	2016-06-27	1606223.IB
2016	Shanghai	24	2	East	1	29.948	37.74	1	3.7894	3.7894	CCXI_Moody	67.6849	5	8.2741	3.04452	0	1	10.1994	11.5502	6.39973	3.87621	5.6	51.5458	8.61613	10.0194	20.37	2.3985	2.6726	2.75052	2016年上海市政府定向承销发行置换一般债券(二期)	上海市人民政府	2016-06-27	1606219.IB
2016	Shanghai	24	2	East	1	31.956	40	1	3.7894	3.7894	CCXI_Moody	67.6849	7	8.86517	3.04452	1	1	10.1994	11.5502	6.39973	3.87621	5.6	51.5458	8.61613	10.0194	20.37	2.3985	2.84	2.92044	2016年上海市政府定向承销发行置换专项债券(三期)	上海市人民政府	2016-06-27	1606224.IB
2016	Shanghai	24	2	East	1	31.956	40	1	3.7894	3.7894	CCXI_Moody	67.6849	7	8.67948	3.04452	0	1	10.1994	11.5502	6.39973	3.87621	5.6	51.5458	8.61613	10.0194	20.37	2.3985	2.84	2.92044	2016年上海市政府定向承销发行置换一般债券(三期)	上海市人民政府	2016-06-27	1606220.IB
2016	Shanghai	24	2	East	1	32.384	41.9	1	3.7894	3.7894	CCXI_Moody	67.6849	10	9.27059	3.04452	1	1	10.1994	11.5502	6.39973	3.87621	5.6	51.5458	8.61613	10.0194	20.37	2.3985	2.831	2.92616	2016年上海市政府定向承销发行置换专项债券(四期)	上海市人民政府	2016-06-27	1606225.IB
2016	Shanghai	24	2	East	1	32.384	41.9	1	3.7894	3.7894	CCXI_Moody	67.6849	10	8.67948	3.04452	0	1	10.1994	11.5502	6.39973	3.87621	5.6	51.5458	8.61613	10.0194	20.37	2.3985	2.831	2.92616	2016年上海市政府定向承销发行置换一般债券(四期)	上海市人民政府	2016-06-27	1606221.IB
2016	Henan	12	3	Central	0	0.22	2.33	0	3.60875	0	CBR	34.5086	3	8.25302	3.52636	1	0	10.5209	10.5745	7.2576	5.34629	12.6	110.456	8.01169	8.04204	10.1	2.3917	2.5567	2.5778	2016年河南省政府专项债券(五期)	河南省人民政府	2016-06-28	1605372.IB
2016	Henan	12	3	Central	0	3.22	5.33	0	3.60875	0	CBR	34.5086	3	8.22688	3.52636	0	0	10.5209	10.5745	7.2576	5.34629	12.6	110.456	8.01169	8.04204	10.1	2.3917	2.5567	2.5778	2016年河南省政府一般债券(九期)	河南省人民政府	2016-06-28	1605368.IB
2016	Henan	12	3	Central	0	-0.094	4.44	0	3.60875	0	CBR	34.5086	5	8.6584	3.52636	1	0	10.5209	10.5745	7.2576	5.34629	12.6	110.456	8.01169	8.04204	10.1	2.3917	2.6856	2.73094	2016年河南省政府专项债券(六期)	河南省人民政府	2016-06-28	1605373.IB
2016	Henan	12	3	Central	0	4.906	9.44	0	3.60875	0	CBR	34.5086	5	8.63225	3.52636	0	0	10.5209	10.5745	7.2576	5.34629	12.6	110.456	8.01169	8.04204	10.1	2.3917	2.6856	2.73094	2016年河南省政府一般债券(十期)	河南省人民政府	2016-06-28	1605369.IB
2016	Henan	12	3	Central	0	-0.01	3.5	0	3.60875	0	CBR	34.5086	7	8.6584	3.52636	1	0	10.5209	10.5745	7.2576	5.34629	12.6	110.456	8.01169	8.04204	10.1	2.3917	2.865	2.9001	2016年河南省政府专项债券(七期)	河南省人民政府	2016-06-28	1605374.IB
2016	Henan	12	3	Central	0	17.99	21.5	0	3.60875	0	CBR	34.5086	7	8.63225	3.52636	0	0	10.5209	10.5745	7.2576	5.34629	12.6	110.456	8.01169	8.04204	10.1	2.3917	2.865	2.9001	2016年河南省政府一般债券(十一期)	河南省人民政府	2016-06-28	1605370.IB
2016	Henan	12	3	Central	0	1.726	5.9	0	3.60875	0	CBR	34.5086	10	8.25302	3.52636	1	0	10.5209	10.5745	7.2576	5.34629	12.6	110.456	8.01169	8.04204	10.1	2.3917	2.861	2.90274	2016年河南省政府专项债券(八期)	河南省人民政府	2016-06-28	1605375.IB
2016	Henan	12	3	Central	0	19.726	23.9	0	3.60875	0	CBR	34.5086	10	8.22688	3.52636	0	0	10.5209	10.5745	7.2576	5.34629	12.6	110.456	8.01169	8.04204	10.1	2.3917	2.861	2.90274	2016年河南省政府一般债券(十二期)	河南省人民政府	2016-06-28	1605371.IB
2016	Anhui	1	3	Central	0	18.82	20.16	0	3.9275	0	Dongfang	64.6764	3	9.52522	3.09104	0	0	10.0788	10.4912	5.82379	3.43566	9.7	103.806	7.80547	8.31447	10.63	2.3901	2.5484	2.5618	2016年安徽省政府一般债券(五期)	安徽省人民政府	2016-06-30	1605362.IB
2016	Anhui	1	3	Central	0	14.81	16.35	0	3.9275	0	Dongfang	64.6764	5	10.0213	3.09104	1	0	10.0788	10.4912	5.82379	3.43566	9.7	103.806	7.80547	8.31447	10.63	2.3901	2.6865	2.7019	2016年安徽省政府专项债券(一期)	安徽省人民政府	2016-06-30	1605366.IB
2016	Anhui	1	3	Central	0	14.81	16.35	0	3.9275	0	Dongfang	64.6764	5	9.52522	3.09104	0	0	10.0788	10.4912	5.82379	3.43566	9.7	103.806	7.80547	8.31447	10.63	2.3901	2.6865	2.7019	2016年安徽省政府一般债券(六期)	安徽省人民政府	2016-06-30	1605363.IB
2016	Anhui	1	3	Central	0	20.494	23	0	3.9275	0	Dongfang	64.6764	7	9.52522	3.09104	0	0	10.0788	10.4912	5.82379	3.43566	9.7	103.806	7.80547	8.31447	10.63	2.3901	2.85	2.87506	2016年安徽省政府一般债券(七期)	安徽省人民政府	2016-06-30	1605364.IB
2016	Anhui	1	3	Central	0	22.494	25	0	3.9275	0	Dongfang	64.6764	7	10.0213	3.09104	1	0	10.0788	10.4912	5.82379	3.43566	9.7	103.806	7.80547	8.31447	10.63	2.3901	2.85	2.87506	2016年安徽省政府专项债券(二期)	安徽省人民政府	2016-06-30	1605367.IB
2016	Anhui	1	3	Central	0	22.758	25.89	0	3.9275	0	Dongfang	64.6764	10	8.47031	3.09104	0	0	10.0788	10.4912	5.82379	3.43566	9.7	103.806	7.80547	8.31447	10.63	2.3901	2.8411	2.87242	2016年安徽省政府一般债券(八期)	安徽省人民政府	2016-06-30	1605365.IB
2016	Beijing	2	2	East	0	-0.308	2.17	0	3.66356	0	CBR	65.9016	3	9.33702	3.3673	0	0	10.1178	7.60887	8.08296	3.57232	8.3	58.5274	8.46041	9.98001	17.3	2.317	2.5183	2.54308	2016年北京市政府一般债券(一期)	北京市人民政府	2016-07-07	1605388.IB
2016	Beijing	2	2	East	0	-0.268	2.21	0	3.66356	0	CBR	65.9016	5	9.34918	3.3673	0	0	10.1178	7.60887	8.08296	3.57232	8.3	58.5274	8.46041	9.98001	17.3	2.317	2.6479	2.67268	2016年北京市政府一般债券(二期)	北京市人民政府	2016-07-07	1605389.IB
2016	Qinghai	21	4	West	0	10.294	12.06	0	3.03158	0	Dagong	13.9623	3	6.30812	3.68888	1	0	7.60639	10.6275	8.83801	0.289919	8.9	433.333	5.58725	8.43975	6.12	2.3074	2.5194	2.53706	2016年青海省政府专项债券(五期)	青海省人民政府	2016-07-08	1605380.IB
2016	Qinghai	21	4	West	0	38.294	40.06	0	3.03158	0	Dagong	13.9623	3	4.762	3.68888	1	1	7.60639	10.6275	8.83801	0.289919	8.9	433.333	5.58725	8.43975	6.12	2.3074	2.5194	2.53706	2016年青海省政府定向承销发行的置换专项债券(五期)	青海省人民政府	2016-07-08	1606226.IB
2016	Qinghai	21	4	West	0	14.504	16.07	0	3.03158	0	Dagong	13.9623	5	6.63332	3.68888	1	0	7.60639	10.6275	8.83801	0.289919	8.9	433.333	5.58725	8.43975	6.12	2.3074	2.6493	2.66496	2016年青海省政府专项债券(六期)	青海省人民政府	2016-07-08	1605381.IB
2016	Qinghai	21	4	West	0	39.504	41.07	0	3.03158	0	Dagong	13.9623	5	5.09375	3.68888	1	1	7.60639	10.6275	8.83801	0.289919	8.9	433.333	5.58725	8.43975	6.12	2.3074	2.6493	2.66496	2016年青海省政府定向承销发行的置换专项债券(六期)	青海省人民政府	2016-07-08	1606227.IB
2016	Qinghai	21	4	West	0	15.288	16.98	0	3.03158	0	Dagong	13.9623	7	6.63332	3.68888	1	0	7.60639	10.6275	8.83801	0.289919	8.9	433.333	5.58725	8.43975	6.12	2.3074	2.8102	2.82712	2016年青海省政府专项债券(七期)	青海省人民政府	2016-07-08	1605382.IB
2016	Qinghai	21	4	West	0	42.288	43.98	0	3.03158	0	Dagong	13.9623	7	5.09375	3.68888	1	1	7.60639	10.6275	8.83801	0.289919	8.9	433.333	5.58725	8.43975	6.12	2.3074	2.8102	2.82712	2016年青海省政府定向承销发行的置换专项债券(七期)	青海省人民政府	2016-07-08	1606228.IB
2016	Qinghai	21	4	West	0	20.406	22.84	0	3.03158	0	Dagong	13.9623	10	6.30992	3.68888	1	0	7.60639	10.6275	8.83801	0.289919	8.9	433.333	5.58725	8.43975	6.12	2.3074	2.8016	2.82594	2016年青海省政府专项债券(八期)	青海省人民政府	2016-07-08	1605383.IB
2016	Qinghai	21	4	West	0	42.406	44.84	0	3.03158	0	Dagong	13.9623	10	4.76217	3.68888	1	1	7.60639	10.6275	8.83801	0.289919	8.9	433.333	5.58725	8.43975	6.12	2.3074	2.8016	2.82594	2016年青海省政府定向承销发行的置换专项债券(八期)	青海省人民政府	2016-07-08	1606229.IB
2016	Liaoning	19	1	Northeast	0	19.79	19.9	0	3.69858	0	Dagong	49.1029	3	9.5325	3.46574	0	0	9.91395	11.0876	0.921815	2.91365	-24.7	291.621	7.66247	8.49764	-33.37	2.3131	2.531	2.5321	2016年辽宁省政府一般债券(五期)	辽宁省人民政府	2016-07-12	1605376.IB
2016	Liaoning	19	1	Northeast	0	28.888	26.95	0	3.69858	0	Dagong	49.1029	5	9.5325	3.46574	0	0	9.91395	11.0876	0.921815	2.91365	-24.7	291.621	7.66247	8.49764	-33.37	2.3131	2.6805	2.66112	2016年辽宁省政府一般债券(六期)	辽宁省人民政府	2016-07-12	1605377.IB
2016	Liaoning	19	1	Northeast	0	29.482	28.96	0	3.69858	0	Dagong	49.1029	7	9.5325	3.46574	0	0	9.91395	11.0876	0.921815	2.91365	-24.7	291.621	7.66247	8.49764	-33.37	2.3131	2.8304	2.82518	2016年辽宁省政府一般债券(七期)	辽宁省人民政府	2016-07-12	1605378.IB
2016	Liaoning	19	1	Northeast	0	28.542	27.32	0	3.69858	0	Dagong	49.1029	10	8.43403	3.46574	0	0	9.91395	11.0876	0.921815	2.91365	-24.7	291.621	7.66247	8.49764	-33.37	2.3131	2.8368	2.82458	2016年辽宁省政府一般债券(八期)	辽宁省人民政府	2016-07-12	1605379.IB
2016	Xinjiang	29	4	West	0	-0.21	-0.1	0	3.77	0	CBR	48.7097	3	5.70711	3.91202	1	0	9.13851	10.5975	0.457661	1.34174	9.1	173.729	7.19369	8.62707	3.79	2.3131	2.531	2.5321	2016年新疆维吾尔自治区政府专项债券(五期)	新疆维吾尔自治区人民政府	2016-07-12	1605394.IB
2016	Xinjiang	29	4	West	0	-0.21	-0.1	0	3.77	0	CBR	48.7097	3	8.07434	3.91202	0	0	9.13851	10.5975	0.457661	1.34174	9.1	173.729	7.19369	8.62707	3.79	2.3131	2.531	2.5321	2016年新疆维吾尔自治区政府一般债券(十三期)	新疆维吾尔自治区人民政府	2016-07-12	1605390.IB
2016	Xinjiang	29	4	West	0	-0.112	-2.05	0	3.77	0	CBR	48.7097	5	6.11147	3.91202	1	0	9.13851	10.5975	0.457661	1.34174	9.1	173.729	7.19369	8.62707	3.79	2.3131	2.6805	2.66112	2016年新疆维吾尔自治区政府专项债券(六期)	新疆维吾尔自治区人民政府	2016-07-12	1605395.IB
2016	Xinjiang	29	4	West	0	-0.112	-2.05	0	3.77	0	CBR	48.7097	5	8.47866	3.91202	0	0	9.13851	10.5975	0.457661	1.34174	9.1	173.729	7.19369	8.62707	3.79	2.3131	2.6805	2.66112	2016年新疆维吾尔自治区政府一般债券(十四期)	新疆维吾尔自治区人民政府	2016-07-12	1605391.IB
2016	Xinjiang	29	4	West	0	0.482	-0.04	0	3.77	0	CBR	48.7097	7	6.11147	3.91202	1	0	9.13851	10.5975	0.457661	1.34174	9.1	173.729	7.19369	8.62707	3.79	2.3131	2.8304	2.82518	2016年新疆维吾尔自治区政府专项债券(七期)	新疆维吾尔自治区人民政府	2016-07-12	1605396.IB
2016	Xinjiang	29	4	West	0	0.482	-0.04	0	3.77	0	CBR	48.7097	7	8.48074	3.91202	0	0	9.13851	10.5975	0.457661	1.34174	9.1	173.729	7.19369	8.62707	3.79	2.3131	2.8304	2.82518	2016年新疆维吾尔自治区政府一般债券(十五期)	新疆维吾尔自治区人民政府	2016-07-12	1605392.IB
2016	Xinjiang	29	4	West	0	-0.458	-1.68	0	3.77	0	CBR	48.7097	10	5.70711	3.91202	1	0	9.13851	10.5975	0.457661	1.34174	9.1	173.729	7.19369	8.62707	3.79	2.3131	2.8368	2.82458	2016年新疆维吾尔自治区政府专项债券(八期)	新疆维吾尔自治区人民政府	2016-07-12	1605397.IB
2016	Xinjiang	29	4	West	0	-0.458	-1.68	0	3.77	0	CBR	48.7097	10	8.07434	3.91202	0	0	9.13851	10.5975	0.457661	1.34174	9.1	173.729	7.19369	8.62707	3.79	2.3131	2.8368	2.82458	2016年新疆维吾尔自治区政府一般债券(十六期)	新疆维吾尔自治区人民政府	2016-07-12	1605393.IB
2016	Guangdong	6	2	East	1	14.72	15.39	1	3.80955	3.80955	Brilliance	56.6687	3	7.45414	4.02535	0	0	11.2217	11.1199	9.6217	10.7739	12.8	59.8247	9.14495	8.98983	16.14	2.2994	2.5261	2.5328	2016年广东省政府一般债券(十三期)	广东省人民政府	2016-07-18	1605419.IB
2016	Guangdong	6	2	East	1	14.67	15.25	1	3.80955	3.80955	Brilliance	56.6687	5	8.76014	4.02535	1	0	11.2217	11.1199	9.6217	10.7739	12.8	59.8247	9.14495	8.98983	16.14	2.2994	2.6775	2.6833	2016年广东省政府专项债券(十期)	广东省人民政府	2016-07-18	1605423.IB
2016	Guangdong	6	2	East	1	17.67	18.25	1	3.80955	3.80955	Brilliance	56.6687	5	8.545	4.02535	0	0	11.2217	11.1199	9.6217	10.7739	12.8	59.8247	9.14495	8.98983	16.14	2.2994	2.6775	2.6833	2016年广东省政府一般债券(十四期)	广东省人民政府	2016-07-18	1605420.IB
2016	Guangdong	6	2	East	1	17.864	18	1	3.80955	3.80955	Brilliance	56.6687	7	7.84424	4.02535	1	0	11.2217	11.1199	9.6217	10.7739	12.8	59.8247	9.14495	8.98983	16.14	2.2994	2.83	2.83136	2016年广东省政府专项债券(十一期)	广东省人民政府	2016-07-18	1605424.IB
2016	Guangdong	6	2	East	1	17.864	18	1	3.80955	3.80955	Brilliance	56.6687	7	8.545	4.02535	0	0	11.2217	11.1199	9.6217	10.7739	12.8	59.8247	9.14495	8.98983	16.14	2.2994	2.83	2.83136	2016年广东省政府一般债券(十五期)	广东省人民政府	2016-07-18	1605421.IB
2016	Guangdong	6	2	East	1	18.408	19.29	1	3.80955	3.80955	Brilliance	56.6687	10	8.24827	4.02535	1	0	11.2217	11.1199	9.6217	10.7739	12.8	59.8247	9.14495	8.98983	16.14	2.2994	2.8271	2.83592	2016年广东省政府专项债券(十二期)	广东省人民政府	2016-07-18	1605425.IB
2016	Guangdong	6	2	East	1	18.408	19.29	1	3.80955	3.80955	Brilliance	56.6687	10	8.545	4.02535	0	0	11.2217	11.1199	9.6217	10.7739	12.8	59.8247	9.14495	8.98983	16.14	2.2994	2.8271	2.83592	2016年广东省政府一般债券(十六期)	广东省人民政府	2016-07-18	1605422.IB
2016	Guizhou	8	4	West	1	14.824	15.77	1	2.96733	2.96733	Brilliance	32.5465	3	8.98732	3.66356	1	0	9.26303	10.3038	14.9121	1.51966	20.3	382.477	7.31522	8.30731	10	2.2938	2.5223	2.53176	2016年贵州省政府专项债券(五期)	贵州省人民政府	2016-07-19	1605417.IB
2016	Guizhou	8	4	West	1	16.824	17.77	1	2.96733	2.96733	Brilliance	32.5465	3	8.2943	3.66356	0	0	9.26303	10.3038	14.9121	1.51966	20.3	382.477	7.31522	8.30731	10	2.2938	2.5223	2.53176	2016年贵州省政府一般债券(九期)	贵州省人民政府	2016-07-19	1605413.IB
2016	Guizhou	8	4	West	1	15.292	18.4	1	2.96733	2.96733	Brilliance	32.5465	5	8.69968	3.66356	0	0	9.26303	10.3038	14.9121	1.51966	20.3	382.477	7.31522	8.30731	10	2.2938	2.656	2.68708	2016年贵州省政府一般债券(十期)	贵州省人民政府	2016-07-19	1605414.IB
2016	Guizhou	8	4	West	1	12.672	13	1	2.96733	2.96733	Brilliance	32.5465	7	9.39275	3.66356	1	0	9.26303	10.3038	14.9121	1.51966	20.3	382.477	7.31522	8.30731	10	2.2938	2.83	2.83328	2016年贵州省政府专项债券(六期)	贵州省人民政府	2016-07-19	1605418.IB
2016	Guizhou	8	4	West	1	14.672	15	1	2.96733	2.96733	Brilliance	32.5465	7	8.69968	3.66356	0	0	9.26303	10.3038	14.9121	1.51966	20.3	382.477	7.31522	8.30731	10	2.2938	2.83	2.83328	2016年贵州省政府一般债券(十一期)	贵州省人民政府	2016-07-19	1605415.IB
2016	Guizhou	8	4	West	1	23.402	25.03	1	2.96733	2.96733	Brilliance	32.5465	10	8.2943	3.66356	0	0	9.26303	10.3038	14.9121	1.51966	20.3	382.477	7.31522	8.30731	10	2.2938	2.8197	2.83598	2016年贵州省政府一般债券(十二期)	贵州省人民政府	2016-07-19	1605416.IB
2016	Shanghai	24	2	East	1	0.468	3.58	1	3.7894	3.7894	CCXI_Moody	67.6849	3	9.69652	3.04452	1	0	10.1994	11.5502	6.39973	3.87621	5.6	51.5458	8.61613	10.0194	20.37	2.2629	2.4842	2.51532	2016年上海市政府专项债券(一期)	上海市人民政府	2016-07-22	1605426.IB
2016	Shanghai	24	2	East	1	0.25	5.35	1	3.7894	3.7894	CCXI_Moody	67.6849	5	10.102	3.04452	1	0	10.1994	11.5502	6.39973	3.87621	5.6	51.5458	8.61613	10.0194	20.37	2.2629	2.5965	2.6475	2016年上海市政府专项债券(二期)	上海市人民政府	2016-07-22	1605427.IB
2016	Shanghai	24	2	East	1	-0.408	2.67	1	3.7894	3.7894	CCXI_Moody	67.6849	7	9.69652	3.04452	1	0	10.1994	11.5502	6.39973	3.87621	5.6	51.5458	8.61613	10.0194	20.37	2.2629	2.7833	2.81408	2016年上海市政府专项债券(三期)	上海市人民政府	2016-07-22	1605428.IB
2016	Shanghai	24	2	East	1	-0.082	1.93	1	3.7894	3.7894	CCXI_Moody	67.6849	10	10.102	3.04452	1	0	10.1994	11.5502	6.39973	3.87621	5.6	51.5458	8.61613	10.0194	20.37	2.2629	2.7907	2.81082	2016年上海市政府专项债券(四期)	上海市人民政府	2016-07-22	1605429.IB
2016	Heilongjiang	11	1	Northeast	0	23.916	23.92	0	3.84652	0	Dagong	57.3399	3	8.44684	3.21888	0	0	9.36649	10.5831	-3.95044	1.68531	0.8	212.534	7.06133	8.1029	-10.4	2.2663	2.5008	2.50084	2016年黑龙江省政府一般债券(五期)	黑龙江省人民政府	2016-07-26	1605430.IB
2016	Heilongjiang	11	1	Northeast	0	24.672	26.81	0	3.84652	0	Dagong	57.3399	5	8.82482	3.21888	0	0	9.36649	10.5831	-3.95044	1.68531	0.8	212.534	7.06133	8.1029	-10.4	2.2663	2.5919	2.61328	2016年黑龙江省政府一般债券(六期)	黑龙江省人民政府	2016-07-26	1605431.IB
2016	Heilongjiang	11	1	Northeast	0	27.672	29.81	0	3.84652	0	Dagong	57.3399	5	8.62985	3.21888	1	0	9.36649	10.5831	-3.95044	1.68531	0.8	212.534	7.06133	8.1029	-10.4	2.2663	2.5919	2.61328	2016年黑龙江省政府专项债券(五期)	黑龙江省人民政府	2016-07-26	1605434.IB
2016	Heilongjiang	11	1	Northeast	0	28.03	28.99	0	3.84652	0	Dagong	57.3399	7	8.61269	3.21888	1	0	9.36649	10.5831	-3.95044	1.68531	0.8	212.534	7.06133	8.1029	-10.4	2.2663	2.7901	2.7997	2016年黑龙江省政府专项债券(六期)	黑龙江省人民政府	2016-07-26	1605435.IB
2016	Heilongjiang	11	1	Northeast	0	29.03	29.99	0	3.84652	0	Dagong	57.3399	7	8.82482	3.21888	0	0	9.36649	10.5831	-3.95044	1.68531	0.8	212.534	7.06133	8.1029	-10.4	2.2663	2.7901	2.7997	2016年黑龙江省政府一般债券(七期)	黑龙江省人民政府	2016-07-26	1605432.IB
2016	Heilongjiang	11	1	Northeast	0	30.052	30.87	0	3.84652	0	Dagong	57.3399	10	8.41205	3.21888	0	0	9.36649	10.5831	-3.95044	1.68531	0.8	212.534	7.06133	8.1029	-10.4	2.2663	2.7913	2.79948	2016年黑龙江省政府一般债券(八期)	黑龙江省人民政府	2016-07-26	1605433.IB
2016	Heilongjiang	11	1	Northeast	0	37.346	38.27	0	3.84652	0	Dagong	57.3399	3	6.37083	3.21888	0	1	9.36649	10.5831	-3.95044	1.68531	0.8	212.534	7.06133	8.1029	-10.4	2.2423	2.4873	2.49654	2016年黑龙江省政府定向承销一般债券(五期)	黑龙江省人民政府	2016-07-27	1606230.IB
2016	Heilongjiang	11	1	Northeast	0	38.954	40.79	0	3.84652	0	Dagong	57.3399	5	6.11981	3.21888	1	1	9.36649	10.5831	-3.95044	1.68531	0.8	212.534	7.06133	8.1029	-10.4	2.2423	2.5821	2.60046	2016年黑龙江省政府定向承销专项债券(三期)	黑龙江省人民政府	2016-07-27	1606234.IB
2016	Heilongjiang	11	1	Northeast	0	38.954	40.79	0	3.84652	0	Dagong	57.3399	5	7.24494	3.21888	0	1	9.36649	10.5831	-3.95044	1.68531	0.8	212.534	7.06133	8.1029	-10.4	2.2423	2.5821	2.60046	2016年黑龙江省政府定向承销一般债券(六期)	黑龙江省人民政府	2016-07-27	1606231.IB
2016	Heilongjiang	11	1	Northeast	0	41.828	41.49	0	3.84652	0	Dagong	57.3399	7	7.22204	3.21888	0	1	9.36649	10.5831	-3.95044	1.68531	0.8	212.534	7.06133	8.1029	-10.4	2.2423	2.7951	2.79172	2016年黑龙江省政府定向承销一般债券(七期)	黑龙江省人民政府	2016-07-27	1606232.IB
2016	Heilongjiang	11	1	Northeast	0	41.62	41.33	0	3.84652	0	Dagong	57.3399	10	7.18225	3.21888	0	1	9.36649	10.5831	-3.95044	1.68531	0.8	212.534	7.06133	8.1029	-10.4	2.2423	2.7967	2.7938	2016年黑龙江省政府定向承销一般债券(八期)	黑龙江省人民政府	2016-07-27	1606233.IB
2016	Jiangsu	16	2	East	0	0.218	0.98	0	3.12764	0	CBR	50.2365	3	8.93866	3.8712	1	0	11.174	11.385	9.91108	10.2727	9.7	77.0344	8.99082	9.17534	11	2.2394	2.4802	2.48782	2016年江苏省政府专项债券(九期)	江苏省人民政府	2016-07-29	1605402.IB
2016	Jiangsu	16	2	East	0	2.218	2.98	0	3.12764	0	CBR	50.2365	3	9.45728	3.8712	0	0	11.174	11.385	9.91108	10.2727	9.7	77.0344	8.99082	9.17534	11	2.2394	2.4802	2.48782	2016年江苏省政府一般债券(九期)	江苏省人民政府	2016-07-29	1605398.IB
2016	Jiangsu	16	2	East	0	0.106	0.73	0	3.12764	0	CBR	50.2365	5	9.33265	3.8712	1	0	11.174	11.385	9.91108	10.2727	9.7	77.0344	8.99082	9.17534	11	2.2394	2.5827	2.58894	2016年江苏省政府专项债券(十期)	江苏省人民政府	2016-07-29	1605403.IB
2016	Jiangsu	16	2	East	0	0.106	0.73	0	3.12764	0	CBR	50.2365	5	9.85225	3.8712	0	0	11.174	11.385	9.91108	10.2727	9.7	77.0344	8.99082	9.17534	11	2.2394	2.5827	2.58894	2016年江苏省政府一般债券(十期)	江苏省人民政府	2016-07-29	1605399.IB
2016	Jiangsu	16	2	East	0	-0.172	1.48	0	3.12764	0	CBR	50.2365	7	9.33265	3.8712	1	0	11.174	11.385	9.91108	10.2727	9.7	77.0344	8.99082	9.17534	11	2.2394	2.7752	2.79172	2016年江苏省政府专项债券(十一期)	江苏省人民政府	2016-07-29	1605404.IB
2016	Jiangsu	16	2	East	0	2.828	4.48	0	3.12764	0	CBR	50.2365	7	9.85225	3.8712	0	0	11.174	11.385	9.91108	10.2727	9.7	77.0344	8.99082	9.17534	11	2.2394	2.7752	2.79172	2016年江苏省政府一般债券(十一期)	江苏省人民政府	2016-07-29	1605400.IB
2016	Jiangsu	16	2	East	0	-0.444	1.32	0	3.12764	0	CBR	50.2365	10	8.92279	3.8712	1	0	11.174	11.385	9.91108	10.2727	9.7	77.0344	8.99082	9.17534	11	2.2394	2.7768	2.79444	2016年江苏省政府专项债券(十二期)	江苏省人民政府	2016-07-29	1605405.IB
2016	Jiangsu	16	2	East	0	10.556	12.32	0	3.12764	0	CBR	50.2365	10	9.44944	3.8712	0	0	11.174	11.385	9.91108	10.2727	9.7	77.0344	8.99082	9.17534	11	2.2394	2.7768	2.79444	2016年江苏省政府一般债券(十二期)	江苏省人民政府	2016-07-29	1605401.IB
2016	Jilin	18	1	Northeast	1	5.218	5.98	1	3.67021	3.67021	Lianhe_Fitch	40.8384	3	7.09103	3.04452	0	0	9.21214	10.8413	0.516731	1.44426	4.7	174.774	7.11396	8.45604	2.16	2.2394	2.4802	2.48782	2016年吉林省政府一般债券(五期)	吉林省人民政府	2016-07-29	1605406.IB
2016	Jilin	18	1	Northeast	1	9.106	9.73	1	3.67021	3.67021	Lianhe_Fitch	40.8384	5	7.1725	3.04452	1	0	9.21214	10.8413	0.516731	1.44426	4.7	174.774	7.11396	8.45604	2.16	2.2394	2.5827	2.58894	2016年吉林省政府专项债券(四期)	吉林省人民政府	2016-07-29	1605410.IB
2016	Jilin	18	1	Northeast	1	10.106	10.73	1	3.67021	3.67021	Lianhe_Fitch	40.8384	5	8.18786	3.04452	0	0	9.21214	10.8413	0.516731	1.44426	4.7	174.774	7.11396	8.45604	2.16	2.2394	2.5827	2.58894	2016年吉林省政府一般债券(六期)	吉林省人民政府	2016-07-29	1605407.IB
2016	Jilin	18	1	Northeast	1	4.828	6.48	1	3.67021	3.67021	Lianhe_Fitch	40.8384	7	5.16593	3.04452	1	0	9.21214	10.8413	0.516731	1.44426	4.7	174.774	7.11396	8.45604	2.16	2.2394	2.7752	2.79172	2016年吉林省政府专项债券(五期)	吉林省人民政府	2016-07-29	1605411.IB
2016	Jilin	18	1	Northeast	1	9.828	11.48	1	3.67021	3.67021	Lianhe_Fitch	40.8384	7	8.18786	3.04452	0	0	9.21214	10.8413	0.516731	1.44426	4.7	174.774	7.11396	8.45604	2.16	2.2394	2.7752	2.79172	2016年吉林省政府一般债券(七期)	吉林省人民政府	2016-07-29	1605408.IB
2016	Jilin	18	1	Northeast	1	19.556	21.32	1	3.67021	3.67021	Lianhe_Fitch	40.8384	10	7.02891	3.04452	1	0	9.21214	10.8413	0.516731	1.44426	4.7	174.774	7.11396	8.45604	2.16	2.2394	2.7768	2.79444	2016年吉林省政府专项债券(六期)	吉林省人民政府	2016-07-29	1605412.IB
2016	Jilin	18	1	Northeast	1	19.556	21.32	1	3.67021	3.67021	Lianhe_Fitch	40.8384	10	8.18786	3.04452	0	0	9.21214	10.8413	0.516731	1.44426	4.7	174.774	7.11396	8.45604	2.16	2.2394	2.7768	2.79444	2016年吉林省政府一般债券(八期)	吉林省人民政府	2016-07-29	1605409.IB
2016	Shaanxi	22	4	West	0	0.64	4.86	0	2.98366	0	CBR	63.933	3	8.53129	3.68888	1	0	9.79249	10.7711	2.85189	2.58041	18.4	190.213	7.63046	8.58601	8.97	2.2454	2.4414	2.4836	2016年陕西省政府专项债券(十三期)	陕西省人民政府	2016-08-02	1605436.IB
2016	Shaanxi	22	4	West	0	37.64	41.86	0	2.98366	0	CBR	63.933	3	9.39167	3.68888	0	1	9.79249	10.7711	2.85189	2.58041	18.4	190.213	7.63046	8.58601	8.97	2.2454	2.4414	2.4836	2016年陕西省政府定向承销发行一般债券(一期)	陕西省人民政府	2016-08-02	1606235.IB
2016	Shaanxi	22	4	West	0	0.554	0.6	0	2.98366	0	CBR	63.933	5	8.53129	3.68888	1	0	9.79249	10.7711	2.85189	2.58041	18.4	190.213	7.63046	8.58601	8.97	2.2454	2.584	2.58446	2016年陕西省政府专项债券(十四期)	陕西省人民政府	2016-08-02	1605437.IB
2016	Shaanxi	22	4	West	0	38.554	38.6	0	2.98366	0	CBR	63.933	5	9.39167	3.68888	0	1	9.79249	10.7711	2.85189	2.58041	18.4	190.213	7.63046	8.58601	8.97	2.2454	2.584	2.58446	2016年陕西省政府定向承销发行一般债券(二期)	陕西省人民政府	2016-08-02	1606236.IB
2016	Shaanxi	22	4	West	0	4.486	4.99	0	2.98366	0	CBR	63.933	7	8.53129	3.68888	1	0	9.79249	10.7711	2.85189	2.58041	18.4	190.213	7.63046	8.58601	8.97	2.2454	2.7801	2.78514	2016年陕西省政府专项债券(十五期)	陕西省人民政府	2016-08-02	1605438.IB
2016	Shaanxi	22	4	West	0	41.486	41.99	0	2.98366	0	CBR	63.933	7	9.39167	3.68888	0	1	9.79249	10.7711	2.85189	2.58041	18.4	190.213	7.63046	8.58601	8.97	2.2454	2.7801	2.78514	2016年陕西省政府定向承销发行一般债券(三期)	陕西省人民政府	2016-08-02	1606237.IB
2016	Shaanxi	22	4	West	0	15.31	16.08	0	2.98366	0	CBR	63.933	10	7.46224	3.68888	1	0	9.79249	10.7711	2.85189	2.58041	18.4	190.213	7.63046	8.58601	8.97	2.2454	2.7792	2.7869	2016年陕西省政府专项债券(十六期)	陕西省人民政府	2016-08-02	1605439.IB
2016	Shaanxi	22	4	West	0	41.31	42.08	0	2.98366	0	CBR	63.933	10	8.29323	3.68888	0	1	9.79249	10.7711	2.85189	2.58041	18.4	190.213	7.63046	8.58601	8.97	2.2454	2.7792	2.7869	2016年陕西省政府定向承销发行一般债券(四期)	陕西省人民政府	2016-08-02	1606238.IB
2016	Beijing	2	2	East	0	1.186	2.68	0	3.66356	0	CBR	65.9016	7	9.53388	3.3673	0	0	10.1178	7.60887	8.08296	3.57232	8.3	58.5274	8.46041	9.98001	17.3	2.196	2.7632	2.77814	2016年北京市政府一般债券(三期)	北京市人民政府	2016-08-04	1605456.IB
2016	Beijing	2	2	East	0	1.05	2.06	0	3.66356	0	CBR	65.9016	10	9.5117	3.3673	0	0	10.1178	7.60887	8.08296	3.57232	8.3	58.5274	8.46041	9.98001	17.3	2.196	2.7694	2.7795	2016年北京市政府一般债券(四期)	北京市人民政府	2016-08-04	1605457.IB
2016	Sichuan	26	4	West	0	14.888	17.78	0	3.16125	0	CBR	53.5592	3	9.10509	3.7612	1	0	10.3203	10.5126	5.02123	4.3743	9.1	153.508	8.11821	8.31715	9.61	2.196	2.4322	2.46112	2016年四川省政府专项债券(九期)	四川省人民政府	2016-08-04	1605452.IB
2016	Sichuan	26	4	West	0	14.888	17.78	0	3.16125	0	CBR	53.5592	3	9.10509	3.7612	0	0	10.3203	10.5126	5.02123	4.3743	9.1	153.508	8.11821	8.31715	9.61	2.196	2.4322	2.46112	2016年四川省政府一般债券(十三期)	四川省人民政府	2016-08-04	1605448.IB
2016	Sichuan	26	4	West	0	10.768	11.04	0	3.16125	0	CBR	53.5592	5	9.10509	3.7612	0	0	10.3203	10.5126	5.02123	4.3743	9.1	153.508	8.11821	8.31715	9.61	2.196	2.5796	2.58232	2016年四川省政府一般债券(十四期)	四川省人民政府	2016-08-04	1605449.IB
2016	Sichuan	26	4	West	0	14.768	15.04	0	3.16125	0	CBR	53.5592	5	9.10509	3.7612	1	0	10.3203	10.5126	5.02123	4.3743	9.1	153.508	8.11821	8.31715	9.61	2.196	2.5796	2.58232	2016年四川省政府专项债券(十期)	四川省人民政府	2016-08-04	1605453.IB
2016	Sichuan	26	4	West	0	15.186	16.68	0	3.16125	0	CBR	53.5592	7	9.10509	3.7612	1	0	10.3203	10.5126	5.02123	4.3743	9.1	153.508	8.11821	8.31715	9.61	2.196	2.7632	2.77814	2016年四川省政府专项债券(十一期)	四川省人民政府	2016-08-04	1605454.IB
2016	Sichuan	26	4	West	0	15.186	16.68	0	3.16125	0	CBR	53.5592	7	9.10509	3.7612	0	0	10.3203	10.5126	5.02123	4.3743	9.1	153.508	8.11821	8.31715	9.61	2.196	2.7632	2.77814	2016年四川省政府一般债券(十五期)	四川省人民政府	2016-08-04	1605450.IB
2016	Sichuan	26	4	West	0	25.05	26.06	0	3.16125	0	CBR	53.5592	10	8.0067	3.7612	0	0	10.3203	10.5126	5.02123	4.3743	9.1	153.508	8.11821	8.31715	9.61	2.196	2.7694	2.7795	2016年四川省政府一般债券(十六期)	四川省人民政府	2016-08-04	1605451.IB
2016	Sichuan	26	4	West	0	29.05	30.06	0	3.16125	0	CBR	53.5592	10	8.0067	3.7612	1	0	10.3203	10.5126	5.02123	4.3743	9.1	153.508	8.11821	8.31715	9.61	2.196	2.7694	2.7795	2016年四川省政府专项债券(十二期)	四川省人民政府	2016-08-04	1605455.IB
2016	Yunnan	30	4	West	1	0.674	4.74	1	3.12544	3.12544	Lianhe_Fitch	42.8699	3	7.74544	3.73767	1	0	9.61314	10.2683	6.53981	2.15673	16.9	283.155	7.49998	8.2629	6.48	2.186	2.4126	2.45326	2016年云南省政府专项债券(五期)	云南省人民政府	2016-08-05	1605470.IB
2016	Yunnan	30	4	West	1	8.674	12.74	1	3.12544	3.12544	Lianhe_Fitch	42.8699	3	9.53828	3.73767	0	0	9.61314	10.2683	6.53981	2.15673	16.9	283.155	7.49998	8.2629	6.48	2.186	2.4126	2.45326	2016年云南省政府一般债券(五期)	云南省人民政府	2016-08-05	1605468.IB
2016	Yunnan	30	4	West	1	36.674	40.74	1	3.12544	3.12544	Lianhe_Fitch	42.8699	3	8.19533	3.73767	1	1	9.61314	10.2683	6.53981	2.15673	16.9	283.155	7.49998	8.2629	6.48	2.186	2.4126	2.45326	2016年云南省政府定向承销发行的置换专项债券(五期)	云南省人民政府	2016-08-05	1606249.IB
2016	Yunnan	30	4	West	1	36.674	40.74	1	3.12544	3.12544	Lianhe_Fitch	42.8699	3	7.30519	3.73767	0	1	9.61314	10.2683	6.53981	2.15673	16.9	283.155	7.49998	8.2629	6.48	2.186	2.4126	2.45326	2016年云南省政府定向承销发行的置换一般债券(五期)	云南省人民政府	2016-08-05	1606245.IB
2016	Yunnan	30	4	West	1	-0.174	2.53	1	3.12544	3.12544	Lianhe_Fitch	42.8699	5	6.80351	3.73767	1	0	9.61314	10.2683	6.53981	2.15673	16.9	283.155	7.49998	8.2629	6.48	2.186	2.5547	2.58174	2016年云南省政府专项债券(六期)	云南省人民政府	2016-08-05	1605471.IB
2016	Yunnan	30	4	West	1	38.826	41.53	1	3.12544	3.12544	Lianhe_Fitch	42.8699	5	8.2943	3.73767	1	1	9.61314	10.2683	6.53981	2.15673	16.9	283.155	7.49998	8.2629	6.48	2.186	2.5547	2.58174	2016年云南省政府定向承销发行的置换专项债券(六期)	云南省人民政府	2016-08-05	1606250.IB
2016	Yunnan	30	4	West	1	38.826	41.53	1	3.12544	3.12544	Lianhe_Fitch	42.8699	5	8.0067	3.73767	0	1	9.61314	10.2683	6.53981	2.15673	16.9	283.155	7.49998	8.2629	6.48	2.186	2.5547	2.58174	2016年云南省政府定向承销发行的置换一般债券(六期)	云南省人民政府	2016-08-05	1606246.IB
2016	Yunnan	30	4	West	1	-0.376	3.04	1	3.12544	3.12544	Lianhe_Fitch	42.8699	7	6.80351	3.73767	1	0	9.61314	10.2683	6.53981	2.15673	16.9	283.155	7.49998	8.2629	6.48	2.186	2.7396	2.77376	2016年云南省政府专项债券(七期)	云南省人民政府	2016-08-05	1605472.IB
2016	Yunnan	30	4	West	1	41.624	45.04	1	3.12544	3.12544	Lianhe_Fitch	42.8699	7	8.24302	3.73767	1	1	9.61314	10.2683	6.53981	2.15673	16.9	283.155	7.49998	8.2629	6.48	2.186	2.7396	2.77376	2016年云南省政府定向承销发行的置换专项债券(七期)	云南省人民政府	2016-08-05	1606251.IB
2016	Yunnan	30	4	West	1	41.624	45.04	1	3.12544	3.12544	Lianhe_Fitch	42.8699	7	8.0067	3.73767	0	1	9.61314	10.2683	6.53981	2.15673	16.9	283.155	7.49998	8.2629	6.48	2.186	2.7396	2.77376	2016年云南省政府定向承销发行的置换一般债券(七期)	云南省人民政府	2016-08-05	1606247.IB
2016	Yunnan	30	4	West	1	13.396	15.66	1	3.12544	3.12544	Lianhe_Fitch	42.8699	10	6.80351	3.73767	1	0	9.61314	10.2683	6.53981	2.15673	16.9	283.155	7.49998	8.2629	6.48	2.186	2.7534	2.77604	2016年云南省政府专项债券(八期)	云南省人民政府	2016-08-05	1605473.IB
2016	Yunnan	30	4	West	1	18.396	20.66	1	3.12544	3.12544	Lianhe_Fitch	42.8699	10	9.69898	3.73767	0	0	9.61314	10.2683	6.53981	2.15673	16.9	283.155	7.49998	8.2629	6.48	2.186	2.7534	2.77604	2016年云南省政府一般债券(六期)	云南省人民政府	2016-08-05	1605469.IB
2016	Yunnan	30	4	West	1	41.396	43.66	1	3.12544	3.12544	Lianhe_Fitch	42.8699	10	8.24302	3.73767	1	1	9.61314	10.2683	6.53981	2.15673	16.9	283.155	7.49998	8.2629	6.48	2.186	2.7534	2.77604	2016年云南省政府定向承销发行的置换专项债券(八期)	云南省人民政府	2016-08-05	1606252.IB
2016	Yunnan	30	4	West	1	41.396	43.66	1	3.12544	3.12544	Lianhe_Fitch	42.8699	10	8.0067	3.73767	0	1	9.61314	10.2683	6.53981	2.15673	16.9	283.155	7.49998	8.2629	6.48	2.186	2.7534	2.77604	2016年云南省政府定向承销发行的置换一般债券(八期)	云南省人民政府	2016-08-05	1606248.IB
2016	Zhejiang	31	2	East	0	0.026	3.17	0	3.50586	0	CBR	56.6639	3	9.4392	3.52636	1	0	10.6807	11.2599	8.70539	6.27236	10.1	90.8795	8.47845	8.99178	16.69	2.1851	2.4083	2.43974	2016年浙江省政府专项债券(三期)	浙江省人民政府	2016-08-08	1605444.IB
2016	Zhejiang	31	2	East	0	0.026	3.17	0	3.50586	0	CBR	56.6639	3	7.90681	3.52636	0	0	10.6807	11.2599	8.70539	6.27236	10.1	90.8795	8.47845	8.99178	16.69	2.1851	2.4083	2.43974	2016年浙江省政府一般债券(九期)	浙江省人民政府	2016-08-08	1605440.IB
2016	Zhejiang	31	2	East	0	0.386	2.47	0	3.50586	0	CBR	56.6639	5	9.84464	3.52636	1	0	10.6807	11.2599	8.70539	6.27236	10.1	90.8795	8.47845	8.99178	16.69	2.1851	2.5553	2.57614	2016年浙江省政府专项债券(四期)	浙江省人民政府	2016-08-08	1605445.IB
2016	Zhejiang	31	2	East	0	0.386	2.47	0	3.50586	0	CBR	56.6639	5	9.00516	3.52636	0	0	10.6807	11.2599	8.70539	6.27236	10.1	90.8795	8.47845	8.99178	16.69	2.1851	2.5553	2.57614	2016年浙江省政府一般债券(十期)	浙江省人民政府	2016-08-08	1605441.IB
2016	Zhejiang	31	2	East	0	0.336	4.21	0	3.50586	0	CBR	56.6639	7	9.4392	3.52636	1	0	10.6807	11.2599	8.70539	6.27236	10.1	90.8795	8.47845	8.99178	16.69	2.1851	2.7279	2.76664	2016年浙江省政府专项债券(五期)	浙江省人民政府	2016-08-08	1605446.IB
2016	Zhejiang	31	2	East	0	0.336	4.21	0	3.50586	0	CBR	56.6639	7	9.00516	3.52636	0	0	10.6807	11.2599	8.70539	6.27236	10.1	90.8795	8.47845	8.99178	16.69	2.1851	2.7279	2.76664	2016年浙江省政府一般债券(十一期)	浙江省人民政府	2016-08-08	1605442.IB
2016	Zhejiang	31	2	East	0	-0.136	2.28	0	3.50586	0	CBR	56.6639	10	9.84464	3.52636	1	0	10.6807	11.2599	8.70539	6.27236	10.1	90.8795	8.47845	8.99178	16.69	2.1851	2.7472	2.77136	2016年浙江省政府专项债券(六期)	浙江省人民政府	2016-08-08	1605447.IB
2016	Zhejiang	31	2	East	0	-0.136	2.28	0	3.50586	0	CBR	56.6639	10	9.00516	3.52636	0	0	10.6807	11.2599	8.70539	6.27236	10.1	90.8795	8.47845	8.99178	16.69	2.1851	2.7472	2.77136	2016年浙江省政府一般债券(十二期)	浙江省人民政府	2016-08-08	1605443.IB
2016	Hebei	10	2	East	0	0.424	4.66	0	3.53893	0	CBR	40.8621	3	8.43403	3.52636	0	0	10.1811	10.603	4.71857	3.80577	7	128.436	7.88194	8.1905	8.28	2.1789	2.3834	2.42576	2016年河北省政府一般债券(九期)	河北省人民政府	2016-08-09	1605474.IB
2016	Hebei	10	2	East	0	-0.058	3.94	0	3.53893	0	CBR	40.8621	5	8.7639	3.52636	1	0	10.1811	10.603	4.71857	3.80577	7	128.436	7.88194	8.1905	8.28	2.1789	2.5306	2.57058	2016年河北省政府专项债券(八期)	河北省人民政府	2016-08-09	1605478.IB
2016	Hebei	10	2	East	0	-0.058	3.94	0	3.53893	0	CBR	40.8621	5	8.43403	3.52636	0	0	10.1811	10.603	4.71857	3.80577	7	128.436	7.88194	8.1905	8.28	2.1789	2.5306	2.57058	2016年河北省政府一般债券(十期)	河北省人民政府	2016-08-09	1605475.IB
2016	Hebei	10	2	East	0	0.382	5.82	0	3.53893	0	CBR	40.8621	7	8.43403	3.52636	0	0	10.1811	10.603	4.71857	3.80577	7	128.436	7.88194	8.1905	8.28	2.1789	2.7018	2.75618	2016年河北省政府一般债券(十一期)	河北省人民政府	2016-08-09	1605476.IB
2016	Hebei	10	2	East	0	-0.42	4.75	0	3.53893	0	CBR	40.8621	10	7.3473	3.52636	0	0	10.1811	10.603	4.71857	3.80577	7	128.436	7.88194	8.1905	8.28	2.1789	2.7125	2.7642	2016年河北省政府一般债券(十二期)	河北省人民政府	2016-08-09	1605477.IB
2016	Shanxi	25	3	Central	0	-0.154	1.57	0	3.93925	0	Dongfang	41.7562	3	5.83188	3.3322	0	0	9.37893	10.4608	-2.13565	1.70641	6.7	109.512	7.40367	8.44808	-9.79	2.1531	2.3843	2.40154	2016年山西省政府一般债券(九期)	山西省人民政府	2016-08-11	1605462.IB
2016	Shanxi	25	3	Central	0	-0.41	5.28	0	3.93925	0	Dongfang	41.7562	5	8.50038	3.3322	1	0	9.37893	10.4608	-2.13565	1.70641	6.7	109.512	7.40367	8.44808	-9.79	2.1531	2.4872	2.5441	2016年山西省政府专项债券(三期)	山西省人民政府	2016-08-11	1605466.IB
2016	Shanxi	25	3	Central	0	-0.41	5.28	0	3.93925	0	Dongfang	41.7562	5	6.92854	3.3322	0	0	9.37893	10.4608	-2.13565	1.70641	6.7	109.512	7.40367	8.44808	-9.79	2.1531	2.4872	2.5441	2016年山西省政府一般债券(十期)	山西省人民政府	2016-08-11	1605463.IB
2016	Shanxi	25	3	Central	0	-0.292	3.89	0	3.93925	0	Dongfang	41.7562	7	6.92854	3.3322	0	0	9.37893	10.4608	-2.13565	1.70641	6.7	109.512	7.40367	8.44808	-9.79	2.1531	2.6811	2.72292	2016年山西省政府一般债券(十一期)	山西省人民政府	2016-08-11	1605464.IB
2016	Shanxi	25	3	Central	0	0.45	5.25	0	3.93925	0	Dongfang	41.7562	10	6.92854	3.3322	0	0	9.37893	10.4608	-2.13565	1.70641	6.7	109.512	7.40367	8.44808	-9.79	2.1531	2.6875	2.7355	2016年山西省政府一般债券(十二期)	山西省人民政府	2016-08-11	1605465.IB
2016	Shanxi	25	3	Central	0	1.45	6.25	0	3.93925	0	Dongfang	41.7562	10	8.49719	3.3322	1	0	9.37893	10.4608	-2.13565	1.70641	6.7	109.512	7.40367	8.44808	-9.79	2.1531	2.6875	2.7355	2016年山西省政府专项债券(四期)	山西省人民政府	2016-08-11	1605467.IB
2016	Hubei	13	3	Central	1	-0.196	2.01	1	3.01259	3.01259	Brilliance	49.7308	3	7.98139	3.68888	0	0	10.3204	10.8328	7.44244	4.37459	15	101.897	8.00837	8.54451	17.09	2.1385	2.3699	2.39196	2016年湖北省政府一般债券(十三期)	湖北省人民政府	2016-08-12	1605458.IB
2016	Hubei	13	3	Central	1	10.438	15.48	1	3.01259	3.01259	Brilliance	49.7308	5	7.98139	3.68888	0	0	10.3204	10.8328	7.44244	4.37459	15	101.897	8.00837	8.54451	17.09	2.1385	2.4752	2.52562	2016年湖北省政府一般债券(十四期)	湖北省人民政府	2016-08-12	1605459.IB
2016	Hubei	13	3	Central	1	9.35	13.4	1	3.01259	3.01259	Brilliance	49.7308	7	7.98139	3.68888	0	0	10.3204	10.8328	7.44244	4.37459	15	101.897	8.00837	8.54451	17.09	2.1385	2.666	2.7065	2016年湖北省政府一般债券(十五期)	湖北省人民政府	2016-08-12	1605460.IB
2016	Hubei	13	3	Central	1	15.088	19.99	1	3.01259	3.01259	Brilliance	49.7308	10	6.88346	3.68888	0	0	10.3204	10.8328	7.44244	4.37459	15	101.897	8.00837	8.54451	17.09	2.1385	2.6701	2.71912	2016年湖北省政府一般债券(十六期)	湖北省人民政府	2016-08-12	1605461.IB
2016	Shanxi	25	3	Central	0	35.804	38.01	0	3.93925	0	Dongfang	41.7562	3	6.27129	3.3322	0	1	9.37893	10.4608	-2.13565	1.70641	6.7	109.512	7.40367	8.44808	-9.79	2.1385	2.3699	2.39196	2016年山西省政府定向承销发行的置换一般债券(一期)	山西省人民政府	2016-08-12	1606239.IB
2016	Shanxi	25	3	Central	0	37.438	42.48	0	3.93925	0	Dongfang	41.7562	5	6.88574	3.3322	1	1	9.37893	10.4608	-2.13565	1.70641	6.7	109.512	7.40367	8.44808	-9.79	2.1385	2.4752	2.52562	2016年山西省政府定向承销发行的置换专项债券(一期)	山西省人民政府	2016-08-12	1606243.IB
2016	Shanxi	25	3	Central	0	37.438	42.48	0	3.93925	0	Dongfang	41.7562	5	7.36581	3.3322	0	1	9.37893	10.4608	-2.13565	1.70641	6.7	109.512	7.40367	8.44808	-9.79	2.1385	2.4752	2.52562	2016年山西省政府定向承销发行的置换一般债券(二期)	山西省人民政府	2016-08-12	1606240.IB
2016	Shanxi	25	3	Central	0	40.35	44.4	0	3.93925	0	Dongfang	41.7562	7	7.36581	3.3322	0	1	9.37893	10.4608	-2.13565	1.70641	6.7	109.512	7.40367	8.44808	-9.79	2.1385	2.666	2.7065	2016年山西省政府定向承销发行的置换一般债券(三期)	山西省人民政府	2016-08-12	1606241.IB
2016	Shanxi	25	3	Central	0	41.088	45.99	0	3.93925	0	Dongfang	41.7562	10	6.68586	3.3322	1	1	9.37893	10.4608	-2.13565	1.70641	6.7	109.512	7.40367	8.44808	-9.79	2.1385	2.6701	2.71912	2016年山西省政府定向承销发行的置换专项债券(二期)	山西省人民政府	2016-08-12	1606244.IB
2016	Shanxi	25	3	Central	0	41.088	45.99	0	3.93925	0	Dongfang	41.7562	10	7.36581	3.3322	0	1	9.37893	10.4608	-2.13565	1.70641	6.7	109.512	7.40367	8.44808	-9.79	2.1385	2.6701	2.71912	2016年山西省政府定向承销发行的置换一般债券(四期)	山西省人民政府	2016-08-12	1606242.IB
2016	Hebei	10	2	East	0	35.658	38.45	0	3.53893	0	CBR	40.8621	3	9.04558	3.52636	1	1	10.1811	10.603	4.71857	3.80577	7	128.436	7.88194	8.1905	8.28	2.1302	2.3555	2.38342	2016年河北省政府定向置换专项债券(四期)	河北省人民政府	2016-08-15	1606257.IB
2016	Hebei	10	2	East	0	35.658	38.45	0	3.53893	0	CBR	40.8621	3	8.78416	3.52636	0	1	10.1811	10.603	4.71857	3.80577	7	128.436	7.88194	8.1905	8.28	2.1302	2.3555	2.38342	2016年河北省政府定向置换一般债券(五期)	河北省人民政府	2016-08-15	1606253.IB
2016	Hebei	10	2	East	0	38.028	42.44	0	3.53893	0	CBR	40.8621	5	9.04547	3.52636	1	1	10.1811	10.603	4.71857	3.80577	7	128.436	7.88194	8.1905	8.28	2.1302	2.4656	2.50972	2016年河北省政府定向置换专项债券(五期)	河北省人民政府	2016-08-15	1606258.IB
2016	Hebei	10	2	East	0	38.028	42.44	0	3.53893	0	CBR	40.8621	5	8.78416	3.52636	0	1	10.1811	10.603	4.71857	3.80577	7	128.436	7.88194	8.1905	8.28	2.1302	2.4656	2.50972	2016年河北省政府定向置换一般债券(六期)	河北省人民政府	2016-08-15	1606254.IB
2016	Hebei	10	2	East	0	40.822	46.84	0	3.53893	0	CBR	40.8621	7	8.78416	3.52636	0	1	10.1811	10.603	4.71857	3.80577	7	128.436	7.88194	8.1905	8.28	2.1302	2.6316	2.69178	2016年河北省政府定向置换一般债券(七期)	河北省人民政府	2016-08-15	1606255.IB
2016	Hebei	10	2	East	0	40.754	46.99	0	3.53893	0	CBR	40.8621	10	7.68202	3.52636	0	1	10.1811	10.603	4.71857	3.80577	7	128.436	7.88194	8.1905	8.28	2.1302	2.6401	2.70246	2016年河北省政府定向置换一般债券(八期)	河北省人民政府	2016-08-15	1606256.IB
2016	Shanghai	24	2	East	1	4.536	6.27	1	3.7894	3.7894	CCXI_Moody	67.6849	3	8.95429	3.04452	0	0	10.1994	11.5502	6.39973	3.87621	5.6	51.5458	8.61613	10.0194	20.37	2.0904	2.3473	2.36464	2016年上海市政府一般债券(一期)	上海市人民政府	2016-08-18	1605487.IB
2016	Shanghai	24	2	East	1	4.966	2.41	1	3.7894	3.7894	CCXI_Moody	67.6849	5	9.28182	3.04452	0	0	10.1994	11.5502	6.39973	3.87621	5.6	51.5458	8.61613	10.0194	20.37	2.0904	2.5059	2.48034	2016年上海市政府一般债券(二期)	上海市人民政府	2016-08-18	1605488.IB
2016	Shanghai	24	2	East	1	5.49	3	1	3.7894	3.7894	CCXI_Moody	67.6849	7	9.68726	3.04452	0	0	10.1994	11.5502	6.39973	3.87621	5.6	51.5458	8.61613	10.0194	20.37	2.0904	2.69	2.6651	2016年上海市政府一般债券(三期)	上海市人民政府	2016-08-18	1605489.IB
2016	Shanghai	24	2	East	1	7.942	6.99	1	3.7894	3.7894	CCXI_Moody	67.6849	10	9.68726	3.04452	0	0	10.1994	11.5502	6.39973	3.87621	5.6	51.5458	8.61613	10.0194	20.37	2.0904	2.6801	2.67058	2016年上海市政府一般债券(四期)	上海市人民政府	2016-08-18	1605490.IB
2016	Tianjin	27	2	East	1	35.276	34.21	1	3.48799	3.48799	Lianhe_Fitch	56.7624	3	6.66823	3.7612	0	1	9.29464	11.5895	2.24517	1.56846	-2.5	79.9835	7.88871	9.82735	11.58	2.1015	2.3679	2.35724	2016年天津市政府定向承销发行的置换一般债券(九期)	天津市人民政府	2016-08-19	1606267.IB
2016	Tianjin	27	2	East	1	37.592	33.36	1	3.48799	3.48799	Lianhe_Fitch	56.7624	5	9.22592	3.7612	1	1	9.29464	11.5895	2.24517	1.56846	-2.5	79.9835	7.88871	9.82735	11.58	2.1015	2.5264	2.48408	2016年天津市政府定向承销发行的置换专项债券(七期)	天津市人民政府	2016-08-19	1606271.IB
2016	Tianjin	27	2	East	1	37.592	33.36	1	3.48799	3.48799	Lianhe_Fitch	56.7624	5	7.30115	3.7612	0	1	9.29464	11.5895	2.24517	1.56846	-2.5	79.9835	7.88871	9.82735	11.58	2.1015	2.5264	2.48408	2016年天津市政府定向承销发行的置换一般债券(十期)	天津市人民政府	2016-08-19	1606268.IB
2016	Tianjin	27	2	East	1	40.312	35.48	1	3.48799	3.48799	Lianhe_Fitch	56.7624	7	8.26924	3.7612	1	1	9.29464	11.5895	2.24517	1.56846	-2.5	79.9835	7.88871	9.82735	11.58	2.1015	2.7152	2.66688	2016年天津市政府定向承销发行的置换专项债券(八期)	天津市人民政府	2016-08-19	1606272.IB
2016	Tianjin	27	2	East	1	40.312	35.48	1	3.48799	3.48799	Lianhe_Fitch	56.7624	7	7.42058	3.7612	0	1	9.29464	11.5895	2.24517	1.56846	-2.5	79.9835	7.88871	9.82735	11.58	2.1015	2.7152	2.66688	2016年天津市政府定向承销发行的置换一般债券(十一期)	天津市人民政府	2016-08-19	1606269.IB
2016	Tianjin	27	2	East	1	40.09	36.99	1	3.48799	3.48799	Lianhe_Fitch	56.7624	10	8.67505	3.7612	1	1	9.29464	11.5895	2.24517	1.56846	-2.5	79.9835	7.88871	9.82735	11.58	2.1015	2.7001	2.6691	2016年天津市政府定向承销发行的置换专项债券(九期)	天津市人民政府	2016-08-19	1606273.IB
2016	Tianjin	27	2	East	1	40.09	36.99	1	3.48799	3.48799	Lianhe_Fitch	56.7624	10	7.30921	3.7612	0	1	9.29464	11.5895	2.24517	1.56846	-2.5	79.9835	7.88871	9.82735	11.58	2.1015	2.7001	2.6691	2016年天津市政府定向承销发行的置换一般债券(十二期)	天津市人民政府	2016-08-19	1606270.IB
2016	Hunan	14	3	Central	0	7.316	4.59	0	3.1144	0	CBR	37.7698	3	10.309	2.70805	0	0	10.259	10.6632	10.2673	4.11431	16.9	182.491	7.83003	8.24327	11.16	2.1032	2.3841	2.35684	2016年湖南省政府一般债券(五期)	湖南省人民政府	2016-08-22	1605491.IB
2016	Hunan	14	3	Central	0	10.328	8.75	0	3.1144	0	CBR	37.7698	7	10.4631	2.70805	0	0	10.259	10.6632	10.2673	4.11431	16.9	182.491	7.83003	8.24327	11.16	2.1032	2.6925	2.67672	2016年湖南省政府一般债券(六期)	湖南省人民政府	2016-08-22	1605492.IB
2016	Fujian	4	2	East	0	6.744	3.51	0	3.98248	0	CBR	69.9835	3	8.38577	3.17805	0	0	10.1969	11.1268	7.52703	3.86648	13.9	116.001	7.84149	8.76179	7.7	2.1026	2.3949	2.36256	2016年福建省政府一般债券(五期)	福建省人民政府	2016-08-23	1605496.IB
2016	Fujian	4	2	East	0	5.722	1.55	0	3.98248	0	CBR	69.9835	5	9.07327	3.17805	1	0	10.1969	11.1268	7.52703	3.86648	13.9	116.001	7.84149	8.76179	7.7	2.1026	2.5445	2.50278	2016年福建省政府专项债券(三期)	福建省人民政府	2016-08-23	1605500.IB
2016	Fujian	4	2	East	0	9.722	5.55	0	3.98248	0	CBR	69.9835	5	9.47968	3.17805	0	0	10.1969	11.1268	7.52703	3.86648	13.9	116.001	7.84149	8.76179	7.7	2.1026	2.5445	2.50278	2016年福建省政府一般债券(六期)	福建省人民政府	2016-08-23	1605497.IB
2016	Fujian	4	2	East	0	14.11	8.02	0	3.98248	0	CBR	69.9835	7	9.47968	3.17805	0	0	10.1969	11.1268	7.52703	3.86648	13.9	116.001	7.84149	8.76179	7.7	2.1026	2.7498	2.6889	2016年福建省政府一般债券(七期)	福建省人民政府	2016-08-23	1605498.IB
2016	Fujian	4	2	East	0	11.69	7.99	0	3.98248	0	CBR	69.9835	10	9.07119	3.17805	1	0	10.1969	11.1268	7.52703	3.86648	13.9	116.001	7.84149	8.76179	7.7	2.1026	2.7201	2.6831	2016年福建省政府专项债券(四期)	福建省人民政府	2016-08-23	1605501.IB
2016	Fujian	4	2	East	0	18.69	14.99	0	3.98248	0	CBR	69.9835	10	9.47968	3.17805	0	0	10.1969	11.1268	7.52703	3.86648	13.9	116.001	7.84149	8.76179	7.7	2.1026	2.7201	2.6831	2016年福建省政府一般债券(八期)	福建省人民政府	2016-08-23	1605499.IB
2016	Guangxi	7	4	West	0	35.744	32.51	0	3.82712	0	CBR	52.6526	3	4.73532	3.80666	0	1	9.60223	10.4685	8.90505	2.13335	10.5	193.393	7.32317	8.05485	6.53	2.1026	2.3949	2.36256	2016年广西壮族自治区政府定向承销发行的置换一般债券(五期)	广西壮族自治区人民政府	2016-08-23	1606283.IB
2016	Guangxi	7	4	West	0	37.722	33.55	0	3.82712	0	CBR	52.6526	5	7.67836	3.80666	1	1	9.60223	10.4685	8.90505	2.13335	10.5	193.393	7.32317	8.05485	6.53	2.1026	2.5445	2.50278	2016年广西壮族自治区政府定向承销发行的置换专项债券(三期)	广西壮族自治区人民政府	2016-08-23	1606287.IB
2016	Guangxi	7	4	West	0	37.722	33.55	0	3.82712	0	CBR	52.6526	5	5.82753	3.80666	0	1	9.60223	10.4685	8.90505	2.13335	10.5	193.393	7.32317	8.05485	6.53	2.1026	2.5445	2.50278	2016年广西壮族自治区政府定向承销发行的置换一般债券(六期)	广西壮族自治区人民政府	2016-08-23	1606284.IB
2016	Guangxi	7	4	West	0	40.11	34.02	0	3.82712	0	CBR	52.6526	7	6.76273	3.80666	1	1	9.60223	10.4685	8.90505	2.13335	10.5	193.393	7.32317	8.05485	6.53	2.1026	2.7498	2.6889	2016年广西壮族自治区政府定向承销发行的置换专项债券(四期)	广西壮族自治区人民政府	2016-08-23	1606288.IB
2016	Guangxi	7	4	West	0	40.11	34.02	0	3.82712	0	CBR	52.6526	7	5.82753	3.80666	0	1	9.60223	10.4685	8.90505	2.13335	10.5	193.393	7.32317	8.05485	6.53	2.1026	2.7498	2.6889	2016年广西壮族自治区政府定向承销发行的置换一般债券(七期)	广西壮族自治区人民政府	2016-08-23	1606285.IB
2016	Guangxi	7	4	West	0	40.69	36.99	0	3.82712	0	CBR	52.6526	10	7.16781	3.80666	1	1	9.60223	10.4685	8.90505	2.13335	10.5	193.393	7.32317	8.05485	6.53	2.1026	2.7201	2.6831	2016年广西壮族自治区政府定向承销发行的置换专项债券(五期)	广西壮族自治区人民政府	2016-08-23	1606289.IB
2016	Guangxi	7	4	West	0	40.69	36.99	0	3.82712	0	CBR	52.6526	10	5.82753	3.80666	0	1	9.60223	10.4685	8.90505	2.13335	10.5	193.393	7.32317	8.05485	6.53	2.1026	2.7201	2.6831	2016年广西壮族自治区政府定向承销发行的置换一般债券(八期)	广西壮族自治区人民政府	2016-08-23	1606286.IB
2016	Hainan	9	2	East	0	37.358	33.05	0	3.79594	0	Dagong	42.2323	5	7.37922	3.17805	1	1	8.22529	10.6169	8.26906	0.538347	10.4	153.242	6.44254	8.8017	13.04	2.1108	2.5595	2.51642	2016年海南省政府置换专项债券(三期)	海南省人民政府	2016-08-24	1606275.IB
2016	Hainan	9	2	East	0	40.59	36.99	0	3.79594	0	Dagong	42.2323	10	6.68586	3.17805	1	1	8.22529	10.6169	8.26906	0.538347	10.4	153.242	6.44254	8.8017	13.04	2.1108	2.7301	2.6941	2016年海南省政府置换专项债券(四期)	海南省人民政府	2016-08-24	1606276.IB
2016	Hainan	9	2	East	0	40.59	36.99	0	3.79594	0	Dagong	42.2323	10	7.31806	3.17805	0	1	8.22529	10.6169	8.26906	0.538347	10.4	153.242	6.44254	8.8017	13.04	2.1108	2.7301	2.6941	2016年海南省政府置换一般债券(四期)	海南省人民政府	2016-08-24	1606274.IB
2016	Hainan	9	2	East	0	5.116	3.11	0	3.79594	0	Dagong	42.2323	5	7.9582	3.17805	0	0	8.22529	10.6169	8.26906	0.538347	10.4	153.242	6.44254	8.8017	13.04	2.1199	2.5489	2.52884	2016年海南省政府一般债券(四期)	海南省人民政府	2016-08-25	1605493.IB
2016	Hainan	9	2	East	0	4.806	2.02	0	3.79594	0	Dagong	42.2323	7	8.53719	3.17805	0	0	8.22529	10.6169	8.26906	0.538347	10.4	153.242	6.44254	8.8017	13.04	2.1199	2.7498	2.72194	2016年海南省政府一般债券(五期)	海南省人民政府	2016-08-25	1605494.IB
2016	Hainan	9	2	East	0	9.79	7.99	0	3.79594	0	Dagong	42.2323	10	7.09091	3.17805	0	0	8.22529	10.6169	8.26906	0.538347	10.4	153.242	6.44254	8.8017	13.04	2.1199	2.7201	2.7021	2016年海南省政府一般债券(六期)	海南省人民政府	2016-08-25	1605495.IB
2016	Chongqing	3	4	West	0	35.444	31.86	0	3.4085	0	CBR	46.3921	3	8.24302	3.52636	1	1	9.68287	10.8652	9.68763	2.3125	11.9	100.322	7.67555	8.85645	12.11	2.1262	2.4314	2.39556	2016年重庆市政府定向置换专项债券(三期)	重庆市人民政府	2016-08-26	1606301.IB
2016	Chongqing	3	4	West	0	35.444	31.86	0	3.4085	0	CBR	46.3921	3	8.0067	3.52636	0	1	9.68287	10.8652	9.68763	2.3125	11.9	100.322	7.67555	8.85645	12.11	2.1262	2.4314	2.39556	2016年重庆市政府定向置换一般债券(五期)	重庆市人民政府	2016-08-26	1606297.IB
2016	Chongqing	3	4	West	0	38.256	37.65	0	3.4085	0	CBR	46.3921	5	8.24302	3.52636	1	1	9.68287	10.8652	9.68763	2.3125	11.9	100.322	7.67555	8.85645	12.11	2.1262	2.5435	2.53744	2016年重庆市政府定向置换专项债券(四期)	重庆市人民政府	2016-08-26	1606302.IB
2016	Chongqing	3	4	West	0	38.256	37.65	0	3.4085	0	CBR	46.3921	5	8.68288	3.52636	0	1	9.68287	10.8652	9.68763	2.3125	11.9	100.322	7.67555	8.85645	12.11	2.1262	2.5435	2.53744	2016年重庆市政府定向置换一般债券(六期)	重庆市人民政府	2016-08-26	1606298.IB
2016	Chongqing	3	4	West	0	40.61	40.03	0	3.4085	0	CBR	46.3921	7	8.24302	3.52636	1	1	9.68287	10.8652	9.68763	2.3125	11.9	100.322	7.67555	8.85645	12.11	2.1262	2.7397	2.7339	2016年重庆市政府定向置换专项债券(五期)	重庆市人民政府	2016-08-26	1606303.IB
2016	Chongqing	3	4	West	0	40.61	40.03	0	3.4085	0	CBR	46.3921	7	8.68288	3.52636	0	1	9.68287	10.8652	9.68763	2.3125	11.9	100.322	7.67555	8.85645	12.11	2.1262	2.7397	2.7339	2016年重庆市政府定向置换一般债券(七期)	重庆市人民政府	2016-08-26	1606299.IB
2016	Chongqing	3	4	West	0	40.99	42.73	0	3.4085	0	CBR	46.3921	10	8.23642	3.52636	1	1	9.68287	10.8652	9.68763	2.3125	11.9	100.322	7.67555	8.85645	12.11	2.1262	2.6927	2.7101	2016年重庆市政府定向置换专项债券(六期)	重庆市人民政府	2016-08-26	1606304.IB
2016	Chongqing	3	4	West	0	40.99	42.73	0	3.4085	0	CBR	46.3921	10	8.51939	3.52636	0	1	9.68287	10.8652	9.68763	2.3125	11.9	100.322	7.67555	8.85645	12.11	2.1262	2.6927	2.7101	2016年重庆市政府定向置换一般债券(八期)	重庆市人民政府	2016-08-26	1606300.IB
2016	Inner Mongolia	15	4	West	0	38.444	34.86	0	3.56643	0	CBR	23.234	3	7.27386	3.82864	0	1	9.46877	11.1719	6.50425	1.86681	-0.8	249.1	7.58274	8.99333	6.55	2.1262	2.4314	2.39556	2016年内蒙古自治区政府定向承销发行的一般债券(五期)	内蒙古自治区人民政府	2016-08-26	1606277.IB
2016	Inner Mongolia	15	4	West	0	40.256	39.65	0	3.56643	0	CBR	23.234	5	7.14401	3.82864	1	1	9.46877	11.1719	6.50425	1.86681	-0.8	249.1	7.58274	8.99333	6.55	2.1262	2.5435	2.53744	2016年内蒙古自治区政府定向承销发行的专项债券(三期)	内蒙古自治区人民政府	2016-08-26	1606281.IB
2016	Inner Mongolia	15	4	West	0	40.256	39.65	0	3.56643	0	CBR	23.234	5	8.13973	3.82864	0	1	9.46877	11.1719	6.50425	1.86681	-0.8	249.1	7.58274	8.99333	6.55	2.1262	2.5435	2.53744	2016年内蒙古自治区政府定向承销发行的一般债券(六期)	内蒙古自治区人民政府	2016-08-26	1606278.IB
2016	Inner Mongolia	15	4	West	0	43.61	43.03	0	3.56643	0	CBR	23.234	7	8.13973	3.82864	0	1	9.46877	11.1719	6.50425	1.86681	-0.8	249.1	7.58274	8.99333	6.55	2.1262	2.7397	2.7339	2016年内蒙古自治区政府定向承销发行的一般债券(七期)	内蒙古自治区人民政府	2016-08-26	1606279.IB
2016	Inner Mongolia	15	4	West	0	42.99	44.73	0	3.56643	0	CBR	23.234	10	7.14401	3.82864	1	1	9.46877	11.1719	6.50425	1.86681	-0.8	249.1	7.58274	8.99333	6.55	2.1262	2.6927	2.7101	2016年内蒙古自治区政府定向承销发行的专项债券(四期)	内蒙古自治区人民政府	2016-08-26	1606282.IB
2016	Inner Mongolia	15	4	West	0	42.99	44.73	0	3.56643	0	CBR	23.234	10	8.13973	3.82864	0	1	9.46877	11.1719	6.50425	1.86681	-0.8	249.1	7.58274	8.99333	6.55	2.1262	2.6927	2.7101	2016年内蒙古自治区政府定向承销发行的一般债券(八期)	内蒙古自治区人民政府	2016-08-26	1606280.IB
2016	Guangdong	6	2	East	1	36.174	35.8	1	3.80955	3.80955	Brilliance	56.6687	3	8.0618	4.02535	0	1	11.2217	11.1199	9.6217	10.7739	12.8	59.8247	9.14495	8.98983	16.14	2.1282	2.412	2.40826	2016年广东省政府定向承销发行的置换一般债券(五期)	广东省人民政府	2016-08-29	1606290.IB
2016	Guangdong	6	2	East	1	37.914	35.89	1	3.80955	3.80955	Brilliance	56.6687	5	10.2274	4.02535	1	1	11.2217	11.1199	9.6217	10.7739	12.8	59.8247	9.14495	8.98983	16.14	2.1282	2.5611	2.54086	2016年广东省政府定向承销发行的置换专项债券(四期)	广东省人民政府	2016-08-29	1606294.IB
2016	Guangdong	6	2	East	1	37.914	35.89	1	3.80955	3.80955	Brilliance	56.6687	5	9.1602	4.02535	0	1	11.2217	11.1199	9.6217	10.7739	12.8	59.8247	9.14495	8.98983	16.14	2.1282	2.5611	2.54086	2016年广东省政府定向承销发行的置换一般债券(六期)	广东省人民政府	2016-08-29	1606291.IB
2016	Guangdong	6	2	East	1	41.12	38.81	1	3.80955	3.80955	Brilliance	56.6687	7	9.31118	4.02535	1	1	11.2217	11.1199	9.6217	10.7739	12.8	59.8247	9.14495	8.98983	16.14	2.1282	2.7619	2.7388	2016年广东省政府定向承销发行的置换专项债券(五期)	广东省人民政府	2016-08-29	1606295.IB
2016	Guangdong	6	2	East	1	41.12	38.81	1	3.80955	3.80955	Brilliance	56.6687	7	9.1602	4.02535	0	1	11.2217	11.1199	9.6217	10.7739	12.8	59.8247	9.14495	8.98983	16.14	2.1282	2.7619	2.7388	2016年广东省政府定向承销发行的置换一般债券(七期)	广东省人民政府	2016-08-29	1606292.IB
2016	Guangdong	6	2	East	1	40.138	40.36	1	3.80955	3.80955	Brilliance	56.6687	10	9.71662	4.02535	1	1	11.2217	11.1199	9.6217	10.7739	12.8	59.8247	9.14495	8.98983	16.14	2.1282	2.7064	2.70862	2016年广东省政府定向承销发行的置换专项债券(六期)	广东省人民政府	2016-08-29	1606296.IB
2016	Guangdong	6	2	East	1	40.138	40.36	1	3.80955	3.80955	Brilliance	56.6687	10	9.1602	4.02535	0	1	11.2217	11.1199	9.6217	10.7739	12.8	59.8247	9.14495	8.98983	16.14	2.1282	2.7064	2.70862	2016年广东省政府定向承销发行的置换一般债券(八期)	广东省人民政府	2016-08-29	1606293.IB
2016	Shandong	23	2	East	1	36.616	35.25	1	4.04323	4.04323	Brilliance	60.1259	3	9.21463	3.95124	1	1	10.9203	11.0693	8.89024	7.9708	12	107.062	8.61776	8.63125	10	2.1286	2.4275	2.41384	2016年山东省政府定向承销发行的置换专项债券(五期)	山东省人民政府	2016-08-30	1606309.IB
2016	Shandong	23	2	East	1	36.616	35.25	1	4.04323	4.04323	Brilliance	60.1259	3	9.14335	3.95124	0	1	10.9203	11.0693	8.89024	7.9708	12	107.062	8.61776	8.63125	10	2.1286	2.4275	2.41384	2016年山东省政府定向承销发行的置换一般债券(五期)	山东省人民政府	2016-08-30	1606305.IB
2016	Shandong	23	2	East	1	37.85	36.37	1	4.04323	4.04323	Brilliance	60.1259	5	9.62013	3.95124	1	1	10.9203	11.0693	8.89024	7.9708	12	107.062	8.61776	8.63125	10	2.1286	2.5663	2.5515	2016年山东省政府定向承销发行的置换专项债券(六期)	山东省人民政府	2016-08-30	1606310.IB
2016	Shandong	23	2	East	1	37.85	36.37	1	4.04323	4.04323	Brilliance	60.1259	5	9.54881	3.95124	0	1	10.9203	11.0693	8.89024	7.9708	12	107.062	8.61776	8.63125	10	2.1286	2.5663	2.5515	2016年山东省政府定向承销发行的置换一般债券(六期)	山东省人民政府	2016-08-30	1606306.IB
2016	Shandong	23	2	East	1	41.732	36.81	1	4.04323	4.04323	Brilliance	60.1259	7	9.62013	3.95124	1	1	10.9203	11.0693	8.89024	7.9708	12	107.062	8.61776	8.63125	10	2.1286	2.8019	2.75268	2016年山东省政府定向承销发行的置换专项债券(七期)	山东省人民政府	2016-08-30	1606311.IB
2016	Shandong	23	2	East	1	41.732	36.81	1	4.04323	4.04323	Brilliance	60.1259	7	9.54881	3.95124	0	1	10.9203	11.0693	8.89024	7.9708	12	107.062	8.61776	8.63125	10	2.1286	2.8019	2.75268	2016年山东省政府定向承销发行的置换一般债券(七期)	山东省人民政府	2016-08-30	1606307.IB
2016	Shandong	23	2	East	1	40.612	36.73	1	4.04323	4.04323	Brilliance	60.1259	10	9.21463	3.95124	1	1	10.9203	11.0693	8.89024	7.9708	12	107.062	8.61776	8.63125	10	2.1286	2.7527	2.71388	2016年山东省政府定向承销发行的置换专项债券(八期)	山东省人民政府	2016-08-30	1606312.IB
2016	Shandong	23	2	East	1	40.612	36.73	1	4.04323	4.04323	Brilliance	60.1259	10	9.14345	3.95124	0	1	10.9203	11.0693	8.89024	7.9708	12	107.062	8.61776	8.63125	10	2.1286	2.7527	2.71388	2016年山东省政府定向承销发行的置换一般债券(八期)	山东省人民政府	2016-08-30	1606308.IB
2016	Guizhou	8	4	West	1	3.612	4.63	1	2.96733	2.96733	Brilliance	32.5465	3	8.2943	3.66356	0	0	9.26303	10.3038	14.9121	1.51966	20.3	382.477	7.31522	8.30731	10	2.113	2.4137	2.42388	2016年贵州省政府一般债券(十三期)	贵州省人民政府	2016-09-01	1605514.IB
2016	Guizhou	8	4	West	1	6.178	5.78	1	2.96733	2.96733	Brilliance	32.5465	5	9.39275	3.66356	1	0	9.26303	10.3038	14.9121	1.51966	20.3	382.477	7.31522	8.30731	10	2.113	2.5622	2.55822	2016年贵州省政府专项债券(七期)	贵州省人民政府	2016-09-01	1605518.IB
2016	Guizhou	8	4	West	1	10.178	9.78	1	2.96733	2.96733	Brilliance	32.5465	5	8.69968	3.66356	0	0	9.26303	10.3038	14.9121	1.51966	20.3	382.477	7.31522	8.30731	10	2.113	2.5622	2.55822	2016年贵州省政府一般债券(十四期)	贵州省人民政府	2016-09-01	1605515.IB
2016	Guizhou	8	4	West	1	10.144	8.42	1	2.96733	2.96733	Brilliance	32.5465	7	8.69968	3.66356	0	0	9.26303	10.3038	14.9121	1.51966	20.3	382.477	7.31522	8.30731	10	2.113	2.7858	2.76856	2016年贵州省政府一般债券(十五期)	贵州省人民政府	2016-09-01	1605516.IB
2016	Guizhou	8	4	West	1	19.712	17.48	1	2.96733	2.96733	Brilliance	32.5465	10	8.2943	3.66356	0	0	9.26303	10.3038	14.9121	1.51966	20.3	382.477	7.31522	8.30731	10	2.113	2.7452	2.72288	2016年贵州省政府一般债券(十六期)	贵州省人民政府	2016-09-01	1605517.IB
2016	Guizhou	8	4	West	1	26.712	24.48	1	2.96733	2.96733	Brilliance	32.5465	10	8.98732	3.66356	1	0	9.26303	10.3038	14.9121	1.51966	20.3	382.477	7.31522	8.30731	10	2.113	2.7452	2.72288	2016年贵州省政府专项债券(八期)	贵州省人民政府	2016-09-01	1605519.IB
2016	Gansu	5	4	West	1	38.912	38.81	1	3.74691	3.74691	Lianhe_Fitch	32.5221	5	8.73642	2.63906	1	1	8.78823	10.1722	0.586033	0.945243	8.6	148.497	6.61204	7.98918	10.58	2.1297	2.5619	2.56088	2016年甘肃省政府定向承销发行的置换专项债券(二期)	甘肃省人民政府	2016-09-02	1606314.IB
2016	Gansu	5	4	West	1	41.21	39.48	1	3.74691	3.74691	Lianhe_Fitch	32.5221	10	8.38793	2.63906	0	1	8.78823	10.1722	0.586033	0.945243	8.6	148.497	6.61204	7.98918	10.58	2.1297	2.7452	2.7279	2016年甘肃省政府定向承销发行的置换一般债券(二期)	甘肃省人民政府	2016-09-02	1606313.IB
2016	Shandong	23	2	East	1	2.91	2.5	1	4.04323	4.04323	Brilliance	60.1259	3	7.98446	3.95124	0	0	10.9203	11.0693	8.89024	7.9708	12	107.062	8.61776	8.63125	10	2.1267	2.425	2.4209	2016年山东省政府一般债券(九期)	山东省人民政府	2016-09-05	1605506.IB
2016	Shandong	23	2	East	1	3.544	2.67	1	4.04323	4.04323	Brilliance	60.1259	5	8.39004	3.95124	0	0	10.9203	11.0693	8.89024	7.9708	12	107.062	8.61776	8.63125	10	2.1267	2.5733	2.56456	2016年山东省政府一般债券(十期)	山东省人民政府	2016-09-05	1605507.IB
2016	Shandong	23	2	East	1	9.722	9.05	1	4.04323	4.04323	Brilliance	60.1259	7	8.39004	3.95124	0	0	10.9203	11.0693	8.89024	7.9708	12	107.062	8.61776	8.63125	10	2.1267	2.7895	2.78278	2016年山东省政府一般债券(十一期)	山东省人民政府	2016-09-05	1605508.IB
2016	Shandong	23	2	East	1	15.16	13.97	1	4.04323	4.04323	Brilliance	60.1259	10	7.98446	3.95124	0	0	10.9203	11.0693	8.89024	7.9708	12	107.062	8.61776	8.63125	10	2.1267	2.7503	2.7384	2016年山东省政府一般债券(十二期)	山东省人民政府	2016-09-05	1605509.IB
2016	Ningxia	20	4	West	0	-0.35	-1.03	0	3.23041	0	Dagong	68.4039	3	7.50406	3.52636	0	0	7.85531	10.6875	4.26452	0.371863	8.9	226.692	5.92158	8.60396	9.86	2.1359	2.4303	2.4235	2016年宁夏回族自治区政府一般债券(九期)	宁夏回族自治区人民政府	2016-09-06	1605510.IB
2016	Ningxia	20	4	West	0	7.3	6.72	0	3.23041	0	Dagong	68.4039	5	7.69667	3.52636	0	0	7.85531	10.6875	4.26452	0.371863	8.9	226.692	5.92158	8.60396	9.86	2.1359	2.5728	2.567	2016年宁夏回族自治区政府一般债券(十期)	宁夏回族自治区人民政府	2016-09-06	1605511.IB
2016	Ningxia	20	4	West	0	12.17	11.63	0	3.23041	0	Dagong	68.4039	7	7.69667	3.52636	0	0	7.85531	10.6875	4.26452	0.371863	8.9	226.692	5.92158	8.60396	9.86	2.1359	2.7937	2.7883	2016年宁夏回族自治区政府一般债券(十一期)	宁夏回族自治区人民政府	2016-09-06	1605512.IB
2016	Ningxia	20	4	West	0	17.282	15.72	0	3.23041	0	Dagong	68.4039	10	7.09091	3.52636	0	0	7.85531	10.6875	4.26452	0.371863	8.9	226.692	5.92158	8.60396	9.86	2.1359	2.7628	2.74718	2016年宁夏回族自治区政府一般债券(十二期)	宁夏回族自治区人民政府	2016-09-06	1605513.IB
2016	Gansu	5	4	West	1	-0.406	-1.08	1	3.74691	3.74691	Lianhe_Fitch	32.5221	3	6.9575	2.63906	0	0	8.78823	10.1722	0.586033	0.945243	8.6	148.497	6.61204	7.98918	10.58	2.128	2.4308	2.42406	2016年甘肃省政府一般债券(五期)	甘肃省人民政府	2016-09-07	1605502.IB
2016	Gansu	5	4	West	1	7.17	6.69	1	3.74691	3.74691	Lianhe_Fitch	32.5221	5	5.11841	2.63906	1	0	8.78823	10.1722	0.586033	0.945243	8.6	148.497	6.61204	7.98918	10.58	2.128	2.5731	2.5683	2016年甘肃省政府专项债券(三期)	甘肃省人民政府	2016-09-07	1605505.IB
2016	Gansu	5	4	West	1	7.17	6.69	1	3.74691	3.74691	Lianhe_Fitch	32.5221	5	6.90875	2.63906	0	0	8.78823	10.1722	0.586033	0.945243	8.6	148.497	6.61204	7.98918	10.58	2.128	2.5731	2.5683	2016年甘肃省政府一般债券(六期)	甘肃省人民政府	2016-09-07	1605503.IB
2016	Gansu	5	4	West	1	10.334	9	1	3.74691	3.74691	Lianhe_Fitch	32.5221	7	6.43381	2.63906	0	0	8.78823	10.1722	0.586033	0.945243	8.6	148.497	6.61204	7.98918	10.58	2.128	2.8	2.78666	2016年甘肃省政府一般债券(七期)	甘肃省人民政府	2016-09-07	1605504.IB
2016	Beijing	2	2	East	0	4.528	4.44	0	3.66356	0	CBR	65.9016	3	9.40471	3.3673	1	0	10.1178	7.60887	8.08296	3.57232	8.3	58.5274	8.46041	9.98001	17.3	2.1405	2.4256	2.42472	2016年北京市政府专项债券(一期)	北京市人民政府	2016-09-08	1605520.IB
2016	Beijing	2	2	East	0	5.134	4.61	0	3.66356	0	CBR	65.9016	5	9.21584	3.3673	1	0	10.1178	7.60887	8.08296	3.57232	8.3	58.5274	8.46041	9.98001	17.3	2.1405	2.5739	2.56866	2016年北京市政府专项债券(二期)	北京市人民政府	2016-09-08	1605521.IB
2016	Beijing	2	2	East	0	5.124	5.75	0	3.66356	0	CBR	65.9016	7	7.21661	3.3673	1	0	10.1178	7.60887	8.08296	3.57232	8.3	58.5274	8.46041	9.98001	17.3	2.1405	2.7825	2.78876	2016年北京市政府专项债券(三期)	北京市人民政府	2016-09-08	1605522.IB
2016	Beijing	2	2	East	0	5.224	3.47	0	3.66356	0	CBR	65.9016	10	6.87441	3.3673	1	0	10.1178	7.60887	8.08296	3.57232	8.3	58.5274	8.46041	9.98001	17.3	2.1405	2.7753	2.75776	2016年北京市政府专项债券(四期)	北京市人民政府	2016-09-08	1605523.IB
2016	Jiangxi	17	3	Central	1	-0.472	-0.56	1	3.4701	3.4701	Brilliance	22.6893	3	7.48997	3.46574	1	0	9.728	10.5112	7.10438	2.41925	11.7	119.511	7.68064	8.48248	15.09	2.1405	2.4256	2.42472	2016年江西省政府专项债券(九期)	江西省人民政府	2016-09-08	1605483.IB
2016	Jiangxi	17	3	Central	1	-0.472	-0.56	1	3.4701	3.4701	Brilliance	22.6893	3	6.84694	3.46574	0	0	9.728	10.5112	7.10438	2.41925	11.7	119.511	7.68064	8.48248	15.09	2.1405	2.4256	2.42472	2016年江西省政府一般债券(九期)	江西省人民政府	2016-09-08	1605479.IB
2016	Jiangxi	17	3	Central	1	0.134	-0.39	1	3.4701	3.4701	Brilliance	22.6893	5	7.48997	3.46574	1	0	9.728	10.5112	7.10438	2.41925	11.7	119.511	7.68064	8.48248	15.09	2.1405	2.5739	2.56866	2016年江西省政府专项债券(十期)	江西省人民政府	2016-09-08	1605484.IB
2016	Jiangxi	17	3	Central	1	0.134	-0.39	1	3.4701	3.4701	Brilliance	22.6893	5	7.94414	3.46574	0	0	9.728	10.5112	7.10438	2.41925	11.7	119.511	7.68064	8.48248	15.09	2.1405	2.5739	2.56866	2016年江西省政府一般债券(十期)	江西省人民政府	2016-09-08	1605480.IB
2016	Jiangxi	17	3	Central	1	0.124	0.75	1	3.4701	3.4701	Brilliance	22.6893	7	7.48997	3.46574	1	0	9.728	10.5112	7.10438	2.41925	11.7	119.511	7.68064	8.48248	15.09	2.1405	2.7825	2.78876	2016年江西省政府专项债券(十一期)	江西省人民政府	2016-09-08	1605485.IB
2016	Jiangxi	17	3	Central	1	0.124	0.75	1	3.4701	3.4701	Brilliance	22.6893	7	7.94414	3.46574	0	0	9.728	10.5112	7.10438	2.41925	11.7	119.511	7.68064	8.48248	15.09	2.1405	2.7825	2.78876	2016年江西省政府一般债券(十一期)	江西省人民政府	2016-09-08	1605481.IB
2016	Jiangxi	17	3	Central	1	10.224	8.47	1	3.4701	3.4701	Brilliance	22.6893	10	7.94414	3.46574	0	0	9.728	10.5112	7.10438	2.41925	11.7	119.511	7.68064	8.48248	15.09	2.1405	2.7753	2.75776	2016年江西省政府一般债券(十二期)	江西省人民政府	2016-09-08	1605482.IB
2016	Jiangxi	17	3	Central	1	24.224	22.47	1	3.4701	3.4701	Brilliance	22.6893	10	7.48997	3.46574	1	0	9.728	10.5112	7.10438	2.41925	11.7	119.511	7.68064	8.48248	15.09	2.1405	2.7753	2.75776	2016年江西省政府专项债券(十二期)	江西省人民政府	2016-09-08	1605486.IB
2016	Guangxi	7	4	West	0	5.29	5.51	0	3.82712	0	CBR	52.6526	3	5.9428	3.80666	0	0	9.60223	10.4685	8.90505	2.13335	10.5	193.393	7.32317	8.05485	6.53	2.1622	2.4249	2.4271	2016年广西壮族自治区政府一般债券(十三期)	广西壮族自治区人民政府	2016-09-09	1605532.IB
2016	Guangxi	7	4	West	0	9.9	10.68	0	3.82712	0	CBR	52.6526	5	9.36057	3.80666	1	0	9.60223	10.4685	8.90505	2.13335	10.5	193.393	7.32317	8.05485	6.53	2.1622	2.5632	2.571	2016年广西壮族自治区政府专项债券(六期)	广西壮族自治区人民政府	2016-09-09	1605536.IB
2016	Guangxi	7	4	West	0	9.9	10.68	0	3.82712	0	CBR	52.6526	5	6.90875	3.80666	0	0	9.60223	10.4685	8.90505	2.13335	10.5	193.393	7.32317	8.05485	6.53	2.1622	2.5632	2.571	2016年广西壮族自治区政府一般债券(十四期)	广西壮族自治区人民政府	2016-09-09	1605533.IB
2016	Guangxi	7	4	West	0	10.19	11.75	0	3.82712	0	CBR	52.6526	7	8.41205	3.80666	1	0	9.60223	10.4685	8.90505	2.13335	10.5	193.393	7.32317	8.05485	6.53	2.1622	2.7725	2.7881	2016年广西壮族自治区政府专项债券(七期)	广西壮族自治区人民政府	2016-09-09	1605537.IB
2016	Guangxi	7	4	West	0	10.19	11.75	0	3.82712	0	CBR	52.6526	7	6.90875	3.80666	0	0	9.60223	10.4685	8.90505	2.13335	10.5	193.393	7.32317	8.05485	6.53	2.1622	2.7725	2.7881	2016年广西壮族自治区政府一般债券(十五期)	广西壮族自治区人民政府	2016-09-09	1605534.IB
2016	Guangxi	7	4	West	0	14.622	14.22	0	3.82712	0	CBR	52.6526	10	8.82482	3.80666	1	0	9.60223	10.4685	8.90505	2.13335	10.5	193.393	7.32317	8.05485	6.53	2.1622	2.7678	2.76378	2016年广西壮族自治区政府专项债券(八期)	广西壮族自治区人民政府	2016-09-09	1605538.IB
2016	Guangxi	7	4	West	0	14.622	14.22	0	3.82712	0	CBR	52.6526	10	6.90875	3.80666	0	0	9.60223	10.4685	8.90505	2.13335	10.5	193.393	7.32317	8.05485	6.53	2.1622	2.7678	2.76378	2016年广西壮族自治区政府一般债券(十六期)	广西壮族自治区人民政府	2016-09-09	1605535.IB
2016	Jiangxi	17	3	Central	1	36.29	36.51	1	3.4701	3.4701	Brilliance	22.6893	3	7.48477	3.46574	1	1	9.728	10.5112	7.10438	2.41925	11.7	119.511	7.68064	8.48248	15.09	2.1622	2.4249	2.4271	2016年江西省政府定向置换专项债券(一期)	江西省人民政府	2016-09-09	1606263.IB
2016	Jiangxi	17	3	Central	1	36.29	36.51	1	3.4701	3.4701	Brilliance	22.6893	3	6.19054	3.46574	0	1	9.728	10.5112	7.10438	2.41925	11.7	119.511	7.68064	8.48248	15.09	2.1622	2.4249	2.4271	2016年江西省政府定向置换一般债券(一期)	江西省人民政府	2016-09-09	1606259.IB
2016	Jiangxi	17	3	Central	1	38.9	39.68	1	3.4701	3.4701	Brilliance	22.6893	5	7.48466	3.46574	1	1	9.728	10.5112	7.10438	2.41925	11.7	119.511	7.68064	8.48248	15.09	2.1622	2.5632	2.571	2016年江西省政府定向置换专项债券(二期)	江西省人民政府	2016-09-09	1606264.IB
2016	Jiangxi	17	3	Central	1	38.9	39.68	1	3.4701	3.4701	Brilliance	22.6893	5	7.28746	3.46574	0	1	9.728	10.5112	7.10438	2.41925	11.7	119.511	7.68064	8.48248	15.09	2.1622	2.5632	2.571	2016年江西省政府定向置换一般债券(二期)	江西省人民政府	2016-09-09	1606260.IB
2016	Jiangxi	17	3	Central	1	42.19	43.75	1	3.4701	3.4701	Brilliance	22.6893	7	7.48466	3.46574	1	1	9.728	10.5112	7.10438	2.41925	11.7	119.511	7.68064	8.48248	15.09	2.1622	2.7725	2.7881	2016年江西省政府定向置换专项债券(三期)	江西省人民政府	2016-09-09	1606265.IB
2016	Jiangxi	17	3	Central	1	42.19	43.75	1	3.4701	3.4701	Brilliance	22.6893	7	7.28746	3.46574	0	1	9.728	10.5112	7.10438	2.41925	11.7	119.511	7.68064	8.48248	15.09	2.1622	2.7725	2.7881	2016年江西省政府定向置换一般债券(三期)	江西省人民政府	2016-09-09	1606261.IB
2016	Jiangxi	17	3	Central	1	41.622	41.22	1	3.4701	3.4701	Brilliance	22.6893	10	7.48466	3.46574	1	1	9.728	10.5112	7.10438	2.41925	11.7	119.511	7.68064	8.48248	15.09	2.1622	2.7678	2.76378	2016年江西省政府定向置换专项债券(四期)	江西省人民政府	2016-09-09	1606266.IB
2016	Jiangxi	17	3	Central	1	41.622	41.22	1	3.4701	3.4701	Brilliance	22.6893	10	7.28746	3.46574	0	1	9.728	10.5112	7.10438	2.41925	11.7	119.511	7.68064	8.48248	15.09	2.1622	2.7678	2.76378	2016年江西省政府定向置换一般债券(四期)	江西省人民政府	2016-09-09	1606262.IB
2016	Liaoning	19	1	Northeast	0	6.39	8.22	0	3.69858	0	Dagong	49.1029	3	8.69968	3.46574	1	0	9.91395	11.0876	0.921815	2.91365	-24.7	291.621	7.66247	8.49764	-33.37	2.1734	2.4278	2.4461	2016年辽宁省政府专项债券(五期)	辽宁省人民政府	2016-09-20	1605539.IB
2016	Liaoning	19	1	Northeast	0	13.662	14.2	0	3.69858	0	Dagong	49.1029	5	8.69968	3.46574	1	0	9.91395	11.0876	0.921815	2.91365	-24.7	291.621	7.66247	8.49764	-33.37	2.1734	2.568	2.57338	2016年辽宁省政府专项债券(六期)	辽宁省人民政府	2016-09-20	1605540.IB
2016	Liaoning	19	1	Northeast	0	10.976	13.25	0	3.69858	0	Dagong	49.1029	7	8.69968	3.46574	1	0	9.91395	11.0876	0.921815	2.91365	-24.7	291.621	7.66247	8.49764	-33.37	2.1734	2.7475	2.77024	2016年辽宁省政府专项债券(七期)	辽宁省人民政府	2016-09-20	1605541.IB
2016	Liaoning	19	1	Northeast	0	14.182	16.69	0	3.69858	0	Dagong	49.1029	10	7.55321	3.46574	1	0	9.91395	11.0876	0.921815	2.91365	-24.7	291.621	7.66247	8.49764	-33.37	2.1734	2.7431	2.76818	2016年辽宁省政府专项债券(八期)	辽宁省人民政府	2016-09-20	1605542.IB
2016	Shaanxi	22	4	West	0	0.39	2.22	0	2.98366	0	CBR	63.933	3	8.08979	3.68888	0	0	9.79249	10.7711	2.85189	2.58041	18.4	190.213	7.63046	8.58601	8.97	2.1734	2.4278	2.4461	2016年陕西省政府一般债券(九期)	陕西省人民政府	2016-09-20	1605543.IB
2016	Shaanxi	22	4	West	0	-0.338	0.2	0	2.98366	0	CBR	63.933	5	8.08979	3.68888	0	0	9.79249	10.7711	2.85189	2.58041	18.4	190.213	7.63046	8.58601	8.97	2.1734	2.568	2.57338	2016年陕西省政府一般债券(十期)	陕西省人民政府	2016-09-20	1605544.IB
2016	Shaanxi	22	4	West	0	-0.024	2.25	0	2.98366	0	CBR	63.933	7	8.08979	3.68888	0	0	9.79249	10.7711	2.85189	2.58041	18.4	190.213	7.63046	8.58601	8.97	2.1734	2.7475	2.77024	2016年陕西省政府一般债券(十一期)	陕西省人民政府	2016-09-20	1605545.IB
2016	Shaanxi	22	4	West	0	1.182	3.69	0	2.98366	0	CBR	63.933	10	7.08516	3.68888	0	0	9.79249	10.7711	2.85189	2.58041	18.4	190.213	7.63046	8.58601	8.97	2.1734	2.7431	2.76818	2016年陕西省政府一般债券(十二期)	陕西省人民政府	2016-09-20	1605546.IB
2016	Hubei	13	3	Central	1	-0.446	3.2	1	3.01259	3.01259	Brilliance	49.7308	3	7.65728	3.68888	0	0	10.3204	10.8328	7.44244	4.37459	15	101.897	8.00837	8.54451	17.09	2.1584	2.398	2.43446	2016年湖北省政府一般债券(十七期)	湖北省人民政府	2016-09-23	1605563.IB
2016	Hubei	13	3	Central	1	0.048	1.71	1	3.01259	3.01259	Brilliance	49.7308	5	7.65728	3.68888	0	0	10.3204	10.8328	7.44244	4.37459	15	101.897	8.00837	8.54451	17.09	2.1584	2.5529	2.56952	2016年湖北省政府一般债券(十八期)	湖北省人民政府	2016-09-23	1605564.IB
2016	Hubei	13	3	Central	1	3.048	4.71	1	3.01259	3.01259	Brilliance	49.7308	5	7.82445	3.68888	1	0	10.3204	10.8328	7.44244	4.37459	15	101.897	8.00837	8.54451	17.09	2.1584	2.5529	2.56952	2016年湖北省政府专项债券(五期)	湖北省人民政府	2016-09-23	1605567.IB
2016	Hubei	13	3	Central	1	0.476	1.5	1	3.01259	3.01259	Brilliance	49.7308	7	7.82445	3.68888	1	0	10.3204	10.8328	7.44244	4.37459	15	101.897	8.00837	8.54451	17.09	2.1584	2.745	2.75524	2016年湖北省政府专项债券(六期)	湖北省人民政府	2016-09-23	1605568.IB
2016	Hubei	13	3	Central	1	0.476	1.5	1	3.01259	3.01259	Brilliance	49.7308	7	7.65728	3.68888	0	0	10.3204	10.8328	7.44244	4.37459	15	101.897	8.00837	8.54451	17.09	2.1584	2.745	2.75524	2016年湖北省政府一般债券(十九期)	湖北省人民政府	2016-09-23	1605565.IB
2016	Hubei	13	3	Central	1	1.67	3.82	1	3.01259	3.01259	Brilliance	49.7308	10	6.55962	3.68888	0	0	10.3204	10.8328	7.44244	4.37459	15	101.897	8.00837	8.54451	17.09	2.1584	2.7318	2.7533	2016年湖北省政府一般债券(二十期)	湖北省人民政府	2016-09-23	1605566.IB
2016	Henan	12	3	Central	0	0.166	2.17	0	3.60875	0	CBR	34.5086	3	7.52466	3.52636	1	0	10.5209	10.5745	7.2576	5.34629	12.6	110.456	8.01169	8.04204	10.1	2.1684	2.3983	2.41834	2016年河南省政府专项债券(九期)	河南省人民政府	2016-09-27	1605551.IB
2016	Henan	12	3	Central	0	0.166	2.17	0	3.60875	0	CBR	34.5086	3	8.04733	3.52636	0	0	10.5209	10.5745	7.2576	5.34629	12.6	110.456	8.01169	8.04204	10.1	2.1684	2.3983	2.41834	2016年河南省政府一般债券(十三期)	河南省人民政府	2016-09-27	1605547.IB
2016	Henan	12	3	Central	0	-0.064	0.64	0	3.60875	0	CBR	34.5086	5	7.92335	3.52636	1	0	10.5209	10.5745	7.2576	5.34629	12.6	110.456	8.01169	8.04204	10.1	2.1684	2.5536	2.56064	2016年河南省政府专项债券(十期)	河南省人民政府	2016-09-27	1605552.IB
2016	Henan	12	3	Central	0	-0.064	0.64	0	3.60875	0	CBR	34.5086	5	8.44484	3.52636	0	0	10.5209	10.5745	7.2576	5.34629	12.6	110.456	8.01169	8.04204	10.1	2.1684	2.5536	2.56064	2016年河南省政府一般债券(十四期)	河南省人民政府	2016-09-27	1605548.IB
2016	Henan	12	3	Central	0	0.3	1.13	0	3.60875	0	CBR	34.5086	7	7.92335	3.52636	1	0	10.5209	10.5745	7.2576	5.34629	12.6	110.456	8.01169	8.04204	10.1	2.1684	2.7387	2.747	2016年河南省政府专项债券(十一期)	河南省人民政府	2016-09-27	1605553.IB
2016	Henan	12	3	Central	0	0.3	1.13	0	3.60875	0	CBR	34.5086	7	8.44484	3.52636	0	0	10.5209	10.5745	7.2576	5.34629	12.6	110.456	8.01169	8.04204	10.1	2.1684	2.7387	2.747	2016年河南省政府一般债券(十五期)	河南省人民政府	2016-09-27	1605549.IB
[truncated: 6,209 more rows]
